# Supplementary material for: Hospital Readmissions of Patients with Heart Failure: The Impact of Hospital and Primary Care Organizational Factors in Northern Italy
Source: PLoS One. 2015 May 26;10(5):e0127796. doi: 10.1371/journal.pone.0127796 (PMC4444393; doi:10.1371/journal.pone.0127796)
Supplement: S1 Dataset — (XLS) [file pone.0127796.s006.xls]

## Sheet: Dataset
id_pt	gender_pt	age_pt	los	card_discharge	intensive_care	p1	p2	p3	p4	p5	p6	p7	p8	p9	p10	p11	p13	p14	p15	p16	p18	p20	p21	p23	p24	p26	p27	f1	f2	f3	f4	f5	f6	dt_admission	dt_discharge	n_reric30	n_reric30_hf	dt_end_fup30	n_reric90	n_reric90_hf	dt_end_fup90	n_reric180	n_reric180_hf	dt_end_fup180	n_reric365	n_reric365_hf	dt_end_fup365	death_dt	id_gp
1	Female	89	15	No	No	No	No	No	No	No	No	No	No	No	No	No	No	No	No	No	No	No	No	No	No	No	No	No	No	No	Yes	No	No	2010-04-01	2010-04-16	1	0	2010-05-16	1	0	2010-07-15	1	0	2010-10-13	1	0	2011-04-16		172
2	Female	83	7	No	No	No	No	No	No	No	No	No	Yes	No	No	No	Yes	No	No	No	No	No	No	Yes	Yes	No	No	No	Yes	No	Yes	Yes	Yes	2010-02-05	2010-02-12	0	0	2010-03-14	0	0	2010-05-13	0	0	2010-08-11	2	0	2011-02-12		38
3	Male	83	5	No	No	No	No	No	No	No	No	No	Yes	No	No	No	No	No	No	No	No	No	No	No	No	No	No	No	Yes	No	Yes	No	No	2010-03-29	2010-04-03	1	0	2010-05-03	1	0	2010-07-02	2	0	2010-09-30	3	1	2011-03-24	2011-03-24	388
4	Male	76	9	No	No	No	Yes	No	No	Yes	Yes	No	No	No	No	No	No	Yes	No	No	No	No	No	No	No	No	No	Yes	Yes	No	Yes	No	No	2010-06-21	2010-06-30	0	0	2010-07-30	0	0	2010-09-28	0	0	2010-12-27	0	0	2011-06-30		470
5	Male	76	9	No	No	No	No	No	No	No	No	No	Yes	No	No	No	No	No	No	No	No	No	Yes	No	No	No	No	No	No	No	No	No	No	2010-12-01	2010-12-10	1	1	2010-12-23	1	1	2010-12-23	1	1	2010-12-23	1	1	2010-12-23	2010-12-23	405
6	Female	87	6	Yes	No	No	No	No	No	No	No	No	No	No	No	No	No	No	No	No	No	Yes	No	No	No	No	No	No	Yes	No	Yes	No	Yes	2010-01-12	2010-01-18	0	0	2010-02-17	0	0	2010-04-18	0	0	2010-07-17	0	0	2011-01-18		44
7	Female	82	11	No	No	No	No	No	Yes	No	No	No	Yes	No	Yes	No	No	No	No	No	No	Yes	No	No	No	No	No	No	Yes	No	Yes	Yes	No	2010-03-05	2010-03-16	0	0	2010-04-15	0	0	2010-06-14	0	0	2010-09-12	1	1	2011-01-20	2011-01-20	12
8	Female	92	9	No	No	No	No	No	No	Yes	No	No	Yes	No	No	No	No	No	No	No	No	No	No	No	No	No	No	No	No	No	Yes	No	Yes	2010-12-12	2010-12-21	0	0	2011-01-20	0	0	2011-03-21	0	0	2011-06-19	0	0	2011-12-21		364
9	Female	79	17	No	No	No	No	No	No	No	No	No	No	No	No	No	No	No	No	No	No	No	No	No	No	No	No	Yes	Yes	No	Yes	No	Yes	2010-03-06	2010-03-23	0	0	2010-04-22	0	0	2010-06-21	1	0	2010-09-19	3	1	2011-03-23	2011-10-02	143
10	Male	78	5	No	No	No	No	No	No	No	No	No	No	No	No	No	No	No	No	No	No	No	No	No	No	No	No	Yes	No	No	Yes	No	No	2010-01-24	2010-01-29	0	0	2010-02-28	0	0	2010-04-29	0	0	2010-07-28	0	0	2011-01-29		327
11	Female	80	3	No	No	No	No	No	No	No	No	No	No	No	No	No	No	No	No	No	No	No	No	No	No	No	No	No	No	No	Yes	Yes	No	2010-01-20	2010-01-23	0	0	2010-02-22	0	0	2010-04-23	2	0	2010-07-22	2	0	2011-01-23		528
12	Male	86	4	No	No	No	No	No	No	No	No	No	No	No	No	No	No	No	No	No	No	No	No	No	No	No	No	No	No	Yes	Yes	No	Yes	2010-06-14	2010-06-18	0	0	2010-07-18	0	0	2010-09-16	1	0	2010-12-15	1	0	2011-06-18		250
13	Male	77	6	No	No	No	Yes	Yes	No	No	Yes	No	Yes	No	No	No	No	Yes	No	Yes	No	No	No	No	No	No	Yes	Yes	No	No	Yes	Yes	Yes	2010-08-29	2010-09-04	0	0	2010-10-04	0	0	2010-12-03	0	0	2011-03-03	0	0	2011-09-04		362
14	Female	90	12	No	No	No	No	No	No	No	No	No	No	No	No	No	No	No	No	No	No	No	No	No	No	No	No	No	No	Yes	Yes	Yes	Yes	2010-10-02	2010-10-14	1	1	2010-11-13	1	1	2010-11-30	1	1	2010-11-30	1	1	2010-11-30	2010-11-30	96
15	Female	88	5	No	No	No	No	No	No	No	No	No	No	No	No	No	No	No	No	No	Yes	No	No	No	No	No	No	No	No	No	Yes	No	No	2010-04-01	2010-04-06	1	0	2010-05-06	1	0	2010-07-05	1	0	2010-07-31	1	0	2010-07-31	2010-07-31	335
16	Female	87	10	No	No	No	No	No	No	No	No	No	No	No	No	Yes	No	No	No	No	No	Yes	No	No	No	No	No	Yes	Yes	No	Yes	No	No	2010-12-12	2010-12-22	0	0	2011-01-21	0	0	2011-03-22	0	0	2011-06-20	1	1	2011-12-22		219
17	Female	90	12	No	No	No	No	No	No	No	No	No	No	No	No	No	No	No	No	No	No	No	No	No	No	No	No	No	Yes	No	Yes	No	Yes	2010-10-13	2010-10-25	0	0	2010-11-24	0	0	2011-01-23	0	0	2011-04-23	0	0	2011-10-25		395
18	Female	74	16	Yes	No	No	No	No	No	Yes	No	No	No	No	No	Yes	No	No	No	No	No	No	Yes	No	No	No	No	No	Yes	No	Yes	No	No	2010-12-07	2010-12-23	0	0	2011-01-22	0	0	2011-03-23	0	0	2011-06-21	1	0	2011-12-23		393
19	Female	79	14	No	No	No	No	No	No	No	Yes	No	No	No	No	No	No	Yes	No	No	No	Yes	No	No	No	No	No	No	Yes	No	Yes	No	No	2009-12-25	2010-01-08	1	1	2010-02-07	1	1	2010-04-08	2	1	2010-07-07	3	1	2011-01-08	2011-04-18	135
20	Female	69	6	No	No	No	No	Yes	Yes	No	Yes	No	Yes	No	Yes	No	No	Yes	No	No	No	No	No	No	No	No	No	No	No	No	Yes	Yes	No	2010-07-10	2010-07-16	0	0	2010-08-15	0	0	2010-10-14	0	0	2011-01-12	0	0	2011-07-16		15
21	Female	87	26	No	No	No	No	No	No	No	Yes	Yes	Yes	No	No	No	No	No	No	No	No	No	No	No	Yes	No	No	No	No	No	Yes	No	Yes	2010-04-01	2010-04-27	0	0	2010-05-27	0	0	2010-07-26	0	0	2010-10-24	2	1	2010-12-22	2010-12-22	40
22	Female	91	31	No	No	No	No	No	No	No	No	No	No	No	No	No	No	No	No	No	No	No	No	No	No	No	No	No	No	No	Yes	No	No	2010-10-09	2010-11-09	0	0	2010-12-09	2	0	2011-02-07	3	0	2011-05-08	3	0	2011-06-12	2011-06-12	529
23	Male	78	8	No	No	No	No	No	No	No	No	No	No	No	No	No	No	No	No	No	No	No	No	No	No	No	No	No	No	No	Yes	Yes	No	2010-03-26	2010-04-03	0	0	2010-05-03	0	0	2010-07-02	0	0	2010-09-30	0	0	2011-04-03		331
24	Male	81	8	No	No	No	No	No	No	No	No	No	No	No	No	No	No	No	No	No	No	No	No	No	No	No	No	No	No	Yes	No	No	No	2010-06-08	2010-06-16	0	0	2010-07-16	0	0	2010-09-14	0	0	2010-12-13	0	0	2011-06-16		31
25	Female	77	9	No	No	No	No	No	No	No	Yes	No	No	No	No	No	No	No	No	No	No	No	No	No	No	No	No	No	No	No	Yes	Yes	Yes	2010-11-30	2010-12-09	0	0	2011-01-08	1	0	2011-03-09	2	0	2011-06-07	2	0	2011-12-09		547
26	Female	85	13	No	No	No	No	No	No	No	No	No	No	No	No	No	No	No	No	No	No	No	No	No	No	No	No	No	No	No	Yes	No	Yes	2010-12-08	2010-12-21	1	0	2011-01-20	1	0	2011-03-21	1	0	2011-06-19	1	0	2011-12-21		280
27	Female	86	4	No	No	No	No	No	No	No	No	No	No	No	No	No	No	No	No	No	No	No	No	No	No	No	No	No	No	No	Yes	No	No	2010-03-20	2010-03-24	0	0	2010-04-23	0	0	2010-06-22	0	0	2010-09-20	1	1	2011-03-24		236
28	Male	68	11	No	No	No	No	No	No	No	No	No	No	No	No	No	No	No	No	No	No	No	No	No	No	No	No	No	No	Yes	No	No	No	2010-02-20	2010-03-03	0	0	2010-04-02	0	0	2010-06-01	0	0	2010-08-30	0	0	2011-03-03		40
29	Female	69	5	Yes	No	No	No	No	No	No	No	No	No	No	Yes	Yes	No	No	No	No	No	No	No	No	No	No	No	No	No	No	Yes	No	No	2010-05-27	2010-06-01	0	0	2010-07-01	0	0	2010-08-30	0	0	2010-11-28	0	0	2011-06-01		225
30	Male	83	3	No	No	No	No	No	No	No	Yes	No	No	Yes	Yes	No	No	No	No	Yes	No	No	No	No	No	No	No	No	No	No	Yes	No	No	2010-11-02	2010-11-05	0	0	2010-12-05	0	0	2011-02-03	0	0	2011-05-04	0	0	2011-11-05		493
31	Male	89	11	No	No	No	No	No	No	No	No	No	No	No	No	No	No	No	No	No	No	No	No	No	No	No	No	No	No	No	No	No	No	2010-03-01	2010-03-12	0	0	2010-04-11	0	0	2010-06-10	0	0	2010-07-29	0	0	2010-07-29	2010-07-29	50
32	Female	86	3	No	No	No	No	No	No	No	No	No	Yes	No	No	No	No	No	No	No	No	No	No	No	No	No	No	Yes	Yes	No	Yes	Yes	Yes	2010-06-05	2010-06-08	0	0	2010-07-08	0	0	2010-09-06	0	0	2010-12-05	1	0	2011-03-12	2011-03-12	513
33	Female	82	11	No	No	No	No	No	No	No	No	No	No	No	No	No	No	No	No	No	No	No	No	No	No	No	No	Yes	No	No	Yes	Yes	Yes	2010-02-15	2010-02-26	0	0	2010-03-28	0	0	2010-05-27	0	0	2010-08-25	2	0	2011-02-26		259
34	Female	88	4	No	No	No	No	No	No	No	No	Yes	No	No	No	No	No	No	No	No	No	No	No	No	No	No	No	No	No	No	Yes	No	No	2010-04-08	2010-04-12	0	0	2010-05-12	0	0	2010-07-11	0	0	2010-10-09	0	0	2011-04-12		434
35	Female	76	4	No	No	No	No	No	No	No	No	No	No	No	No	No	No	No	No	Yes	No	No	No	No	No	No	No	No	No	Yes	Yes	No	No	2010-10-10	2010-10-14	0	0	2010-11-13	0	0	2011-01-12	0	0	2011-04-12	0	0	2011-10-14		370
36	Male	82	6	No	No	No	Yes	No	Yes	No	Yes	No	No	No	No	No	No	No	Yes	No	No	No	No	No	No	No	No	Yes	No	No	Yes	Yes	Yes	2010-09-14	2010-09-20	0	0	2010-10-20	0	0	2010-12-19	0	0	2011-03-19	1	0	2011-09-20	2011-12-18	397
37	Male	86	3	No	No	No	No	No	No	No	No	No	No	No	No	No	No	No	No	No	No	No	No	No	No	No	No	Yes	No	No	Yes	Yes	Yes	2010-03-11	2010-03-14	0	0	2010-04-13	0	0	2010-06-12	0	0	2010-09-10	1	1	2011-03-14		421
38	Female	76	7	No	No	No	No	No	Yes	No	No	No	No	No	No	No	No	No	Yes	No	No	No	No	No	No	No	No	No	No	Yes	Yes	No	No	2010-09-10	2010-09-17	0	0	2010-10-17	0	0	2010-12-16	0	0	2011-03-16	0	0	2011-09-17		395
39	Female	90	11	Yes	Yes	No	No	No	No	No	Yes	No	No	No	No	No	Yes	Yes	No	No	No	No	No	No	No	Yes	No	No	Yes	No	Yes	No	Yes	2010-03-13	2010-03-24	0	0	2010-04-23	0	0	2010-06-22	0	0	2010-09-20	0	0	2011-03-24		229
40	Female	83	6	No	No	No	No	No	No	No	No	No	No	No	No	No	No	No	No	Yes	No	No	No	No	No	No	No	No	No	No	Yes	No	No	2010-06-26	2010-07-02	0	0	2010-08-01	0	0	2010-09-30	0	0	2010-12-29	0	0	2011-07-02		341
41	Female	79	6	No	No	No	No	No	No	No	No	No	No	No	No	No	No	No	No	No	No	No	No	No	No	No	No	No	No	No	Yes	No	No	2010-06-27	2010-07-03	0	0	2010-08-02	0	0	2010-10-01	0	0	2010-12-30	1	1	2011-07-03		222
42	Male	84	4	Yes	Yes	Yes	No	No	No	Yes	No	No	Yes	No	No	No	No	No	No	No	No	No	No	No	No	No	No	No	Yes	Yes	Yes	No	Yes	2010-03-23	2010-03-27	0	0	2010-04-26	1	1	2010-06-25	1	1	2010-09-23	1	1	2011-03-27	2011-06-19	191
43	Male	84	6	No	No	No	Yes	No	No	No	Yes	No	Yes	No	No	No	No	No	No	No	No	Yes	No	No	No	No	No	Yes	Yes	Yes	Yes	No	No	2010-03-06	2010-03-12	1	0	2010-03-31	1	0	2010-03-31	1	0	2010-03-31	1	0	2010-03-31	2010-03-31	534
44	Male	73	9	No	No	No	No	No	No	No	Yes	No	Yes	No	No	No	No	No	No	No	No	No	No	No	No	No	No	No	No	No	Yes	Yes	No	2010-08-16	2010-08-25	0	0	2010-09-24	0	0	2010-11-23	0	0	2011-02-21	1	1	2011-08-25		145
45	Female	90	6	No	No	No	No	No	No	No	Yes	No	No	No	No	No	No	No	No	No	No	No	No	No	No	No	No	No	Yes	No	Yes	No	Yes	2010-05-05	2010-05-11	0	0	2010-06-10	0	0	2010-08-09	0	0	2010-11-07	0	0	2011-05-11		64
46	Female	85	6	No	No	No	No	No	No	No	No	No	Yes	No	Yes	No	No	No	No	No	No	No	No	No	No	No	No	Yes	No	No	Yes	No	No	2010-09-17	2010-09-23	1	0	2010-10-23	2	1	2010-12-22	2	1	2011-03-22	2	1	2011-09-23		85
47	Female	78	17	No	No	Yes	No	No	No	No	No	No	No	No	No	No	No	No	No	No	No	No	No	No	No	No	No	No	No	No	Yes	No	Yes	2010-11-26	2010-12-13	0	0	2011-01-12	0	0	2011-03-13	0	0	2011-06-11	0	0	2011-12-13		418
48	Male	71	5	Yes	No	No	No	No	No	No	No	No	No	No	No	No	No	No	No	No	No	No	No	No	No	No	No	No	No	Yes	Yes	No	Yes	2010-09-03	2010-09-08	0	0	2010-10-08	0	0	2010-12-07	0	0	2011-03-07	0	0	2011-09-08		276
49	Male	85	15	No	No	No	No	No	No	No	No	No	No	No	Yes	No	No	No	No	No	No	No	No	No	No	No	No	No	No	No	Yes	No	No	2010-06-04	2010-06-19	0	0	2010-07-19	0	0	2010-09-17	1	0	2010-12-16	1	0	2011-02-02	2011-02-02	138
50	Female	78	7	No	No	No	No	Yes	No	No	Yes	No	No	No	No	No	No	Yes	No	Yes	Yes	No	No	No	No	No	No	No	No	No	Yes	Yes	Yes	2010-09-17	2010-09-24	0	0	2010-10-24	0	0	2010-12-23	1	0	2011-03-23	1	0	2011-09-24		71
51	Male	88	8	No	No	No	No	No	No	No	No	No	Yes	No	No	No	No	Yes	Yes	No	No	No	No	No	No	No	No	No	No	No	No	No	No	2010-12-15	2010-12-23	0	0	2011-01-18	0	0	2011-01-18	0	0	2011-01-18	0	0	2011-01-18	2011-01-18	331
52	Female	79	5	No	No	No	No	No	No	No	Yes	Yes	No	Yes	No	Yes	No	No	No	Yes	No	Yes	No	No	Yes	No	No	No	No	Yes	Yes	Yes	Yes	2010-03-21	2010-03-26	0	0	2010-04-25	0	0	2010-06-24	2	1	2010-08-11	2	1	2010-08-11	2010-08-11	369
53	Female	84	28	No	No	No	No	Yes	No	No	Yes	No	No	No	No	No	No	No	Yes	No	No	No	No	No	No	No	No	No	No	Yes	Yes	No	Yes	2010-09-18	2010-10-16	0	0	2010-11-15	0	0	2011-01-14	0	0	2011-04-10	0	0	2011-04-10	2011-04-10	337
54	Female	70	8	Yes	Yes	No	Yes	No	No	No	Yes	No	No	No	No	No	No	No	No	No	Yes	No	No	No	No	No	No	Yes	No	Yes	Yes	Yes	Yes	2010-02-16	2010-02-24	0	0	2010-03-26	0	0	2010-05-25	0	0	2010-08-23	0	0	2011-02-24		47
55	Male	84	6	No	No	No	No	No	No	No	No	No	Yes	No	No	No	No	No	No	No	No	No	No	No	No	No	No	No	Yes	No	Yes	No	Yes	2010-09-29	2010-10-05	0	0	2010-11-04	0	0	2011-01-03	0	0	2011-04-03	0	0	2011-10-05		317
56	Female	76	11	No	No	No	No	No	Yes	No	No	No	No	No	No	No	Yes	No	No	No	No	No	No	No	No	No	No	No	No	No	Yes	Yes	No	2010-10-18	2010-10-29	0	0	2010-11-28	1	1	2011-01-27	1	1	2011-04-27	3	2	2011-10-29		95
57	Male	88	4	No	No	No	No	No	No	No	No	No	Yes	No	No	No	No	No	No	No	No	No	No	No	No	No	No	No	Yes	No	Yes	Yes	No	2010-05-27	2010-05-31	0	0	2010-06-30	0	0	2010-08-29	0	0	2010-11-27	0	0	2011-05-31		97
58	Female	77	7	No	No	No	No	No	No	No	No	No	No	No	No	No	No	No	No	No	No	No	No	No	No	No	No	No	No	No	Yes	No	No	2010-11-23	2010-11-30	0	0	2010-12-30	0	0	2011-02-28	0	0	2011-05-29	0	0	2011-11-30		389
59	Male	79	8	No	No	No	No	No	No	No	No	No	Yes	No	No	No	No	No	No	No	No	Yes	No	No	No	No	No	Yes	Yes	No	Yes	No	No	2010-12-21	2010-12-29	0	0	2011-01-28	0	0	2011-03-29	0	0	2011-06-27	1	0	2011-12-08	2011-12-08	243
60	Female	84	7	No	No	No	No	No	No	No	No	No	No	No	No	No	No	No	No	No	No	No	No	No	No	No	No	No	No	Yes	Yes	No	No	2010-04-17	2010-04-24	0	0	2010-05-24	2	0	2010-07-23	2	0	2010-07-30	2	0	2010-07-30	2010-07-30	119
61	Female	85	20	No	No	No	No	No	No	No	No	No	No	No	No	No	No	No	Yes	No	No	No	No	No	No	No	No	No	No	No	No	Yes	Yes	2010-05-08	2010-05-28	0	0	2010-06-27	0	0	2010-08-26	0	0	2010-11-24	0	0	2011-05-28		329
62	Female	68	14	No	No	No	No	No	No	No	No	No	No	No	No	No	No	No	No	No	No	Yes	No	No	No	No	No	No	No	No	Yes	No	Yes	2010-12-02	2010-12-16	0	0	2011-01-15	0	0	2011-03-16	0	0	2011-06-14	1	0	2011-12-16		321
63	Female	63	8	No	No	Yes	No	No	No	Yes	Yes	No	No	No	No	No	No	No	No	No	No	Yes	No	No	No	No	No	No	No	No	Yes	No	Yes	2010-01-29	2010-02-06	0	0	2010-03-08	0	0	2010-05-07	0	0	2010-08-05	1	0	2011-02-06	2011-10-04	355
64	Female	79	1	No	No	No	No	No	No	No	No	No	No	No	No	No	No	No	No	No	No	No	No	No	No	No	No	No	No	Yes	No	No	Yes	2010-11-09	2010-11-10	1	0	2010-12-10	1	0	2010-12-10	1	0	2010-12-10	1	0	2010-12-10	2010-12-10	49
65	Male	76	4	No	No	No	No	No	No	No	No	No	No	No	No	No	No	No	No	No	No	No	No	No	No	No	No	Yes	No	No	Yes	No	Yes	2010-12-10	2010-12-14	0	0	2011-01-13	0	0	2011-03-14	0	0	2011-06-12	0	0	2011-12-14		185
66	Male	83	9	No	No	No	No	No	No	No	No	No	No	No	No	No	No	No	No	No	Yes	No	No	No	No	No	No	No	No	Yes	Yes	No	No	2010-05-23	2010-06-01	0	0	2010-07-01	0	0	2010-08-30	0	0	2010-11-28	1	0	2011-04-03	2011-04-03	178
67	Female	89	9	No	No	No	No	No	No	No	No	No	No	No	No	No	No	No	No	No	No	No	No	No	No	No	No	No	No	No	Yes	Yes	Yes	2009-12-26	2010-01-04	0	0	2010-02-03	0	0	2010-04-04	0	0	2010-07-03	0	0	2011-01-04		55
68	Female	92	5	No	No	No	No	No	No	No	Yes	No	No	No	No	No	No	No	No	No	No	No	No	No	No	No	No	No	No	No	Yes	No	No	2010-03-26	2010-03-31	0	0	2010-04-30	1	0	2010-06-29	1	0	2010-09-27	1	0	2011-03-31		248
69	Female	97	12	No	No	No	No	No	No	No	No	No	No	No	No	No	No	No	No	No	No	No	No	No	No	No	No	No	No	No	No	No	Yes	2010-04-03	2010-04-15	0	0	2010-05-15	0	0	2010-07-14	0	0	2010-09-27	0	0	2010-09-27	2010-09-27	392
70	Female	96	24	No	No	No	No	No	No	No	No	No	No	No	No	No	No	No	No	No	No	No	No	No	No	No	No	No	No	No	Yes	No	No	2010-05-26	2010-06-19	0	0	2010-07-19	0	0	2010-09-17	1	1	2010-11-14	1	1	2010-11-14	2010-11-14	163
71	Female	87	3	No	No	No	No	No	No	No	No	No	Yes	No	No	No	No	No	No	No	No	No	No	No	No	No	No	No	No	No	Yes	No	No	2010-05-11	2010-05-14	0	0	2010-06-13	0	0	2010-08-12	1	0	2010-11-10	1	0	2011-05-14		262
72	Female	81	22	No	Yes	No	No	No	No	No	No	No	No	No	No	No	No	No	No	No	No	No	No	No	No	No	No	No	No	No	Yes	No	Yes	2010-01-22	2010-02-13	0	0	2010-03-15	0	0	2010-05-14	0	0	2010-08-12	0	0	2011-02-13		70
73	Female	81	6	No	No	No	No	Yes	No	Yes	Yes	Yes	Yes	No	No	No	No	Yes	Yes	No	No	No	Yes	No	No	No	No	No	Yes	No	Yes	Yes	Yes	2010-02-19	2010-02-25	0	0	2010-03-27	0	0	2010-05-26	1	0	2010-08-24	2	0	2011-02-25		273
74	Female	87	22	No	No	No	No	No	No	No	No	No	Yes	No	No	No	No	No	No	No	No	No	No	No	No	No	No	No	No	No	Yes	Yes	Yes	2010-02-17	2010-03-11	0	0	2010-04-10	1	0	2010-06-09	1	0	2010-09-07	1	0	2011-03-11		266
75	Male	81	24	No	No	No	Yes	No	No	No	No	No	Yes	No	No	No	No	No	No	No	Yes	No	No	No	No	No	No	Yes	No	No	Yes	No	Yes	2010-08-31	2010-09-24	0	0	2010-10-24	0	0	2010-12-23	0	0	2011-03-23	3	0	2011-05-10	2011-05-10	225
76	Female	86	6	No	No	Yes	No	No	No	No	No	No	Yes	No	No	No	No	No	No	No	No	No	No	No	No	No	No	No	No	No	Yes	No	No	2010-02-20	2010-02-26	0	0	2010-03-28	0	0	2010-05-27	1	0	2010-08-25	1	0	2011-02-26		189
77	Male	96	10	No	No	No	No	No	No	No	No	No	No	No	No	No	No	No	No	No	No	No	No	No	No	No	No	No	No	No	Yes	No	No	2010-04-28	2010-05-08	1	0	2010-06-07	2	1	2010-08-06	2	1	2010-11-04	3	2	2011-01-12	2011-01-12	253
78	Female	77	8	No	No	No	No	No	No	No	Yes	No	No	No	No	No	No	No	No	No	No	No	No	No	No	No	No	No	No	No	Yes	No	Yes	2010-01-21	2010-01-29	0	0	2010-02-28	0	0	2010-04-29	0	0	2010-07-28	0	0	2011-01-29		319
79	Male	81	10	No	No	Yes	No	No	No	Yes	No	Yes	Yes	No	No	No	No	No	No	Yes	No	No	Yes	No	No	No	No	No	Yes	No	Yes	No	No	2010-04-06	2010-04-16	1	1	2010-05-16	1	1	2010-07-15	1	1	2010-10-13	1	1	2011-04-16		198
80	Male	70	8	No	No	No	No	No	No	No	No	No	No	No	No	No	No	No	No	No	No	No	Yes	No	No	No	No	No	No	No	Yes	No	No	2010-01-19	2010-01-27	0	0	2010-02-26	0	0	2010-04-27	0	0	2010-07-26	0	0	2011-01-27		235
81	Female	96	5	No	No	No	No	No	No	No	No	No	Yes	No	No	No	No	No	No	No	No	No	No	No	No	No	No	No	No	No	No	No	No	2010-04-24	2010-04-29	0	0	2010-05-29	0	0	2010-07-28	0	0	2010-10-26	0	0	2011-04-29		454
82	Female	82	11	Yes	No	No	No	No	No	No	No	No	No	No	No	No	No	No	No	No	No	No	No	No	No	No	No	No	Yes	No	Yes	No	No	2010-11-04	2010-11-15	0	0	2010-12-15	0	0	2011-02-13	0	0	2011-05-14	0	0	2011-11-15		289
83	Female	98	14	No	No	No	No	No	No	No	Yes	No	No	No	No	No	No	No	No	No	Yes	No	No	No	No	No	No	No	Yes	Yes	Yes	No	No	2010-11-25	2010-12-09	0	0	2011-01-08	0	0	2011-03-09	0	0	2011-06-07	1	0	2011-10-06	2011-10-06	95
84	Female	87	5	No	No	No	No	No	No	Yes	Yes	No	Yes	No	No	No	No	No	Yes	No	No	No	No	No	No	No	No	No	No	No	Yes	No	Yes	2010-11-22	2010-11-27	0	0	2010-12-27	0	0	2011-02-25	1	0	2011-05-26	3	0	2011-11-14	2011-11-14	532
85	Female	99	2	No	No	No	No	No	No	No	No	No	Yes	No	No	No	No	No	Yes	No	No	No	No	No	No	No	No	No	Yes	No	Yes	No	No	2010-11-09	2010-11-11	0	0	2010-12-09	0	0	2010-12-09	0	0	2010-12-09	0	0	2010-12-09	2010-12-09	387
86	Female	101	9	No	No	No	No	No	No	No	No	No	No	No	No	No	No	No	No	No	No	No	No	No	No	No	No	No	No	No	No	No	No	2010-01-25	2010-02-03	0	0	2010-03-05	0	0	2010-05-04	0	0	2010-08-02	0	0	2010-11-21	2010-11-21	471
87	Male	68	4	Yes	No	Yes	Yes	Yes	No	Yes	Yes	Yes	Yes	No	No	No	No	No	No	No	No	No	No	Yes	Yes	No	No	Yes	No	No	Yes	Yes	Yes	2010-06-01	2010-06-05	1	0	2010-07-05	1	0	2010-09-03	3	0	2010-12-02	3	0	2010-12-16	2010-12-16	230
88	Male	89	14	No	No	No	No	No	No	No	No	No	No	No	No	No	No	No	No	No	No	No	No	No	No	No	No	No	No	No	No	No	Yes	2010-05-07	2010-05-21	1	1	2010-06-12	1	1	2010-06-12	1	1	2010-06-12	1	1	2010-06-12	2010-06-12	397
89	Male	80	5	No	No	No	No	Yes	No	No	Yes	No	Yes	No	No	No	No	No	No	No	No	No	No	No	No	No	No	No	No	No	Yes	Yes	Yes	2010-12-02	2010-12-07	0	0	2011-01-06	0	0	2011-03-07	0	0	2011-06-05	0	0	2011-12-07		405
90	Male	75	1	No	No	No	No	No	Yes	No	No	No	Yes	No	No	No	No	No	No	No	No	No	No	No	No	No	No	No	No	No	Yes	Yes	No	2010-03-11	2010-03-12	0	0	2010-04-11	0	0	2010-06-10	0	0	2010-09-08	0	0	2011-03-12		129
91	Male	74	4	Yes	No	No	No	No	No	No	No	Yes	No	No	No	No	Yes	No	No	No	No	No	No	Yes	No	No	No	No	Yes	No	Yes	Yes	Yes	2010-01-14	2010-01-18	0	0	2010-02-17	0	0	2010-04-18	0	0	2010-07-17	0	0	2011-01-18		166
92	Male	83	4	No	No	No	No	No	No	No	No	No	No	No	No	No	No	No	No	No	No	Yes	Yes	No	No	No	No	Yes	No	No	Yes	No	No	2010-05-11	2010-05-15	0	0	2010-06-14	0	0	2010-08-13	0	0	2010-11-11	0	0	2011-05-15		537
93	Male	76	4	Yes	Yes	No	Yes	No	No	No	No	No	No	No	No	No	Yes	Yes	No	No	No	No	No	No	No	No	No	Yes	Yes	No	Yes	Yes	No	2010-09-11	2010-09-15	1	0	2010-10-15	1	0	2010-12-14	4	2	2011-03-14	6	2	2011-09-15		147
94	Male	80	16	No	No	No	No	No	No	No	No	No	No	No	No	No	No	No	No	No	No	No	No	No	No	No	No	No	No	No	Yes	Yes	Yes	2009-12-23	2010-01-08	0	0	2010-02-07	1	0	2010-04-08	2	1	2010-07-07	2	1	2011-01-08		386
95	Male	74	4	No	No	No	No	No	No	No	No	No	Yes	No	No	No	No	No	No	No	No	No	No	No	No	No	No	No	No	No	Yes	No	No	2010-10-25	2010-10-29	0	0	2010-11-28	0	0	2011-01-27	0	0	2011-04-27	0	0	2011-10-29		432
96	Female	88	5	No	No	No	No	No	No	Yes	No	Yes	Yes	No	No	No	No	No	No	No	No	Yes	No	No	No	No	No	No	Yes	No	Yes	No	Yes	2010-12-09	2010-12-14	0	0	2011-01-13	1	0	2011-03-14	2	1	2011-06-12	2	1	2011-12-14		527
97	Male	81	9	No	No	Yes	No	No	No	No	Yes	No	No	No	No	No	No	No	No	No	Yes	No	No	No	No	No	No	No	No	Yes	Yes	No	No	2010-10-31	2010-11-09	0	0	2010-12-09	0	0	2011-02-07	2	1	2011-05-08	4	2	2011-11-09		468
98	Female	88	27	No	No	No	No	No	No	Yes	No	No	No	No	No	No	No	No	No	No	No	No	No	No	No	No	No	Yes	Yes	No	Yes	Yes	No	2010-05-23	2010-06-19	1	0	2010-07-19	1	0	2010-09-17	1	0	2010-12-16	1	0	2011-06-19		448
99	Female	88	7	No	No	No	No	No	No	No	Yes	Yes	Yes	No	No	No	No	No	No	No	Yes	Yes	No	No	Yes	No	No	No	Yes	Yes	Yes	Yes	Yes	2010-05-07	2010-05-14	1	1	2010-06-13	2	1	2010-08-12	3	1	2010-11-10	4	1	2011-05-14		282
100	Female	95	34	No	No	No	Yes	No	No	No	Yes	No	No	No	No	No	No	Yes	No	No	No	No	No	No	No	No	No	Yes	Yes	No	Yes	Yes	Yes	2010-01-06	2010-02-09	0	0	2010-03-11	0	0	2010-05-10	1	0	2010-05-13	1	0	2010-05-13	2010-05-13	413
101	Female	89	4	No	No	No	No	No	No	No	No	No	No	No	No	No	No	No	No	No	No	No	No	No	No	No	No	No	Yes	No	Yes	Yes	No	2010-01-19	2010-01-23	0	0	2010-02-22	0	0	2010-04-23	0	0	2010-07-22	0	0	2011-01-23		385
102	Female	88	12	No	No	No	No	No	No	No	No	No	No	No	No	No	No	No	No	No	No	No	No	No	No	No	No	Yes	No	No	Yes	No	No	2010-01-13	2010-01-25	0	0	2010-02-24	0	0	2010-04-25	0	0	2010-07-24	0	0	2011-01-25		260
103	Female	77	15	No	No	No	No	No	No	No	No	No	No	No	No	Yes	No	No	No	No	No	No	No	No	No	No	No	No	Yes	No	Yes	Yes	Yes	2010-12-06	2010-12-21	0	0	2011-01-20	0	0	2011-03-21	0	0	2011-06-19	1	1	2011-12-21		293
104	Male	85	15	No	No	No	No	No	No	No	No	No	Yes	No	No	No	No	No	No	Yes	Yes	No	No	No	No	No	No	No	No	No	No	No	No	2010-03-04	2010-03-19	0	0	2010-04-18	0	0	2010-06-17	0	0	2010-07-08	0	0	2010-07-08	2010-07-08	511
105	Male	76	4	No	No	Yes	No	No	No	Yes	Yes	No	No	No	No	No	Yes	Yes	No	No	Yes	No	No	No	No	No	No	No	Yes	Yes	Yes	Yes	Yes	2010-11-18	2010-11-22	0	0	2010-12-22	1	0	2011-02-20	1	0	2011-05-21	1	0	2011-11-22		213
106	Female	84	31	No	No	No	No	No	No	No	No	Yes	No	No	No	No	No	No	No	No	No	No	No	No	No	No	No	No	Yes	No	Yes	No	Yes	2010-01-01	2010-02-01	0	0	2010-03-03	0	0	2010-05-02	0	0	2010-07-31	0	0	2011-01-14		330
107	Male	75	4	No	No	No	No	No	No	No	No	No	No	No	No	No	Yes	No	Yes	No	No	No	No	No	No	No	No	No	Yes	No	Yes	No	No	2010-08-12	2010-08-16	0	0	2010-09-15	0	0	2010-11-14	0	0	2011-02-12	0	0	2011-08-16		492
108	Female	84	9	No	No	No	Yes	Yes	No	No	Yes	Yes	Yes	No	No	No	No	No	No	No	No	No	No	No	Yes	No	No	No	Yes	No	Yes	Yes	Yes	2010-04-24	2010-05-03	0	0	2010-06-02	0	0	2010-08-01	0	0	2010-10-30	0	0	2011-05-03		271
109	Female	83	15	Yes	No	No	No	No	No	No	No	No	No	No	No	No	No	No	No	No	No	Yes	No	No	No	No	No	No	No	No	Yes	No	No	2010-02-22	2010-03-09	0	0	2010-04-08	0	0	2010-06-07	0	0	2010-09-05	0	0	2011-03-09		484
110	Female	82	20	No	No	Yes	No	No	No	No	Yes	No	Yes	No	No	No	No	Yes	Yes	No	Yes	No	No	No	No	No	Yes	No	No	No	Yes	No	No	2010-11-12	2010-12-02	0	0	2011-01-01	0	0	2011-03-02	1	0	2011-05-31	3	0	2011-12-02		74
111	Female	87	7	No	No	No	No	No	No	No	No	No	Yes	No	No	No	Yes	No	Yes	No	No	No	No	No	No	No	No	No	Yes	No	Yes	No	No	2010-01-22	2010-01-29	0	0	2010-02-28	0	0	2010-04-29	1	1	2010-07-28	1	1	2011-01-29		485
112	Female	88	20	No	No	No	Yes	No	No	No	No	No	No	No	No	No	No	No	Yes	No	No	No	No	No	No	No	No	Yes	Yes	No	Yes	Yes	Yes	2010-05-27	2010-06-16	0	0	2010-07-16	0	0	2010-09-14	0	0	2010-12-13	0	0	2011-06-16		147
113	Female	87	5	No	No	No	No	No	No	No	No	No	No	No	No	No	No	Yes	No	No	No	No	No	No	No	No	No	No	Yes	No	Yes	No	No	2010-04-26	2010-05-01	0	0	2010-05-31	0	0	2010-07-30	0	0	2010-10-28	0	0	2011-05-01		66
114	Male	85	6	No	No	Yes	No	No	No	No	No	Yes	No	No	No	No	No	Yes	No	No	No	No	No	Yes	No	No	No	No	No	No	Yes	Yes	No	2010-01-31	2010-02-06	0	0	2010-03-08	0	0	2010-05-07	0	0	2010-08-05	2	1	2011-02-06	2011-11-23	428
115	Male	65	7	No	No	No	Yes	No	No	No	Yes	No	No	No	No	No	No	No	No	No	No	No	No	No	No	No	No	No	No	Yes	Yes	Yes	No	2010-03-11	2010-03-18	0	0	2010-04-17	0	0	2010-06-16	0	0	2010-09-14	1	0	2010-09-18	2010-09-18	217
116	Female	71	6	No	No	No	No	No	No	No	No	No	No	No	No	No	No	No	No	No	No	No	No	No	No	No	No	No	No	No	No	No	Yes	2010-12-22	2010-12-28	1	0	2011-01-27	1	0	2011-03-28	1	0	2011-06-26	1	0	2011-12-28		379
117	Female	74	15	Yes	No	No	No	No	No	No	No	No	No	No	No	Yes	No	No	No	No	No	No	No	No	No	No	No	No	No	No	No	No	No	2010-05-27	2010-06-11	0	0	2010-07-11	0	0	2010-09-09	0	0	2010-12-08	0	0	2011-06-11		221
118	Female	90	6	No	No	No	No	No	No	No	No	No	No	Yes	No	No	No	Yes	No	No	No	No	No	No	No	No	No	No	Yes	No	Yes	No	Yes	2010-07-21	2010-07-27	1	1	2010-08-14	1	1	2010-08-14	1	1	2010-08-14	1	1	2010-08-14	2010-08-14	125
119	Male	99	6	No	No	No	No	No	No	No	Yes	No	No	No	No	No	No	Yes	Yes	No	No	Yes	No	No	No	No	No	No	No	No	Yes	No	No	2010-01-30	2010-02-05	0	0	2010-03-07	1	1	2010-03-21	1	1	2010-03-21	1	1	2010-03-21	2010-03-21	537
120	Female	73	5	Yes	Yes	No	Yes	No	No	Yes	Yes	No	Yes	No	No	No	No	No	No	No	No	No	No	No	No	No	No	Yes	Yes	No	Yes	No	No	2010-12-15	2010-12-20	0	0	2011-01-19	0	0	2011-03-20	0	0	2011-06-18	0	0	2011-12-20		428
121	Female	93	5	No	No	No	No	No	No	No	No	No	No	No	No	No	No	No	No	No	No	Yes	No	No	No	No	No	No	No	No	Yes	No	No	2010-12-18	2010-12-23	0	0	2011-01-22	0	0	2011-03-23	0	0	2011-06-21	0	0	2011-12-23		192
122	Female	89	24	No	No	No	No	No	No	No	No	No	No	No	No	No	No	No	No	No	No	No	No	No	No	No	No	No	No	No	Yes	No	No	2010-08-24	2010-09-17	1	0	2010-10-17	1	0	2010-12-16	1	0	2011-03-16	1	0	2011-09-03		4
123	Female	80	20	No	No	Yes	No	No	No	No	Yes	No	No	Yes	No	No	No	Yes	No	No	No	No	No	No	No	No	No	No	No	No	Yes	No	Yes	2010-02-04	2010-02-24	0	0	2010-03-26	0	0	2010-05-25	0	0	2010-08-23	0	0	2011-02-24		555
124	Male	79	12	Yes	No	No	No	No	No	No	No	No	Yes	No	No	No	No	No	No	No	No	Yes	No	No	No	No	No	No	No	No	Yes	No	No	2010-11-27	2010-12-09	0	0	2011-01-08	0	0	2011-03-09	0	0	2011-06-07	1	0	2011-12-09		207
125	Male	89	6	No	No	Yes	No	No	No	No	No	No	No	No	No	No	No	No	No	No	No	No	No	No	No	No	No	No	No	No	Yes	No	No	2010-05-11	2010-05-17	0	0	2010-06-16	0	0	2010-08-15	1	1	2010-11-13	1	1	2011-04-07	2011-04-07	540
126	Female	83	13	No	No	No	No	No	No	No	No	No	Yes	No	No	No	No	No	No	No	No	No	No	No	No	No	No	Yes	Yes	No	Yes	Yes	Yes	2010-04-11	2010-04-24	0	0	2010-05-24	0	0	2010-07-23	0	0	2010-10-21	1	0	2011-04-24		41
127	Female	82	9	No	No	Yes	No	No	No	No	No	No	No	No	Yes	No	No	No	No	No	No	No	No	No	No	No	No	Yes	No	No	Yes	No	No	2010-12-13	2010-12-22	0	0	2011-01-21	0	0	2011-03-22	1	1	2011-05-21	1	1	2011-05-21	2011-05-21	116
128	Female	77	11	No	No	No	No	No	No	No	No	No	No	No	No	No	No	No	No	No	No	No	No	No	No	No	No	No	Yes	No	No	No	No	2010-03-23	2010-04-03	0	0	2010-05-03	0	0	2010-07-02	0	0	2010-09-30	1	0	2010-10-15	2010-10-15	441
129	Male	84	4	No	No	No	No	No	No	No	No	No	No	No	No	No	No	No	No	No	No	No	No	No	No	No	No	No	Yes	No	Yes	Yes	Yes	2010-04-26	2010-04-30	0	0	2010-05-30	0	0	2010-07-29	0	0	2010-10-27	0	0	2011-04-30		312
130	Male	85	8	No	No	Yes	Yes	No	No	No	Yes	No	Yes	No	No	Yes	No	Yes	No	Yes	Yes	No	No	No	No	No	No	No	No	Yes	Yes	No	No	2010-07-13	2010-07-21	0	0	2010-08-20	1	1	2010-10-19	2	2	2011-01-17	3	2	2011-07-11	2011-07-11	494
131	Male	79	3	No	No	No	No	No	No	No	No	No	No	No	No	No	No	Yes	No	No	No	No	No	No	No	No	No	Yes	Yes	No	Yes	Yes	No	2010-12-28	2010-12-31	1	0	2011-01-30	2	0	2011-03-31	3	1	2011-06-29	4	2	2011-12-31		301
132	Female	81	9	Yes	No	No	No	No	No	No	No	No	No	No	No	No	No	No	No	No	No	No	No	No	No	No	No	Yes	No	No	Yes	No	Yes	2010-08-18	2010-08-27	0	0	2010-09-26	0	0	2010-11-25	0	0	2011-02-23	0	0	2011-08-27		361
133	Female	79	4	No	No	No	No	No	Yes	No	No	No	No	No	No	No	No	No	No	No	No	No	No	No	No	No	No	No	No	No	No	Yes	No	2010-08-31	2010-09-04	0	0	2010-10-04	0	0	2010-12-03	0	0	2011-03-03	0	0	2011-09-04		502
134	Female	88	9	No	No	No	No	No	No	No	Yes	No	Yes	No	No	No	No	No	No	No	Yes	No	No	No	No	No	No	No	No	Yes	Yes	No	Yes	2010-11-11	2010-11-20	1	0	2010-12-20	1	0	2011-02-18	1	0	2011-05-19	1	0	2011-11-20		525
135	Female	90	13	No	No	No	No	No	No	No	No	No	No	No	No	No	No	No	No	No	No	Yes	No	No	No	No	No	No	No	No	Yes	No	Yes	2010-03-04	2010-03-17	0	0	2010-04-16	0	0	2010-06-15	0	0	2010-09-13	0	0	2011-03-17	2011-11-27	239
136	Male	69	4	No	No	Yes	Yes	No	No	No	No	No	No	No	No	No	No	No	No	No	No	No	No	No	No	No	No	Yes	No	No	Yes	No	No	2010-08-15	2010-08-19	1	0	2010-09-09	1	0	2010-09-09	1	0	2010-09-09	1	0	2010-09-09	2010-09-09	7
137	Male	80	9	No	No	No	No	No	No	No	No	No	No	No	No	No	No	No	No	No	No	No	No	No	No	No	No	No	Yes	Yes	Yes	No	No	2010-04-25	2010-05-04	0	0	2010-06-03	1	1	2010-08-02	1	1	2010-10-31	2	1	2011-05-04		146
138	Female	81	10	No	No	No	No	No	No	No	No	No	No	No	No	No	No	No	No	No	No	No	No	No	No	No	No	Yes	Yes	No	Yes	No	No	2010-01-30	2010-02-09	0	0	2010-03-11	0	0	2010-05-10	1	1	2010-08-08	1	1	2011-02-09	2011-02-19	350
139	Female	79	12	No	No	No	No	No	No	No	No	No	No	No	No	No	No	No	No	No	No	No	No	No	No	No	No	No	No	No	Yes	No	Yes	2010-04-04	2010-04-16	1	0	2010-05-16	1	0	2010-07-15	2	0	2010-10-13	2	0	2011-04-16		349
140	Female	67	4	No	No	No	No	No	No	No	No	Yes	Yes	No	Yes	No	No	Yes	No	No	No	No	No	No	No	No	No	Yes	Yes	Yes	Yes	Yes	No	2010-11-21	2010-11-25	0	0	2010-12-25	0	0	2011-02-23	0	0	2011-05-24	1	1	2011-11-25		463
141	Male	79	3	No	No	No	No	No	No	No	No	No	No	No	No	No	No	Yes	No	No	No	No	No	No	No	No	No	No	No	No	No	No	No	2010-04-27	2010-04-30	0	0	2010-05-30	0	0	2010-07-29	0	0	2010-10-27	0	0	2011-04-30		418
142	Male	97	6	No	No	No	No	No	No	No	No	No	No	No	No	No	No	No	No	No	No	No	No	No	No	No	No	No	Yes	No	Yes	No	No	2010-10-16	2010-10-22	0	0	2010-11-21	0	0	2011-01-20	0	0	2011-04-20	0	0	2011-10-22		453
143	Male	87	4	No	No	No	No	No	No	No	No	No	Yes	No	No	No	No	No	No	No	No	No	No	No	No	No	No	No	No	No	Yes	No	Yes	2010-03-18	2010-03-22	0	0	2010-04-21	0	0	2010-06-20	0	0	2010-09-18	2	2	2011-03-22	2011-04-12	156
144	Male	89	20	No	No	No	No	No	No	No	No	No	No	No	No	No	No	No	No	No	No	No	No	No	No	No	No	No	No	No	Yes	No	Yes	2010-08-18	2010-09-07	0	0	2010-10-07	0	0	2010-12-06	0	0	2011-03-06	0	0	2011-09-07		81
145	Male	81	6	No	No	No	No	No	No	No	No	No	No	No	No	No	No	No	No	No	No	No	No	No	No	No	No	Yes	No	No	Yes	No	No	2010-03-01	2010-03-07	0	0	2010-04-06	0	0	2010-06-05	0	0	2010-09-03	0	0	2011-03-07		498
146	Female	94	5	No	No	Yes	Yes	No	No	Yes	Yes	No	No	No	No	No	No	No	No	No	Yes	No	No	No	No	No	No	Yes	Yes	No	Yes	No	No	2010-05-01	2010-05-06	1	0	2010-06-05	1	0	2010-08-04	1	0	2010-11-02	1	0	2010-11-13	2010-11-13	517
147	Female	91	21	No	No	No	No	No	No	No	No	No	No	No	No	No	No	No	No	No	No	No	No	No	No	No	No	No	No	No	No	No	Yes	2010-04-30	2010-05-21	0	0	2010-06-20	0	0	2010-08-19	0	0	2010-09-05	0	0	2010-09-05	2010-09-05	370
148	Female	89	10	No	No	No	No	No	No	No	No	No	No	No	No	No	No	No	No	No	No	No	No	No	No	No	No	No	No	No	Yes	No	No	2010-10-16	2010-10-26	1	0	2010-11-25	1	0	2011-01-24	1	0	2011-04-24	1	0	2011-10-26		49
149	Male	85	5	No	No	No	No	No	No	No	No	No	No	No	No	No	No	No	No	No	No	No	No	No	No	No	No	No	Yes	No	Yes	No	No	2010-01-17	2010-01-22	0	0	2010-02-21	0	0	2010-04-22	0	0	2010-07-21	0	0	2011-01-22		85
150	Female	82	8	No	No	No	No	No	No	No	No	No	No	No	No	No	No	No	Yes	No	No	No	No	No	No	No	No	Yes	Yes	No	Yes	No	No	2010-08-25	2010-09-02	1	0	2010-10-02	1	0	2010-12-01	1	0	2011-03-01	1	0	2011-09-02		428
151	Male	85	7	No	No	No	No	No	No	No	No	No	No	No	No	No	No	No	No	No	No	No	No	No	No	No	No	No	No	No	Yes	Yes	Yes	2010-03-18	2010-03-25	0	0	2010-04-24	0	0	2010-06-23	1	0	2010-09-21	1	0	2011-03-25		368
152	Male	84	7	Yes	No	No	Yes	No	No	No	Yes	Yes	No	No	No	Yes	Yes	Yes	No	Yes	Yes	Yes	No	Yes	No	No	No	Yes	No	No	Yes	Yes	Yes	2010-10-12	2010-10-19	0	0	2010-11-18	0	0	2011-01-17	0	0	2011-04-17	0	0	2011-10-19	2011-12-13	286
153	Male	63	4	No	No	No	No	No	No	No	No	No	No	No	No	No	No	No	No	No	No	No	No	No	No	No	No	No	No	No	No	No	No	2010-02-13	2010-02-17	0	0	2010-03-19	0	0	2010-05-18	0	0	2010-08-16	0	0	2011-02-17		379
154	Female	82	6	No	No	No	No	No	No	Yes	No	No	No	No	No	No	No	Yes	No	No	No	No	No	No	No	No	No	No	No	No	Yes	Yes	No	2010-08-21	2010-08-27	0	0	2010-09-26	0	0	2010-11-25	0	0	2011-02-23	2	1	2011-08-27		262
155	Female	90	9	No	No	No	No	No	No	No	No	No	No	No	No	No	No	No	No	No	No	No	No	No	No	No	No	Yes	No	No	Yes	No	Yes	2010-01-18	2010-01-27	0	0	2010-02-26	0	0	2010-04-27	0	0	2010-07-26	0	0	2011-01-27		235
156	Male	82	16	Yes	No	No	No	No	No	No	No	No	No	No	No	No	No	No	No	No	No	No	No	No	No	No	No	Yes	No	No	Yes	No	No	2010-05-29	2010-06-14	0	0	2010-07-14	0	0	2010-09-12	0	0	2010-12-11	0	0	2011-06-14		49
157	Female	80	14	No	No	No	No	No	No	Yes	No	No	No	No	No	No	No	No	No	No	No	No	No	No	No	No	No	No	No	No	Yes	No	No	2010-07-05	2010-07-19	0	0	2010-08-18	0	0	2010-10-17	0	0	2011-01-15	0	0	2011-07-19		431
158	Male	69	3	No	No	No	Yes	No	No	No	No	No	No	No	No	No	No	No	Yes	No	No	No	No	No	No	No	No	Yes	No	No	No	No	No	2010-02-22	2010-02-25	0	0	2010-03-27	0	0	2010-04-09	0	0	2010-04-09	0	0	2010-04-09	2010-04-09	37
159	Female	82	21	No	No	No	No	No	Yes	No	Yes	No	Yes	No	No	No	No	Yes	No	Yes	No	No	No	No	No	No	No	No	No	No	Yes	No	Yes	2010-01-15	2010-02-05	0	0	2010-03-07	0	0	2010-05-06	0	0	2010-08-04	0	0	2011-02-05		112
160	Male	72	4	No	No	No	No	No	No	No	No	No	No	No	No	No	No	No	No	No	No	No	No	No	No	No	No	Yes	No	No	Yes	No	No	2010-01-03	2010-01-07	0	0	2010-02-06	0	0	2010-04-07	0	0	2010-07-06	0	0	2011-01-07		180
161	Male	70	7	No	No	No	No	No	No	No	No	No	No	No	No	No	No	Yes	No	No	No	No	No	No	No	No	No	No	Yes	No	Yes	No	No	2010-10-07	2010-10-14	0	0	2010-11-13	0	0	2011-01-12	0	0	2011-04-12	0	0	2011-10-14		230
162	Female	91	4	No	No	No	No	No	No	No	No	No	No	No	No	No	No	No	No	No	No	No	No	No	No	No	No	No	Yes	Yes	Yes	No	Yes	2010-06-29	2010-07-03	0	0	2010-08-02	2	0	2010-10-01	2	0	2010-12-30	2	0	2011-07-03		455
163	Female	91	11	No	No	No	No	No	No	No	No	No	No	No	No	No	No	No	No	No	No	No	No	No	No	No	No	No	No	No	Yes	No	No	2010-07-12	2010-07-23	0	0	2010-08-22	0	0	2010-10-21	1	0	2011-01-19	3	1	2011-07-23	2011-08-16	483
164	Female	81	11	No	No	No	No	No	No	No	No	No	No	No	No	No	No	No	No	No	No	No	No	No	No	No	No	No	No	No	Yes	No	No	2010-12-12	2010-12-23	0	0	2011-01-22	0	0	2011-03-23	0	0	2011-06-21	0	0	2011-12-17		65
165	Female	76	8	No	No	No	No	No	No	No	No	No	No	No	No	No	No	No	No	No	No	Yes	No	No	No	No	No	No	Yes	No	Yes	No	No	2010-07-08	2010-07-16	0	0	2010-08-15	0	0	2010-10-14	1	1	2011-01-12	2	1	2011-05-31	2011-05-31	480
166	Female	95	3	No	No	No	No	No	No	No	No	No	No	No	No	No	No	No	No	No	No	No	No	No	No	No	No	Yes	Yes	No	Yes	No	No	2010-02-16	2010-02-19	0	0	2010-03-21	1	0	2010-05-20	1	0	2010-08-18	1	0	2011-02-19		375
167	Female	88	6	No	No	No	No	No	No	No	No	No	No	No	No	No	No	No	No	No	No	Yes	No	No	No	No	No	No	No	No	Yes	No	No	2010-03-14	2010-03-20	0	0	2010-04-19	0	0	2010-06-18	0	0	2010-09-16	0	0	2010-12-11	2010-12-11	367
168	Female	81	15	No	No	No	No	No	No	No	No	No	No	No	No	No	No	No	No	No	No	Yes	No	No	No	No	No	Yes	No	No	Yes	Yes	Yes	2010-07-11	2010-07-26	0	0	2010-08-25	0	0	2010-10-24	0	0	2011-01-22	0	0	2011-07-26		283
169	Female	90	18	No	No	No	No	No	No	No	No	No	No	No	No	No	No	No	Yes	No	No	Yes	No	No	No	No	No	No	No	No	No	No	No	2010-08-12	2010-08-30	0	0	2010-09-29	0	0	2010-11-28	0	0	2011-02-26	0	0	2011-04-11	2011-04-11	515
170	Female	81	9	No	No	No	No	No	Yes	No	No	No	No	No	No	No	No	No	No	No	No	No	No	No	No	No	No	No	No	No	Yes	No	No	2010-07-29	2010-08-07	0	0	2010-09-06	0	0	2010-11-05	0	0	2011-02-03	0	0	2011-08-07		282
171	Male	88	5	No	No	No	No	No	No	No	No	No	No	No	No	No	No	No	No	No	No	No	No	No	No	No	No	No	No	No	No	No	No	2010-01-17	2010-01-22	0	0	2010-02-21	0	0	2010-04-22	1	0	2010-06-12	1	0	2010-06-12	2010-06-12	184
172	Female	78	8	No	No	No	No	No	No	No	No	No	No	No	No	No	No	No	No	No	No	No	No	No	No	No	No	No	No	No	No	No	No	2010-05-12	2010-05-20	0	0	2010-06-19	0	0	2010-08-18	0	0	2010-11-16	0	0	2011-05-20		224
173	Female	89	10	No	No	No	No	No	No	No	No	No	No	No	No	No	No	No	No	No	No	No	No	No	No	No	No	No	No	No	Yes	No	No	2010-07-21	2010-07-31	1	0	2010-08-09	1	0	2010-08-09	1	0	2010-08-09	1	0	2010-08-09	2010-08-09	107
174	Male	85	5	No	No	No	No	No	No	No	No	No	No	No	No	No	No	No	No	No	No	No	No	No	No	No	No	No	No	No	Yes	No	No	2010-02-08	2010-02-13	0	0	2010-03-15	0	0	2010-05-14	0	0	2010-08-12	0	0	2011-02-13		158
175	Male	81	10	No	No	No	No	No	No	No	No	No	No	No	No	No	No	No	Yes	No	No	No	No	No	No	No	No	No	No	Yes	No	No	Yes	2010-11-06	2010-11-16	0	0	2010-12-16	0	0	2011-02-14	0	0	2011-03-15	0	0	2011-03-15	2011-03-15	164
176	Male	88	7	No	No	No	No	No	No	No	Yes	No	No	No	No	No	No	Yes	No	No	No	No	No	No	No	No	No	No	Yes	No	Yes	No	No	2010-02-10	2010-02-17	0	0	2010-03-19	0	0	2010-05-18	1	0	2010-08-16	2	0	2011-02-17		61
177	Female	87	5	No	No	No	No	No	No	No	No	No	No	No	Yes	No	No	No	No	Yes	No	No	No	No	No	No	No	No	No	No	Yes	No	Yes	2010-08-18	2010-08-23	0	0	2010-09-22	1	0	2010-10-16	1	0	2010-10-16	1	0	2010-10-16	2010-10-16	92
178	Male	80	6	Yes	No	No	No	No	No	No	No	No	No	No	No	No	No	No	No	No	No	No	No	Yes	No	No	No	No	No	No	Yes	No	No	2010-01-21	2010-01-27	0	0	2010-02-26	1	0	2010-04-27	1	0	2010-07-26	3	1	2011-01-27		529
179	Female	87	5	No	No	No	No	No	No	No	Yes	No	Yes	No	No	No	No	Yes	No	No	No	No	No	No	No	No	No	No	Yes	No	Yes	Yes	No	2010-06-30	2010-07-05	0	0	2010-08-04	0	0	2010-10-03	0	0	2011-01-01	1	0	2011-07-05		326
180	Male	79	4	No	No	No	Yes	No	Yes	No	No	No	Yes	No	No	Yes	No	No	No	No	No	No	No	No	No	No	No	Yes	Yes	No	Yes	No	Yes	2010-03-23	2010-03-27	0	0	2010-04-26	0	0	2010-06-25	1	0	2010-09-23	3	1	2011-03-27		303
181	Female	60	4	No	No	No	No	No	No	No	No	No	No	No	No	No	No	No	No	No	No	No	No	No	No	No	No	No	No	No	No	No	No	2010-05-17	2010-05-21	0	0	2010-06-20	0	0	2010-08-19	0	0	2010-11-17	0	0	2011-05-21		73
182	Male	89	18	Yes	No	No	No	No	No	No	Yes	Yes	No	No	No	No	No	No	No	No	No	No	No	No	No	No	No	No	Yes	No	Yes	No	Yes	2010-04-10	2010-04-28	0	0	2010-05-28	1	0	2010-07-27	3	2	2010-10-07	3	2	2010-10-07	2010-10-07	149
183	Male	96	5	No	No	No	No	No	No	No	No	No	No	No	No	No	No	No	No	No	No	No	No	No	No	No	No	No	No	No	Yes	No	No	2010-04-02	2010-04-07	0	0	2010-05-07	1	1	2010-07-06	1	1	2010-10-04	1	1	2011-04-07		368
184	Male	81	9	No	No	No	No	No	No	No	No	No	No	No	No	No	No	No	No	No	No	No	No	No	No	No	No	No	No	No	Yes	No	No	2010-08-16	2010-08-25	1	0	2010-09-15	1	0	2010-09-15	1	0	2010-09-15	1	0	2010-09-15	2010-09-15	98
185	Male	77	15	No	No	No	No	No	No	No	No	No	No	No	No	No	No	No	No	No	No	No	No	No	No	No	No	Yes	No	No	Yes	Yes	Yes	2010-08-13	2010-08-28	0	0	2010-09-27	0	0	2010-11-26	0	0	2011-02-24	0	0	2011-08-28		496
186	Female	80	5	No	No	No	No	No	No	No	Yes	No	No	No	No	No	No	Yes	No	No	No	No	No	No	No	No	No	No	No	No	Yes	Yes	Yes	2010-11-26	2010-12-01	0	0	2010-12-31	0	0	2011-03-01	0	0	2011-05-30	0	0	2011-12-01		416
187	Female	78	17	No	No	Yes	No	No	No	No	Yes	No	No	No	No	No	No	No	No	No	Yes	No	No	No	No	No	No	No	No	No	Yes	No	No	2010-12-03	2010-12-20	1	0	2011-01-19	2	1	2011-03-20	2	1	2011-03-22	2	1	2011-03-22	2011-03-22	544
188	Female	81	12	No	No	No	Yes	No	No	No	Yes	No	No	No	No	No	No	Yes	Yes	No	No	No	No	No	No	No	No	Yes	Yes	No	Yes	No	No	2010-09-04	2010-09-16	0	0	2010-10-16	0	0	2010-12-15	0	0	2011-03-15	0	0	2011-09-16		50
189	Female	87	20	No	No	No	No	No	No	Yes	Yes	No	No	No	No	No	No	Yes	No	No	Yes	No	No	No	No	No	No	No	No	No	Yes	Yes	No	2010-08-13	2010-09-02	0	0	2010-10-02	0	0	2010-12-01	0	0	2011-03-01	0	0	2011-09-02		382
190	Male	90	11	No	No	No	No	No	No	No	No	No	No	No	No	No	No	No	No	No	No	No	No	No	No	No	No	No	No	No	No	No	No	2010-07-25	2010-08-05	0	0	2010-09-04	1	0	2010-09-18	1	0	2010-09-18	1	0	2010-09-18	2010-09-18	336
191	Male	81	4	No	No	No	No	No	No	No	No	No	Yes	No	No	No	No	No	No	No	No	Yes	No	No	No	No	No	No	No	No	Yes	No	Yes	2010-08-23	2010-08-27	0	0	2010-09-26	0	0	2010-11-25	0	0	2011-02-23	0	0	2011-08-27		393
192	Female	90	11	No	No	No	No	No	No	No	No	No	No	No	No	No	No	No	Yes	No	No	No	No	No	No	No	No	No	No	No	No	Yes	Yes	2010-03-28	2010-04-08	0	0	2010-05-08	1	0	2010-07-07	2	0	2010-09-10	2	0	2010-09-10	2010-09-10	246
193	Male	88	8	Yes	Yes	No	No	No	No	No	No	No	No	No	No	No	Yes	No	No	No	No	No	No	No	No	No	No	No	Yes	No	Yes	Yes	No	2010-09-22	2010-09-30	1	0	2010-10-30	1	0	2010-12-29	1	0	2011-03-29	1	0	2011-09-30		554
194	Male	68	3	No	No	No	No	No	No	No	No	No	No	No	No	No	No	No	No	No	No	No	No	No	No	No	No	No	No	No	No	No	No	2010-08-06	2010-08-09	0	0	2010-09-08	0	0	2010-11-07	0	0	2011-02-05	0	0	2011-08-09		27
195	Male	80	6	No	No	No	No	No	No	No	No	No	No	No	No	No	No	No	No	Yes	Yes	No	No	No	No	No	No	No	No	Yes	Yes	No	Yes	2010-12-12	2010-12-18	1	0	2011-01-17	1	0	2011-03-18	1	0	2011-06-16	2	0	2011-12-18	2011-12-26	190
196	Female	93	3	No	No	No	Yes	No	No	No	No	No	No	No	No	No	No	No	No	No	No	No	No	No	No	No	No	No	No	No	Yes	No	No	2010-07-18	2010-07-21	0	0	2010-08-11	0	0	2010-08-11	0	0	2010-08-11	0	0	2010-08-11	2010-08-11	454
197	Female	86	4	No	No	No	Yes	No	No	No	No	No	No	No	No	No	No	No	Yes	No	No	No	No	No	No	No	No	Yes	No	No	Yes	Yes	No	2010-08-27	2010-08-31	0	0	2010-09-30	1	0	2010-11-29	1	0	2011-02-27	1	0	2011-08-31		479
198	Female	77	10	No	No	No	No	No	No	No	No	No	No	No	No	No	No	No	Yes	No	No	No	No	No	No	No	No	No	No	Yes	No	No	No	2010-02-01	2010-02-11	0	0	2010-02-21	0	0	2010-02-21	0	0	2010-02-21	0	0	2010-02-21	2010-02-21	159
199	Female	69	12	No	No	No	No	No	No	No	No	No	No	No	No	No	No	No	No	No	No	No	No	No	No	No	No	Yes	No	No	Yes	No	No	2010-01-13	2010-01-25	0	0	2010-02-24	0	0	2010-04-25	0	0	2010-07-24	1	0	2011-01-25		46
200	Male	65	11	Yes	Yes	No	No	No	No	No	No	No	Yes	No	No	No	No	No	No	No	No	No	No	No	No	No	No	No	No	No	No	No	No	2010-04-23	2010-05-04	0	0	2010-06-03	0	0	2010-08-02	0	0	2010-10-31	0	0	2011-05-04		8
201	Female	77	17	No	No	No	No	No	No	No	No	No	No	No	No	No	No	No	No	No	No	No	No	No	No	No	No	No	No	No	Yes	No	Yes	2010-09-21	2010-10-08	0	0	2010-11-07	0	0	2011-01-06	0	0	2011-04-06	2	0	2011-10-08		10
202	Female	73	8	No	No	Yes	No	No	No	No	No	No	No	No	No	No	No	No	No	No	No	No	No	No	No	No	No	No	No	No	No	No	No	2010-03-30	2010-04-07	0	0	2010-05-07	0	0	2010-07-06	0	0	2010-10-04	0	0	2011-04-07		146
203	Male	84	2	No	No	No	No	No	No	No	Yes	No	Yes	No	No	No	Yes	No	No	No	No	No	No	No	No	No	No	No	No	No	Yes	No	Yes	2010-11-02	2010-11-04	0	0	2010-12-04	0	0	2011-02-02	0	0	2011-05-03	0	0	2011-11-04		551
204	Male	74	9	No	No	No	Yes	No	No	No	Yes	Yes	Yes	No	No	No	No	Yes	Yes	No	No	Yes	No	No	Yes	No	No	Yes	Yes	No	Yes	No	Yes	2010-07-14	2010-07-23	0	0	2010-08-22	0	0	2010-10-21	0	0	2011-01-19	3	0	2011-07-23		299
205	Male	88	17	No	No	No	No	No	No	No	No	No	Yes	No	No	No	No	No	No	No	No	No	No	No	Yes	No	No	No	No	No	Yes	Yes	Yes	2010-04-16	2010-05-03	0	0	2010-06-02	0	0	2010-08-01	0	0	2010-10-30	0	0	2011-04-22		355
206	Male	75	1	No	No	Yes	No	No	No	No	Yes	Yes	Yes	No	No	No	No	No	No	No	Yes	No	No	No	Yes	No	No	No	Yes	Yes	Yes	No	Yes	2010-02-10	2010-02-11	0	0	2010-03-13	0	0	2010-05-12	0	0	2010-08-10	0	0	2011-02-11		528
207	Male	83	10	No	No	No	No	No	No	No	No	No	Yes	No	No	No	No	No	No	No	Yes	No	No	No	No	No	No	No	Yes	Yes	No	No	Yes	2010-04-10	2010-04-20	1	0	2010-05-20	1	0	2010-07-19	1	0	2010-10-17	2	0	2011-04-20	2011-09-28	175
208	Female	86	22	No	No	No	No	No	No	No	No	No	Yes	No	No	No	No	No	No	No	No	No	No	No	No	No	No	No	No	No	Yes	No	Yes	2010-10-28	2010-11-19	1	1	2010-12-19	2	1	2011-02-17	3	2	2011-04-22	3	2	2011-04-22	2011-04-22	124
209	Female	67	27	No	No	No	Yes	No	No	No	Yes	Yes	Yes	No	No	No	No	No	No	No	No	No	No	No	No	No	No	Yes	No	No	No	No	No	2010-02-12	2010-03-11	1	0	2010-04-10	1	0	2010-06-09	2	0	2010-09-07	4	1	2011-01-04	2011-01-04	141
210	Female	97	23	No	No	No	No	No	No	No	No	No	No	No	No	No	No	No	No	No	No	No	No	No	No	No	No	No	No	No	No	No	Yes	2010-05-24	2010-06-16	0	0	2010-07-16	0	0	2010-09-14	0	0	2010-12-13	0	0	2011-06-16		384
211	Female	88	8	Yes	No	No	No	No	No	No	No	No	No	No	No	No	No	No	No	No	No	No	No	No	No	No	No	No	Yes	No	Yes	No	No	2010-05-31	2010-06-08	0	0	2010-07-08	0	0	2010-09-06	0	0	2010-12-05	0	0	2011-06-08		324
212	Female	86	14	No	No	No	No	No	Yes	No	No	No	No	No	No	No	No	No	No	No	No	No	No	No	No	No	No	No	Yes	No	Yes	Yes	No	2010-01-08	2010-01-22	0	0	2010-02-21	0	0	2010-04-22	0	0	2010-07-21	0	0	2011-01-22		405
213	Female	84	7	No	No	No	No	No	No	No	Yes	No	No	No	No	No	No	Yes	No	No	No	No	No	No	No	No	No	No	No	No	Yes	No	Yes	2010-02-09	2010-02-16	0	0	2010-03-18	0	0	2010-05-17	0	0	2010-08-15	0	0	2011-02-16		320
214	Female	78	13	No	No	No	No	No	No	No	No	No	No	No	No	No	No	No	No	No	No	No	No	No	No	No	No	No	No	No	Yes	No	No	2010-10-23	2010-11-05	0	0	2010-12-05	0	0	2011-02-03	1	0	2011-04-04	1	0	2011-04-04	2011-04-04	211
215	Male	84	7	Yes	Yes	No	No	No	No	No	No	No	Yes	No	No	No	No	No	No	No	No	No	No	No	No	No	No	No	No	No	Yes	No	Yes	2010-06-17	2010-06-24	0	0	2010-07-24	1	0	2010-09-22	1	0	2010-12-21	1	0	2011-06-24		309
216	Male	84	7	No	No	No	No	Yes	No	No	Yes	No	No	No	No	Yes	No	No	No	No	No	No	No	No	No	No	No	No	No	No	Yes	No	Yes	2010-04-09	2010-04-16	0	0	2010-05-16	0	0	2010-07-15	0	0	2010-10-13	0	0	2011-04-16		510
217	Female	84	4	No	No	No	No	No	No	No	No	No	Yes	No	No	No	No	No	No	No	No	No	No	No	No	No	No	No	No	No	No	No	No	2010-01-31	2010-02-04	0	0	2010-03-06	0	0	2010-05-05	0	0	2010-08-03	0	0	2011-02-04		508
218	Male	93	26	No	No	No	Yes	No	No	No	Yes	No	No	No	No	No	No	Yes	No	No	No	No	No	No	No	No	No	No	No	No	Yes	No	Yes	2010-02-25	2010-03-23	0	0	2010-04-22	0	0	2010-06-21	0	0	2010-09-19	0	0	2011-03-23		70
219	Male	87	11	No	No	Yes	No	No	No	No	No	No	No	No	No	No	No	No	No	Yes	No	Yes	No	No	No	No	No	No	No	Yes	Yes	Yes	Yes	2010-03-23	2010-04-03	1	0	2010-05-03	2	0	2010-07-02	2	0	2010-09-30	3	0	2011-04-03		527
220	Male	92	9	No	No	No	No	No	No	No	No	No	No	No	No	No	No	No	No	No	No	No	No	No	No	No	No	No	No	No	No	No	No	2010-01-10	2010-01-19	0	0	2010-02-18	0	0	2010-04-19	0	0	2010-07-18	1	1	2011-01-19		386
221	Male	81	4	No	No	No	No	No	No	No	No	No	No	No	No	No	No	No	No	No	No	No	No	No	No	No	No	No	No	No	Yes	Yes	No	2010-12-03	2010-12-07	0	0	2011-01-06	0	0	2011-03-07	0	0	2011-06-05	0	0	2011-12-07		303
222	Female	96	5	No	No	No	No	No	No	No	No	No	No	No	No	No	No	No	No	No	No	No	No	No	No	No	No	No	No	No	No	No	No	2010-01-04	2010-01-09	0	0	2010-02-08	0	0	2010-04-09	0	0	2010-07-08	0	0	2011-01-09		381
223	Female	72	4	No	No	No	No	No	No	No	No	No	No	No	No	No	No	No	No	No	No	No	No	No	No	No	No	No	No	No	Yes	No	No	2010-05-08	2010-05-12	0	0	2010-06-11	0	0	2010-08-10	0	0	2010-11-08	0	0	2011-05-12		429
224	Male	87	7	No	No	No	No	No	No	No	No	No	No	No	No	No	No	No	No	Yes	No	No	No	No	No	No	No	No	No	No	Yes	Yes	Yes	2010-01-19	2010-01-26	0	0	2010-02-25	0	0	2010-04-26	0	0	2010-07-25	2	0	2011-01-26		266
225	Male	78	2	No	No	No	No	No	No	No	No	No	No	No	No	No	No	No	No	No	No	No	No	No	No	No	No	No	No	No	Yes	No	No	2010-09-04	2010-09-06	0	0	2010-10-06	0	0	2010-12-05	0	0	2011-03-05	0	0	2011-09-06		366
226	Female	78	6	Yes	No	No	No	No	No	No	No	No	No	No	No	No	No	No	No	No	No	No	No	No	No	No	No	No	No	No	No	No	No	2010-02-06	2010-02-12	0	0	2010-03-14	1	0	2010-05-13	1	0	2010-08-11	2	0	2011-02-12		537
227	Male	76	5	No	No	No	No	No	No	No	No	No	No	No	No	No	No	No	No	No	No	No	No	No	No	No	No	No	No	Yes	Yes	No	Yes	2009-12-30	2010-01-04	0	0	2010-02-03	0	0	2010-04-04	0	0	2010-07-03	1	0	2011-01-04		451
228	Female	90	17	Yes	No	No	No	No	No	No	No	No	No	No	No	No	No	No	No	No	No	No	No	No	No	No	No	No	No	No	Yes	No	Yes	2010-01-22	2010-02-08	0	0	2010-03-10	0	0	2010-05-09	0	0	2010-08-07	0	0	2011-02-08		316
229	Female	92	2	No	No	No	No	No	No	No	No	No	No	No	No	No	No	No	No	No	No	No	No	No	No	No	No	No	No	No	Yes	No	No	2010-01-28	2010-01-30	0	0	2010-03-01	0	0	2010-04-30	0	0	2010-07-29	0	0	2011-01-30		435
230	Female	89	5	No	No	Yes	No	No	No	No	No	No	No	No	No	No	No	No	Yes	No	No	No	No	No	No	No	No	No	No	No	Yes	Yes	No	2010-08-03	2010-08-08	0	0	2010-09-07	0	0	2010-11-06	0	0	2011-02-04	0	0	2011-08-08		545
231	Male	84	17	No	No	No	No	No	No	No	No	No	No	No	No	No	No	No	No	No	No	No	No	No	No	No	No	No	No	No	Yes	No	No	2010-01-11	2010-01-28	0	0	2010-02-27	1	0	2010-04-23	1	0	2010-04-23	1	0	2010-04-23	2010-04-23	316
232	Female	97	6	No	No	No	No	No	No	No	Yes	Yes	Yes	No	No	No	No	No	No	No	No	No	No	No	No	No	No	No	No	No	No	No	No	2010-06-09	2010-06-15	0	0	2010-07-15	0	0	2010-09-13	0	0	2010-12-12	0	0	2011-06-15		551
233	Female	66	11	No	No	No	No	No	No	No	No	No	Yes	No	No	No	No	No	No	No	No	No	No	No	No	No	No	Yes	Yes	No	Yes	Yes	Yes	2010-10-18	2010-10-29	0	0	2010-11-28	0	0	2011-01-27	1	0	2011-04-27	1	0	2011-10-29		352
234	Female	83	12	No	No	No	No	No	No	No	No	No	No	No	No	No	No	No	Yes	No	No	No	No	No	No	No	No	No	No	No	No	No	No	2010-02-08	2010-02-20	0	0	2010-03-22	0	0	2010-05-21	0	0	2010-08-19	0	0	2011-02-20		177
235	Female	86	7	No	No	No	No	No	No	No	No	No	No	No	No	No	No	No	No	No	No	No	No	No	No	No	No	No	No	No	No	No	No	2010-09-28	2010-10-05	0	0	2010-11-04	0	0	2011-01-03	0	0	2011-04-03	0	0	2011-10-05		226
236	Male	89	3	No	No	No	No	No	No	No	No	No	Yes	No	No	No	No	No	No	No	No	No	No	No	No	No	No	No	Yes	No	Yes	No	No	2010-07-07	2010-07-10	0	0	2010-08-09	0	0	2010-10-08	0	0	2011-01-06	0	0	2011-07-10		378
237	Female	78	6	Yes	No	No	No	No	No	No	No	No	No	No	No	No	No	No	No	No	No	No	No	No	No	No	No	No	No	No	Yes	No	No	2010-09-03	2010-09-09	0	0	2010-10-09	0	0	2010-12-08	0	0	2011-03-08	0	0	2011-09-09		295
238	Male	75	4	No	No	No	No	No	No	No	No	Yes	Yes	No	No	Yes	No	No	No	Yes	No	No	No	Yes	No	No	No	No	No	No	Yes	Yes	Yes	2010-02-01	2010-02-05	0	0	2010-03-07	0	0	2010-05-06	0	0	2010-08-04	1	1	2011-02-05		193
239	Male	85	6	No	No	No	No	No	No	No	No	No	No	No	No	No	Yes	No	No	No	No	Yes	No	No	No	No	No	Yes	Yes	No	Yes	Yes	Yes	2010-07-22	2010-07-28	0	0	2010-08-27	2	2	2010-10-26	2	2	2010-11-18	2	2	2010-11-18	2010-11-18	175
240	Female	85	12	No	No	No	No	No	No	No	No	No	No	No	No	No	No	No	No	No	No	No	No	No	No	No	No	No	No	Yes	Yes	No	Yes	2010-11-05	2010-11-17	0	0	2010-12-17	0	0	2011-02-15	0	0	2011-05-16	0	0	2011-11-17		453
241	Female	97	20	No	No	No	No	No	No	No	No	No	Yes	No	No	No	No	No	No	No	No	No	No	No	No	No	No	No	Yes	No	No	No	No	2010-09-17	2010-10-07	0	0	2010-10-17	0	0	2010-10-17	0	0	2010-10-17	0	0	2010-10-17	2010-10-17	284
242	Male	82	8	No	No	No	No	No	No	No	No	No	No	No	No	No	No	No	No	No	No	No	No	No	No	No	No	No	No	No	Yes	No	No	2010-05-12	2010-05-20	0	0	2010-06-19	0	0	2010-08-18	0	0	2010-11-16	0	0	2011-05-20		445
243	Male	70	6	No	No	No	No	No	No	No	Yes	No	No	No	No	No	No	No	No	Yes	No	Yes	No	No	No	No	Yes	No	No	No	Yes	No	Yes	2010-08-22	2010-08-28	0	0	2010-09-27	0	0	2010-11-26	0	0	2011-02-24	0	0	2011-08-28		455
244	Female	85	31	No	No	No	No	No	No	No	No	Yes	No	No	No	No	No	No	No	No	No	No	No	No	No	No	No	No	Yes	No	Yes	Yes	No	2010-10-23	2010-11-23	0	0	2010-12-23	0	0	2011-02-21	0	0	2011-05-22	0	0	2011-11-05		246
245	Male	82	14	No	Yes	No	No	Yes	No	No	Yes	No	Yes	No	No	No	No	No	No	No	No	Yes	No	No	No	No	No	No	No	No	Yes	Yes	Yes	2010-03-27	2010-04-10	0	0	2010-05-10	0	0	2010-07-09	0	0	2010-10-07	0	0	2011-04-10		489
246	Female	78	3	No	No	No	No	No	No	No	No	No	Yes	No	No	No	No	No	No	No	No	No	No	No	No	No	No	No	No	No	Yes	No	No	2010-05-14	2010-05-17	0	0	2010-06-16	0	0	2010-07-22	0	0	2010-07-22	0	0	2010-07-22	2010-07-22	541
247	Male	83	5	No	No	No	No	No	No	No	No	No	Yes	No	No	No	No	No	No	No	No	No	No	No	No	No	No	No	No	No	Yes	Yes	Yes	2010-01-10	2010-01-15	0	0	2010-02-14	0	0	2010-04-15	0	0	2010-07-14	0	0	2011-01-15		403
248	Female	88	5	No	No	No	No	No	No	No	No	No	No	No	No	No	No	No	No	No	No	No	No	No	No	No	No	No	No	No	Yes	No	No	2010-11-28	2010-12-03	0	0	2011-01-02	1	1	2011-03-03	2	1	2011-03-17	2	1	2011-03-17	2011-03-17	170
249	Male	87	15	No	No	No	No	No	No	No	No	No	No	No	No	No	No	No	No	No	No	No	No	No	No	No	No	No	Yes	Yes	Yes	No	Yes	2010-12-09	2010-12-24	0	0	2011-01-23	0	0	2011-03-24	0	0	2011-06-22	0	0	2011-12-24		352
250	Male	73	9	No	No	No	No	No	No	No	No	No	No	No	No	No	No	No	No	No	No	No	No	No	No	No	No	No	No	No	Yes	No	No	2010-07-14	2010-07-23	0	0	2010-08-22	0	0	2010-10-21	0	0	2011-01-19	0	0	2011-07-23		9
251	Female	87	6	No	No	No	No	No	No	No	No	No	No	No	No	No	No	No	No	No	No	No	No	No	No	No	No	No	No	No	No	No	No	2010-12-15	2010-12-21	0	0	2011-01-20	1	0	2011-02-20	1	0	2011-02-20	1	0	2011-02-20	2011-02-20	162
252	Male	86	6	No	No	No	No	No	No	No	No	No	No	No	No	No	No	No	No	No	No	Yes	No	No	No	No	No	No	No	No	Yes	No	No	2010-05-26	2010-06-01	0	0	2010-07-01	1	1	2010-08-30	1	1	2010-08-31	1	1	2010-08-31	2010-08-31	253
253	Male	88	27	No	No	No	Yes	No	No	No	No	No	No	No	No	No	No	Yes	Yes	No	No	Yes	No	No	No	No	No	No	Yes	No	Yes	No	No	2010-05-19	2010-06-15	0	0	2010-06-16	0	0	2010-06-16	0	0	2010-06-16	0	0	2010-06-16	2010-06-16	497
254	Male	86	13	No	No	No	No	No	No	No	No	No	No	No	No	No	No	No	No	No	No	No	No	No	No	No	No	No	No	Yes	Yes	No	No	2010-06-25	2010-07-08	0	0	2010-08-07	0	0	2010-10-06	0	0	2011-01-04	0	0	2011-07-08		351
255	Male	75	10	No	No	No	No	No	No	No	No	No	No	No	No	Yes	No	No	No	Yes	No	Yes	No	No	No	No	No	No	No	Yes	Yes	No	No	2010-02-24	2010-03-06	0	0	2010-04-05	0	0	2010-06-04	0	0	2010-09-02	0	0	2011-03-06		429
256	Male	86	3	No	No	No	No	No	No	No	No	No	No	No	No	No	No	No	No	No	No	No	No	No	No	No	No	No	Yes	No	No	No	No	2010-07-28	2010-07-31	0	0	2010-08-30	0	0	2010-10-29	1	1	2011-01-27	1	1	2011-07-31		13
257	Female	79	15	No	No	No	No	No	No	No	No	No	Yes	No	No	Yes	No	Yes	No	No	Yes	Yes	No	No	No	No	No	No	No	No	Yes	No	No	2010-08-17	2010-09-01	1	1	2010-10-01	1	1	2010-11-30	1	1	2011-02-28	1	1	2011-08-26		22
258	Female	89	12	No	No	No	No	No	No	No	No	No	Yes	No	No	No	No	No	No	No	No	Yes	No	No	No	No	No	Yes	No	Yes	Yes	No	Yes	2010-09-30	2010-10-12	1	0	2010-11-11	1	0	2010-11-13	1	0	2010-11-13	1	0	2010-11-13	2010-11-13	533
259	Female	88	16	No	No	No	No	No	No	No	Yes	No	No	No	No	No	No	No	No	No	No	Yes	No	No	No	No	No	No	No	No	Yes	No	No	2010-04-19	2010-05-05	0	0	2010-06-04	0	0	2010-08-03	1	0	2010-09-23	1	0	2010-09-23	2010-09-23	308
260	Male	88	14	No	No	No	No	No	No	No	No	No	No	No	No	No	No	No	No	No	No	No	No	No	No	No	No	No	No	No	No	No	No	2010-07-29	2010-08-12	0	0	2010-09-11	1	0	2010-09-29	1	0	2010-09-29	1	0	2010-09-29	2010-09-29	551
261	Male	83	5	No	No	No	No	No	No	No	No	No	No	No	No	No	No	No	No	No	No	No	No	No	No	No	No	No	No	No	Yes	No	Yes	2010-01-08	2010-01-13	0	0	2010-02-12	0	0	2010-04-13	0	0	2010-07-12	0	0	2011-01-13		290
262	Female	92	6	No	No	Yes	No	No	No	Yes	No	No	Yes	No	No	No	No	No	No	No	No	No	No	No	No	No	No	No	No	No	No	No	No	2010-08-18	2010-08-24	0	0	2010-09-23	0	0	2010-11-22	0	0	2011-02-20	2	0	2011-08-24		547
263	Female	82	10	No	No	No	No	No	No	No	No	No	No	No	No	No	No	No	No	No	No	No	No	No	No	No	No	No	No	Yes	Yes	No	No	2010-11-09	2010-11-19	0	0	2010-12-19	0	0	2011-02-17	0	0	2011-05-18	1	0	2011-11-19		173
264	Male	87	4	No	No	No	No	No	No	No	No	No	No	No	Yes	No	No	No	No	No	No	Yes	No	No	No	No	No	No	No	No	Yes	No	No	2010-06-03	2010-06-07	0	0	2010-07-07	0	0	2010-09-05	0	0	2010-12-04	0	0	2011-06-07		375
265	Male	75	7	Yes	No	No	Yes	Yes	Yes	No	Yes	Yes	Yes	No	No	No	No	No	No	No	No	No	No	No	Yes	No	No	No	Yes	No	Yes	No	Yes	2010-03-20	2010-03-27	0	0	2010-04-02	0	0	2010-04-02	0	0	2010-04-02	0	0	2010-04-02	2010-04-02	386
266	Male	78	10	No	No	No	No	No	No	No	No	No	No	No	No	No	No	No	No	No	No	No	No	No	No	No	No	No	Yes	Yes	Yes	Yes	No	2010-12-10	2010-12-20	0	0	2011-01-19	0	0	2011-03-20	2	1	2011-06-18	2	1	2011-12-20		536
267	Male	77	29	No	No	No	No	No	Yes	No	No	No	No	No	No	No	No	Yes	No	No	Yes	No	No	No	No	No	No	No	No	No	Yes	No	Yes	2010-02-19	2010-03-20	0	0	2010-04-19	0	0	2010-06-18	0	0	2010-09-16	0	0	2011-03-20		146
268	Female	92	7	No	No	No	Yes	No	No	No	Yes	No	No	No	No	No	No	No	No	No	No	No	No	No	No	No	No	Yes	No	No	Yes	Yes	No	2010-10-02	2010-10-09	0	0	2010-11-08	0	0	2011-01-07	0	0	2011-04-07	1	1	2011-10-09		32
269	Male	88	5	Yes	No	No	No	No	No	No	No	Yes	Yes	No	No	No	No	Yes	No	No	No	Yes	No	No	Yes	No	No	No	Yes	No	Yes	Yes	Yes	2010-08-30	2010-09-04	0	0	2010-10-04	0	0	2010-12-03	0	0	2011-03-03	0	0	2011-09-04		49
270	Female	89	6	No	No	No	No	No	No	No	No	No	No	No	No	No	No	No	No	No	No	No	No	No	No	No	No	No	No	No	Yes	No	Yes	2010-12-11	2010-12-17	0	0	2011-01-16	0	0	2011-03-17	0	0	2011-06-15	0	0	2011-12-17		94
271	Female	94	4	No	No	No	No	No	No	No	No	No	Yes	No	No	No	No	No	No	No	No	No	No	No	No	No	No	No	No	No	No	No	No	2010-01-26	2010-01-30	0	0	2010-03-01	0	0	2010-04-30	0	0	2010-07-29	0	0	2011-01-30		124
272	Female	70	8	No	No	No	No	No	No	No	No	No	No	No	No	Yes	No	No	No	No	No	No	No	No	No	No	No	No	No	No	Yes	No	Yes	2010-10-07	2010-10-15	0	0	2010-11-14	0	0	2011-01-13	0	0	2011-04-13	0	0	2011-10-15		310
273	Male	85	2	No	No	No	No	No	No	No	No	No	Yes	No	No	No	No	No	No	No	No	No	No	No	No	No	No	No	No	No	Yes	No	No	2010-11-01	2010-11-03	0	0	2010-12-03	0	0	2011-02-01	0	0	2011-05-02	0	0	2011-11-03		499
274	Male	81	12	No	No	No	No	No	No	No	No	No	No	No	No	Yes	No	No	Yes	No	Yes	Yes	No	No	No	No	No	No	No	Yes	Yes	Yes	Yes	2010-07-25	2010-08-06	0	0	2010-09-05	0	0	2010-11-04	0	0	2011-02-02	1	0	2011-06-03	2011-06-03	272
275	Male	85	6	No	No	No	No	No	No	No	No	No	Yes	No	No	No	No	No	No	No	No	No	No	No	No	No	No	No	No	No	No	No	No	2010-03-18	2010-03-24	0	0	2010-04-23	0	0	2010-06-22	0	0	2010-09-20	0	0	2011-03-24		331
276	Male	60	3	No	No	No	No	No	No	No	No	No	No	No	No	No	No	No	No	No	No	No	No	No	No	No	No	No	No	No	No	No	No	2010-04-11	2010-04-14	0	0	2010-05-14	0	0	2010-07-13	0	0	2010-10-11	0	0	2011-04-14		80
277	Male	64	5	Yes	No	No	No	No	No	No	No	No	No	No	No	No	No	No	No	No	No	No	No	No	No	No	No	No	No	No	No	No	No	2009-12-31	2010-01-05	0	0	2010-02-04	0	0	2010-04-05	0	0	2010-07-04	0	0	2011-01-05		455
278	Female	83	6	No	No	No	No	No	No	No	No	No	No	No	No	No	No	No	No	No	No	No	No	No	No	No	No	Yes	Yes	No	Yes	Yes	No	2010-05-26	2010-06-01	0	0	2010-07-01	0	0	2010-08-30	0	0	2010-11-28	0	0	2011-06-01		82
279	Female	71	4	Yes	No	No	No	No	No	No	Yes	No	No	No	No	No	No	Yes	No	No	Yes	No	No	No	No	No	No	No	No	No	Yes	No	No	2010-10-22	2010-10-26	0	0	2010-11-25	0	0	2011-01-24	0	0	2011-04-24	0	0	2011-10-26		262
280	Female	83	12	No	No	No	Yes	No	No	Yes	No	No	Yes	No	No	No	No	No	Yes	No	No	Yes	No	No	No	No	No	Yes	Yes	No	Yes	No	Yes	2010-03-19	2010-03-31	0	0	2010-04-30	0	0	2010-06-29	0	0	2010-09-27	0	0	2011-03-31		68
281	Female	82	17	No	No	No	No	No	No	No	No	No	No	No	No	No	No	No	No	No	No	No	No	No	No	No	No	No	Yes	No	No	No	No	2010-02-22	2010-03-11	0	0	2010-04-10	0	0	2010-06-09	0	0	2010-09-07	0	0	2011-03-01		51
282	Male	81	11	No	No	No	No	No	No	No	Yes	No	Yes	No	No	Yes	Yes	No	Yes	Yes	No	No	No	No	No	Yes	No	No	No	No	Yes	No	No	2010-06-14	2010-06-25	0	0	2010-07-25	0	0	2010-09-23	0	0	2010-12-22	1	1	2011-06-25	2011-12-15	140
283	Female	94	4	No	No	No	No	No	No	No	Yes	Yes	No	No	No	No	No	Yes	No	No	No	No	No	No	No	No	No	No	No	No	Yes	No	Yes	2010-03-22	2010-03-26	0	0	2010-04-25	0	0	2010-06-24	0	0	2010-09-22	0	0	2011-03-26		193
284	Female	78	22	Yes	No	No	No	No	No	No	No	Yes	No	No	Yes	No	No	No	No	No	No	No	No	No	No	No	No	No	No	No	Yes	No	Yes	2010-05-24	2010-06-15	1	0	2010-07-15	2	1	2010-09-13	2	1	2010-09-24	2	1	2010-09-24	2010-09-24	153
285	Female	85	23	No	No	No	Yes	No	No	Yes	Yes	No	No	No	No	No	Yes	No	No	No	No	No	No	No	No	No	No	Yes	No	No	Yes	No	No	2010-02-07	2010-03-02	0	0	2010-04-01	0	0	2010-05-31	0	0	2010-06-28	0	0	2010-06-28	2010-06-28	148
286	Male	64	7	Yes	No	No	No	No	No	No	Yes	No	No	No	No	Yes	No	Yes	No	No	No	Yes	No	No	No	No	No	No	Yes	No	Yes	Yes	No	2010-10-18	2010-10-25	0	0	2010-11-24	0	0	2011-01-23	0	0	2011-04-23	0	0	2011-10-25		245
287	Male	98	8	No	No	No	No	No	No	No	No	No	No	No	No	No	No	No	No	No	No	Yes	No	No	No	No	No	No	No	No	Yes	No	Yes	2010-12-05	2010-12-13	1	1	2011-01-12	1	1	2011-03-13	2	2	2011-06-11	2	2	2011-12-13		294
288	Male	81	7	No	No	No	No	No	No	No	Yes	Yes	Yes	No	No	No	No	No	No	No	No	No	No	No	Yes	No	No	No	Yes	No	Yes	Yes	Yes	2010-08-31	2010-09-07	0	0	2010-10-07	0	0	2010-12-06	0	0	2011-03-06	0	0	2011-09-07		52
289	Male	63	6	Yes	Yes	No	No	No	No	No	No	No	Yes	No	No	No	No	No	No	No	No	No	No	No	No	No	No	No	No	No	Yes	No	Yes	2010-03-20	2010-03-26	0	0	2010-04-25	0	0	2010-06-24	0	0	2010-09-22	0	0	2011-03-26		176
290	Female	96	8	No	No	No	No	No	No	No	No	No	No	No	No	No	No	No	No	No	No	No	No	No	No	No	No	No	No	No	No	No	No	2010-05-31	2010-06-08	0	0	2010-07-08	0	0	2010-07-15	0	0	2010-07-15	0	0	2010-07-15	2010-07-15	342
291	Female	77	8	Yes	No	No	No	No	No	No	No	No	No	No	No	Yes	No	No	No	No	No	No	No	No	No	No	No	No	No	No	Yes	No	No	2010-09-09	2010-09-17	0	0	2010-10-17	0	0	2010-12-16	0	0	2011-03-16	0	0	2011-09-17		483
292	Male	77	10	Yes	No	No	Yes	No	No	No	No	Yes	No	No	No	No	No	No	No	No	No	No	No	No	No	No	No	Yes	No	No	Yes	No	No	2010-01-17	2010-01-27	0	0	2010-02-26	0	0	2010-04-27	0	0	2010-07-26	1	0	2011-01-27		173
293	Female	84	27	Yes	No	No	No	No	No	No	No	No	No	No	No	No	No	No	No	No	No	No	No	No	No	No	No	Yes	Yes	No	Yes	No	Yes	2010-12-08	2011-01-04	0	0	2011-02-03	0	0	2011-04-04	0	0	2011-07-03	0	0	2011-12-15		443
294	Female	81	7	No	No	No	No	No	No	Yes	No	No	No	No	No	No	No	No	Yes	No	No	No	No	No	No	No	No	No	No	No	Yes	No	No	2010-06-22	2010-06-29	0	0	2010-07-29	0	0	2010-09-27	0	0	2010-12-26	1	0	2011-06-29		347
295	Male	85	5	No	No	No	No	No	No	No	No	No	No	No	No	No	No	No	No	No	No	Yes	No	No	No	No	No	No	No	No	No	No	No	2010-03-06	2010-03-11	0	0	2010-04-10	0	0	2010-06-09	0	0	2010-09-07	0	0	2011-03-11		307
296	Male	75	8	Yes	No	No	Yes	No	No	No	Yes	No	Yes	No	No	No	No	No	No	No	No	No	No	Yes	No	Yes	No	Yes	No	No	Yes	Yes	Yes	2010-06-20	2010-06-28	1	1	2010-07-28	1	1	2010-09-26	1	1	2010-12-25	2	1	2011-06-28		393
297	Female	84	22	No	Yes	No	No	No	No	No	No	No	No	No	No	No	No	No	No	No	No	Yes	No	No	No	No	No	No	No	No	Yes	No	Yes	2010-02-04	2010-02-26	0	0	2010-03-28	0	0	2010-05-27	0	0	2010-08-25	0	0	2011-02-12		362
298	Male	84	6	No	No	No	No	No	No	No	Yes	No	No	No	No	No	No	Yes	No	No	No	Yes	No	No	No	No	No	No	Yes	No	Yes	No	No	2010-06-29	2010-07-05	0	0	2010-08-04	0	0	2010-10-03	0	0	2011-01-01	0	0	2011-07-05		34
299	Female	83	5	No	No	No	No	No	Yes	No	No	No	No	No	No	No	No	No	Yes	No	No	No	No	No	No	No	No	No	Yes	No	No	No	No	2010-04-26	2010-05-01	0	0	2010-05-31	0	0	2010-07-30	1	0	2010-10-28	1	0	2011-05-01		310
300	Female	90	13	No	No	No	No	No	No	Yes	No	No	No	No	No	No	No	No	No	No	No	No	No	No	No	No	No	No	No	No	Yes	No	Yes	2010-07-14	2010-07-27	0	0	2010-08-26	0	0	2010-10-25	1	0	2011-01-23	1	0	2011-07-27		222
301	Male	86	5	No	No	No	No	No	No	No	No	No	No	No	No	No	No	No	No	No	No	No	No	No	No	No	No	No	Yes	No	Yes	No	No	2010-02-17	2010-02-22	0	0	2010-03-24	0	0	2010-05-23	0	0	2010-08-21	1	0	2011-02-22		225
302	Female	84	4	No	No	No	No	No	No	No	No	No	No	No	No	No	No	No	No	No	No	No	No	No	No	No	No	No	No	No	Yes	No	No	2010-01-24	2010-01-28	0	0	2010-02-27	0	0	2010-04-28	0	0	2010-07-27	0	0	2011-01-28		213
303	Female	77	11	No	No	No	No	No	No	No	No	No	No	No	No	No	No	No	No	No	No	No	No	No	No	No	No	No	No	No	Yes	No	Yes	2010-01-01	2010-01-12	0	0	2010-02-11	0	0	2010-04-12	0	0	2010-07-11	1	0	2011-01-12		152
304	Female	88	4	No	No	No	No	No	No	No	No	No	No	No	No	No	No	No	No	No	No	No	No	No	No	No	No	No	No	No	No	No	Yes	2010-11-15	2010-11-19	0	0	2010-12-19	0	0	2011-02-17	0	0	2011-05-18	0	0	2011-11-19		74
305	Female	76	8	No	No	No	No	No	No	No	No	No	No	No	No	No	No	No	No	No	No	No	No	No	No	No	No	No	No	No	Yes	No	No	2010-07-04	2010-07-12	0	0	2010-08-11	0	0	2010-10-10	0	0	2011-01-08	0	0	2011-07-12		488
306	Male	85	9	No	No	No	No	No	No	No	No	No	No	No	No	No	No	No	No	No	No	No	No	No	No	No	No	No	Yes	No	Yes	No	No	2010-06-08	2010-06-17	0	0	2010-07-17	0	0	2010-09-15	0	0	2010-12-14	0	0	2011-06-17		18
307	Female	89	4	No	No	No	No	No	No	No	No	No	Yes	No	No	No	No	No	No	No	No	No	No	No	No	No	No	Yes	Yes	No	Yes	No	No	2010-12-12	2010-12-16	0	0	2011-01-15	0	0	2011-03-16	0	0	2011-06-14	2	0	2011-12-16	2011-12-21	251
308	Male	78	3	No	No	No	No	No	No	No	Yes	No	Yes	No	No	No	No	Yes	No	No	No	No	No	No	No	No	No	Yes	No	No	Yes	No	No	2010-03-16	2010-03-19	1	0	2010-04-18	1	0	2010-06-17	1	0	2010-09-15	1	0	2011-03-19		314
309	Male	78	7	No	No	No	No	No	No	No	No	No	No	No	No	No	No	No	No	No	No	No	No	No	No	No	No	No	No	Yes	Yes	No	Yes	2010-09-08	2010-09-15	0	0	2010-10-15	0	0	2010-12-14	0	0	2011-03-14	0	0	2011-09-15		331
310	Female	77	10	No	No	No	No	No	No	No	No	No	No	No	Yes	No	No	No	Yes	No	No	No	No	No	No	No	No	No	No	No	Yes	Yes	Yes	2010-05-11	2010-05-21	1	0	2010-06-20	1	0	2010-08-19	1	0	2010-11-17	1	0	2011-05-19	2011-10-15	12
311	Male	63	9	Yes	No	No	No	No	No	No	No	No	No	No	No	Yes	No	Yes	No	No	No	No	No	No	No	No	No	No	No	No	Yes	No	No	2010-09-01	2010-09-10	0	0	2010-10-10	0	0	2010-12-09	0	0	2011-03-09	0	0	2011-09-10		48
312	Female	73	14	No	No	No	No	No	No	No	No	No	No	No	No	No	No	No	No	No	No	No	No	No	No	No	No	No	Yes	Yes	Yes	No	Yes	2010-03-31	2010-04-14	0	0	2010-05-14	0	0	2010-07-13	0	0	2010-10-11	1	0	2011-04-14		484
313	Male	72	18	No	No	No	No	No	No	No	Yes	No	No	No	No	No	No	No	Yes	No	No	No	No	No	No	No	No	No	No	No	Yes	Yes	No	2010-03-22	2010-04-09	0	0	2010-05-09	0	0	2010-07-08	0	0	2010-10-06	0	0	2011-04-09		543
314	Male	73	9	Yes	No	No	No	No	No	No	No	No	No	No	No	Yes	No	No	No	No	No	Yes	No	No	No	No	No	No	No	No	No	No	No	2010-05-03	2010-05-12	0	0	2010-06-11	0	0	2010-08-10	0	0	2010-11-08	0	0	2011-05-12		264
315	Female	94	11	No	No	No	No	No	No	No	No	No	Yes	No	No	No	No	Yes	Yes	No	Yes	No	No	No	No	No	No	No	No	No	No	No	No	2010-06-10	2010-06-21	0	0	2010-07-21	0	0	2010-09-19	0	0	2010-12-18	0	0	2011-06-21		452
316	Male	79	11	No	No	Yes	No	No	No	No	No	No	No	No	No	No	No	No	No	No	No	No	No	No	No	No	No	No	No	No	Yes	No	No	2010-11-19	2010-11-30	0	0	2010-12-30	0	0	2011-02-28	0	0	2011-05-29	0	0	2011-11-30		275
317	Female	91	7	No	No	No	No	No	No	No	Yes	Yes	Yes	No	No	No	No	Yes	No	No	Yes	No	Yes	No	No	No	No	No	No	Yes	Yes	No	Yes	2010-07-12	2010-07-19	0	0	2010-08-18	1	0	2010-09-05	1	0	2010-09-05	1	0	2010-09-05	2010-09-05	82
318	Female	86	18	No	No	No	No	No	No	No	No	No	No	No	No	No	No	No	No	No	No	No	No	No	No	No	No	No	No	No	Yes	No	No	2009-12-17	2010-01-04	0	0	2010-02-03	1	0	2010-04-04	1	0	2010-05-24	1	0	2010-05-24	2010-05-24	318
319	Male	85	20	No	No	No	No	No	No	No	Yes	Yes	Yes	No	No	No	No	Yes	Yes	No	No	No	No	No	No	No	No	No	Yes	No	Yes	Yes	Yes	2010-08-31	2010-09-20	0	0	2010-10-20	0	0	2010-12-19	0	0	2011-03-19	1	0	2011-09-08		386
320	Female	84	11	No	No	No	No	No	No	No	No	No	No	No	No	No	No	No	No	No	No	No	No	No	No	No	No	No	Yes	Yes	Yes	No	Yes	2010-03-30	2010-04-10	0	0	2010-05-10	0	0	2010-07-09	0	0	2010-10-07	0	0	2011-04-10		146
321	Male	80	10	No	No	No	No	No	No	No	No	No	No	No	No	No	No	No	No	No	No	No	No	No	No	No	No	No	No	No	Yes	No	Yes	2010-07-14	2010-07-24	0	0	2010-08-23	0	0	2010-10-22	0	0	2011-01-20	1	1	2011-07-24	2011-12-30	143
322	Male	85	11	No	No	No	No	No	No	No	No	No	No	No	No	No	No	No	No	No	No	No	No	No	No	No	No	No	No	No	Yes	No	Yes	2010-04-09	2010-04-20	0	0	2010-05-20	0	0	2010-07-19	0	0	2010-10-17	2	1	2011-04-20		314
323	Male	71	4	No	No	No	No	No	No	No	No	No	No	No	No	Yes	No	No	No	No	No	No	No	No	No	No	No	No	No	No	No	No	No	2010-06-22	2010-06-26	0	0	2010-07-26	0	0	2010-09-24	0	0	2010-12-23	0	0	2011-06-26		468
324	Male	92	8	Yes	No	No	No	No	No	No	Yes	No	Yes	No	No	No	No	Yes	No	Yes	No	No	No	No	No	No	No	No	Yes	Yes	Yes	No	Yes	2010-01-07	2010-01-15	1	0	2010-02-14	1	0	2010-04-15	2	1	2010-07-14	2	1	2011-01-15	2011-05-16	386
325	Female	72	16	No	No	Yes	Yes	No	No	No	Yes	No	No	No	No	No	No	No	No	No	Yes	No	No	No	No	No	No	Yes	No	No	Yes	No	Yes	2010-10-18	2010-11-03	0	0	2010-12-03	0	0	2011-02-01	0	0	2011-03-12	0	0	2011-03-12	2011-03-12	115
326	Male	79	2	No	No	No	No	Yes	No	No	No	No	Yes	No	No	No	No	No	No	No	No	No	No	No	Yes	No	No	No	No	No	Yes	Yes	Yes	2010-09-05	2010-09-07	0	0	2010-10-07	0	0	2010-12-06	0	0	2011-03-06	0	0	2011-09-07		375
327	Male	82	9	No	No	Yes	Yes	No	No	No	No	No	Yes	No	No	No	No	Yes	No	No	No	No	No	No	No	No	No	Yes	Yes	No	Yes	No	Yes	2010-04-03	2010-04-12	0	0	2010-05-12	1	0	2010-05-18	1	0	2010-05-18	1	0	2010-05-18	2010-05-18	35
328	Male	74	3	No	No	Yes	No	Yes	No	No	No	No	Yes	No	No	No	No	No	No	No	No	No	No	No	Yes	No	No	No	No	Yes	No	No	Yes	2010-03-31	2010-04-03	0	0	2010-05-03	0	0	2010-07-02	0	0	2010-09-30	1	0	2011-04-03		2
329	Male	82	7	No	No	No	No	No	No	Yes	No	No	Yes	No	No	No	Yes	Yes	Yes	No	Yes	No	No	Yes	No	No	No	No	Yes	Yes	Yes	Yes	No	2010-04-15	2010-04-22	0	0	2010-05-22	1	0	2010-07-01	1	0	2010-07-01	1	0	2010-07-01	2010-07-01	351
330	Male	90	12	No	No	No	No	No	No	No	No	No	No	No	No	No	No	Yes	No	No	No	Yes	No	No	No	No	No	No	Yes	No	Yes	Yes	Yes	2010-10-10	2010-10-22	0	0	2010-11-21	0	0	2011-01-20	0	0	2011-04-20	0	0	2011-10-22		295
331	Male	87	6	Yes	Yes	No	No	No	No	No	No	Yes	No	No	No	No	No	No	No	No	No	No	No	No	No	No	No	No	No	No	No	No	Yes	2010-02-09	2010-02-15	0	0	2010-03-17	0	0	2010-05-16	1	0	2010-08-14	1	0	2011-02-15		312
332	Female	96	6	No	No	No	No	No	No	No	Yes	No	Yes	No	No	No	No	No	No	No	Yes	No	No	No	No	No	No	No	Yes	Yes	Yes	No	Yes	2010-04-16	2010-04-22	1	0	2010-05-22	1	0	2010-07-21	2	0	2010-10-19	5	1	2011-04-22		72
333	Female	80	8	No	No	No	No	No	No	No	Yes	No	Yes	No	No	No	No	Yes	No	No	No	No	No	No	No	No	No	No	No	No	Yes	Yes	Yes	2010-12-14	2010-12-22	0	0	2011-01-21	0	0	2011-03-22	0	0	2011-06-20	0	0	2011-12-22		440
334	Male	80	18	No	No	No	No	No	No	No	No	No	Yes	No	No	No	No	No	No	No	No	No	No	No	No	No	No	No	No	No	No	No	No	2010-02-04	2010-02-22	0	0	2010-03-24	0	0	2010-05-23	0	0	2010-08-21	0	0	2011-02-22		376
335	Female	76	11	No	No	No	No	No	No	No	No	No	No	No	No	No	Yes	Yes	No	No	Yes	No	No	No	No	No	No	Yes	Yes	No	Yes	No	No	2010-06-18	2010-06-29	0	0	2010-07-29	0	0	2010-09-27	1	0	2010-12-26	2	0	2011-03-26	2011-03-26	164
336	Male	78	8	No	No	No	No	No	Yes	Yes	No	Yes	Yes	No	No	No	No	No	No	No	Yes	No	No	No	No	No	Yes	No	No	No	Yes	Yes	Yes	2010-01-06	2010-01-14	0	0	2010-02-13	0	0	2010-04-14	0	0	2010-07-13	0	0	2011-01-14		32
337	Female	82	8	No	No	No	No	No	No	No	No	No	No	No	No	No	No	No	No	No	No	No	No	No	No	No	No	No	No	No	No	No	No	2010-03-30	2010-04-07	0	0	2010-05-07	0	0	2010-07-06	0	0	2010-10-04	0	0	2011-04-07		49
338	Female	89	7	No	No	No	No	No	No	No	No	No	No	No	No	No	No	No	No	No	No	No	No	No	No	No	No	No	No	Yes	Yes	No	No	2010-06-22	2010-06-29	0	0	2010-07-29	0	0	2010-09-27	0	0	2010-12-26	2	0	2011-06-29		183
339	Female	86	8	No	No	No	No	No	No	No	Yes	No	No	No	Yes	No	No	Yes	Yes	No	No	No	No	No	No	No	No	No	No	No	Yes	No	Yes	2010-06-04	2010-06-12	0	0	2010-07-12	0	0	2010-09-10	0	0	2010-12-09	1	0	2011-01-31	2011-01-31	118
340	Female	90	4	No	No	No	No	No	No	No	No	No	No	No	No	No	No	No	No	No	No	No	No	No	No	No	No	No	No	No	No	No	Yes	2010-12-27	2010-12-31	0	0	2011-01-30	0	0	2011-03-31	0	0	2011-06-29	0	0	2011-12-31		216
341	Male	88	5	No	No	No	No	No	No	No	No	No	No	No	No	No	No	No	No	No	No	No	No	No	No	No	No	No	No	Yes	Yes	No	No	2010-12-19	2010-12-24	0	0	2011-01-23	0	0	2011-03-24	0	0	2011-06-22	0	0	2011-12-24		315
342	Female	94	7	No	No	No	No	No	No	No	No	No	No	No	No	No	No	No	No	No	No	No	No	No	No	No	No	No	No	Yes	No	No	No	2010-12-23	2010-12-30	0	0	2011-01-29	2	0	2011-03-30	3	0	2011-06-28	4	0	2011-08-11	2011-08-11	549
343	Female	92	8	No	No	No	No	No	No	No	No	No	No	No	No	No	No	No	No	No	No	No	Yes	No	No	No	No	No	No	No	Yes	No	No	2010-11-03	2010-11-11	0	0	2010-12-11	0	0	2011-02-09	0	0	2011-05-10	0	0	2011-11-11		539
344	Female	91	21	No	No	Yes	No	No	No	No	No	No	No	No	No	No	No	No	No	No	No	No	No	No	No	No	No	No	No	No	Yes	No	Yes	2010-09-21	2010-10-12	0	0	2010-11-11	2	2	2010-12-23	2	2	2010-12-23	2	2	2010-12-23	2010-12-23	484
345	Female	92	2	No	No	No	No	No	No	No	No	No	No	No	No	No	No	No	No	No	No	No	No	No	No	No	No	No	No	No	Yes	No	Yes	2010-06-14	2010-06-16	1	0	2010-07-16	1	0	2010-09-14	2	0	2010-12-13	2	0	2011-06-16		51
346	Female	93	16	Yes	No	No	No	No	No	No	No	No	No	No	No	No	No	No	No	No	No	No	No	No	No	No	No	No	No	No	Yes	No	No	2010-03-02	2010-03-18	0	0	2010-04-17	0	0	2010-06-16	0	0	2010-09-14	0	0	2011-03-18		479
347	Male	82	15	No	No	No	No	No	No	No	No	No	No	No	No	No	No	No	No	No	No	No	No	No	No	No	No	Yes	No	No	Yes	No	Yes	2010-05-12	2010-05-27	0	0	2010-06-26	0	0	2010-08-25	0	0	2010-11-23	1	0	2011-05-27		221
348	Female	86	6	No	No	No	No	No	No	No	No	No	No	No	No	No	No	No	No	No	No	No	No	No	No	No	No	No	No	No	Yes	No	No	2010-04-08	2010-04-14	0	0	2010-05-14	0	0	2010-07-13	0	0	2010-10-11	0	0	2011-04-14		476
349	Female	81	10	No	No	Yes	No	No	No	No	Yes	No	No	No	No	No	No	No	No	No	No	No	Yes	No	No	No	No	No	No	No	Yes	No	No	2010-06-01	2010-06-11	0	0	2010-07-04	0	0	2010-07-04	0	0	2010-07-04	0	0	2010-07-04	2010-07-04	538
350	Male	80	13	Yes	No	No	No	No	No	No	No	Yes	No	No	No	No	No	No	No	No	No	Yes	No	Yes	No	No	No	No	No	No	Yes	Yes	Yes	2010-02-26	2010-03-11	0	0	2010-04-10	0	0	2010-06-09	0	0	2010-09-07	0	0	2011-03-11		400
351	Female	76	11	No	No	No	No	No	No	No	Yes	No	No	No	No	No	No	Yes	No	Yes	No	Yes	No	No	No	No	Yes	No	No	Yes	Yes	No	Yes	2010-10-22	2010-11-02	0	0	2010-12-02	0	0	2011-01-31	1	0	2011-05-01	1	0	2011-11-02		395
352	Female	86	8	No	No	No	No	No	No	No	No	No	Yes	No	No	No	No	No	No	No	No	Yes	No	No	No	No	No	No	Yes	No	Yes	No	No	2010-02-16	2010-02-24	0	0	2010-03-26	0	0	2010-05-25	0	0	2010-08-23	0	0	2011-02-24		219
353	Female	76	1	No	No	No	No	No	No	No	No	No	No	No	No	No	No	No	No	No	No	No	No	No	No	No	No	Yes	No	No	Yes	No	Yes	2010-01-16	2010-01-17	0	0	2010-02-16	0	0	2010-04-17	0	0	2010-07-16	0	0	2011-01-17		64
354	Male	85	6	No	No	No	No	No	No	No	No	No	No	No	No	No	No	No	No	No	No	No	No	No	No	No	No	No	No	No	Yes	No	Yes	2010-11-04	2010-11-10	0	0	2010-12-10	0	0	2011-02-08	0	0	2011-05-09	2	0	2011-11-10		28
355	Female	92	8	No	No	No	Yes	No	No	No	Yes	No	No	No	No	No	No	No	Yes	No	No	No	No	No	No	No	No	No	No	No	Yes	Yes	Yes	2010-10-26	2010-11-03	0	0	2010-12-03	0	0	2011-02-01	0	0	2011-05-02	1	0	2011-11-03		400
356	Female	77	10	No	No	No	No	No	No	No	No	No	No	No	No	No	No	No	No	No	No	No	No	No	No	No	No	No	No	Yes	Yes	No	No	2010-03-05	2010-03-15	0	0	2010-04-14	1	0	2010-06-13	2	0	2010-09-11	2	0	2011-03-15		398
357	Male	86	7	No	No	Yes	No	No	No	No	Yes	No	No	No	No	No	No	Yes	Yes	No	No	No	No	No	No	No	No	No	No	Yes	Yes	No	No	2010-05-04	2010-05-11	0	0	2010-06-10	0	0	2010-08-09	0	0	2010-11-07	0	0	2011-05-11		299
358	Male	73	10	No	No	No	Yes	Yes	No	No	Yes	Yes	Yes	No	No	No	No	No	No	Yes	Yes	Yes	No	No	No	No	Yes	Yes	No	No	Yes	Yes	Yes	2010-04-19	2010-04-29	0	0	2010-05-29	0	0	2010-07-28	2	0	2010-10-26	4	1	2011-04-29		461
359	Male	77	6	No	No	No	No	No	No	No	No	No	No	No	No	No	No	No	No	No	No	No	No	No	No	No	No	No	No	No	Yes	No	No	2010-09-29	2010-10-05	0	0	2010-11-04	0	0	2011-01-03	0	0	2011-04-03	0	0	2011-10-05		444
360	Female	82	27	No	No	No	Yes	No	No	Yes	Yes	No	No	No	No	No	No	No	No	No	No	Yes	No	No	No	No	No	Yes	Yes	No	Yes	Yes	Yes	2010-11-24	2010-12-21	0	0	2011-01-20	0	0	2011-03-21	0	0	2011-06-19	0	0	2011-12-21		115
361	Female	82	7	No	No	No	No	No	No	No	No	No	Yes	No	No	No	No	No	No	No	No	No	No	No	No	No	No	Yes	No	No	Yes	No	Yes	2010-05-21	2010-05-28	0	0	2010-06-27	0	0	2010-08-26	0	0	2010-11-24	0	0	2011-05-28		285
362	Male	88	25	No	No	No	No	No	No	No	No	No	No	No	No	No	No	No	No	No	Yes	No	No	No	No	No	Yes	No	No	No	No	No	No	2010-05-22	2010-06-16	0	0	2010-07-16	1	0	2010-09-13	1	0	2010-09-13	1	0	2010-09-13	2010-09-13	518
363	Female	81	22	No	No	No	No	No	No	No	No	No	No	No	No	No	No	No	No	No	No	Yes	No	No	No	No	No	No	No	No	Yes	No	No	2010-05-06	2010-05-28	0	0	2010-06-27	1	1	2010-08-26	1	1	2010-11-24	1	1	2011-05-28		296
364	Female	91	8	No	No	No	No	No	No	No	No	No	No	No	No	No	No	No	No	Yes	No	No	No	No	No	No	No	No	No	No	No	No	No	2010-12-03	2010-12-11	1	1	2011-01-10	1	1	2011-03-11	1	1	2011-06-09	1	1	2011-12-11		58
365	Female	70	19	Yes	No	No	No	No	No	No	No	No	No	No	No	Yes	No	No	No	No	No	No	No	No	No	No	No	No	No	No	Yes	No	No	2010-01-15	2010-02-03	0	0	2010-03-05	1	0	2010-05-04	1	0	2010-08-02	2	1	2011-02-03		384
366	Male	82	3	No	No	No	No	No	No	No	Yes	Yes	Yes	No	No	Yes	No	Yes	Yes	No	No	No	No	No	Yes	No	No	No	No	No	Yes	Yes	Yes	2010-11-21	2010-11-24	0	0	2010-12-24	0	0	2011-02-22	0	0	2011-05-23	0	0	2011-11-24		426
367	Female	85	10	No	No	No	No	No	No	No	No	No	No	No	No	No	No	No	No	No	No	Yes	No	No	No	No	No	No	No	No	Yes	No	Yes	2010-11-22	2010-12-02	0	0	2011-01-01	1	1	2011-03-02	1	1	2011-05-31	1	1	2011-12-02		372
368	Female	95	10	No	No	No	No	No	No	No	No	No	No	No	No	No	No	Yes	No	No	No	Yes	No	No	No	No	No	No	Yes	No	Yes	No	Yes	2010-02-08	2010-02-18	1	0	2010-03-20	1	0	2010-05-19	1	0	2010-08-17	3	0	2011-02-18	2011-03-13	219
369	Male	79	5	No	No	No	No	No	No	No	Yes	No	No	No	No	No	No	No	No	No	No	No	Yes	No	No	No	No	No	No	Yes	Yes	No	Yes	2010-09-15	2010-09-20	0	0	2010-10-20	0	0	2010-12-19	0	0	2011-03-19	0	0	2011-09-20		313
370	Female	92	12	No	No	No	No	No	No	No	No	No	No	No	No	No	No	No	No	No	No	No	No	No	No	No	No	No	No	No	No	No	No	2010-11-28	2010-12-10	1	0	2011-01-09	1	0	2011-01-23	1	0	2011-01-23	1	0	2011-01-23	2011-01-23	528
371	Female	66	3	No	No	Yes	No	No	Yes	No	Yes	No	No	No	No	No	No	Yes	No	No	No	No	No	No	No	No	No	No	Yes	No	Yes	Yes	Yes	2010-11-12	2010-11-15	0	0	2010-12-15	0	0	2011-02-13	0	0	2011-04-07	0	0	2011-04-07	2011-04-07	488
372	Female	89	13	No	No	No	No	No	No	No	No	No	Yes	No	No	No	No	No	No	No	No	No	No	No	No	No	No	No	Yes	No	Yes	No	No	2010-09-25	2010-10-08	0	0	2010-11-07	0	0	2011-01-06	0	0	2011-04-06	0	0	2011-10-08		388
373	Female	95	11	No	No	No	No	No	No	No	No	No	No	No	No	No	No	No	Yes	No	No	No	No	No	No	No	No	No	No	No	Yes	No	No	2010-09-17	2010-09-28	0	0	2010-10-28	1	0	2010-11-15	1	0	2010-11-15	1	0	2010-11-15	2010-11-15	391
374	Male	74	6	No	No	No	No	No	No	No	No	No	No	No	No	No	No	No	No	Yes	No	No	No	No	No	No	No	No	No	No	Yes	No	Yes	2010-11-20	2010-11-26	0	0	2010-12-26	0	0	2011-02-24	0	0	2011-05-25	0	0	2011-11-26		308
375	Male	81	5	Yes	No	No	No	No	No	No	No	Yes	No	No	No	No	No	No	No	No	No	No	No	No	No	No	No	Yes	No	No	Yes	Yes	Yes	2010-02-05	2010-02-10	0	0	2010-03-12	0	0	2010-05-11	0	0	2010-08-09	0	0	2011-02-10		484
376	Male	97	9	No	No	No	Yes	No	No	No	No	No	No	No	No	No	No	No	Yes	No	No	No	No	No	No	No	No	No	No	No	No	No	No	2010-02-28	2010-03-09	0	0	2010-04-08	0	0	2010-06-07	1	0	2010-09-05	1	0	2011-03-09	2011-08-20	189
377	Female	83	5	No	No	No	No	No	No	No	No	No	No	No	No	No	No	No	No	No	No	No	No	No	No	No	No	No	No	No	Yes	No	No	2010-10-06	2010-10-11	0	0	2010-11-10	0	0	2011-01-09	0	0	2011-04-09	0	0	2011-10-11		470
378	Male	84	10	No	No	No	No	No	No	No	Yes	Yes	Yes	No	No	No	No	No	Yes	No	No	No	No	No	No	No	No	No	No	No	Yes	Yes	Yes	2010-11-29	2010-12-09	0	0	2011-01-08	0	0	2011-01-09	0	0	2011-01-09	0	0	2011-01-09	2011-01-09	368
379	Female	81	5	No	No	No	Yes	No	No	No	No	No	Yes	No	No	No	No	No	Yes	Yes	No	Yes	No	No	No	No	No	Yes	No	No	Yes	No	Yes	2010-05-10	2010-05-15	0	0	2010-06-14	0	0	2010-08-13	0	0	2010-11-11	2	1	2011-04-04	2011-04-04	171
380	Female	83	5	No	No	No	No	No	No	No	No	No	No	No	No	No	No	No	No	No	No	No	No	No	No	No	No	No	No	No	Yes	No	No	2010-09-30	2010-10-05	0	0	2010-11-04	0	0	2011-01-03	2	1	2011-04-03	3	1	2011-10-05		269
381	Male	60	4	No	No	No	No	No	No	No	No	No	Yes	No	No	No	No	No	No	No	No	No	No	No	No	No	No	Yes	No	No	Yes	Yes	Yes	2010-10-29	2010-11-02	0	0	2010-12-02	0	0	2011-01-31	0	0	2011-05-01	0	0	2011-11-02		97
382	Male	75	11	No	No	No	No	No	No	No	No	No	No	No	No	No	No	No	No	No	No	No	No	No	No	No	No	Yes	Yes	Yes	Yes	No	No	2010-02-04	2010-02-15	0	0	2010-03-17	1	0	2010-05-16	1	0	2010-08-14	1	0	2011-02-15		165
383	Male	83	6	No	No	No	No	No	No	No	No	No	Yes	No	No	No	No	No	No	No	No	No	No	No	No	No	No	No	No	No	Yes	No	No	2010-05-04	2010-05-10	0	0	2010-06-09	0	0	2010-08-08	0	0	2010-11-06	0	0	2011-05-10		42
384	Female	85	12	Yes	No	No	No	No	No	No	No	No	No	No	No	No	No	No	No	No	No	No	No	No	No	No	No	Yes	Yes	No	Yes	No	Yes	2010-01-16	2010-01-28	0	0	2010-02-27	0	0	2010-04-28	0	0	2010-07-27	0	0	2011-01-28		10
385	Female	62	4	No	No	No	No	No	No	No	No	No	No	No	No	No	No	No	No	No	No	No	Yes	No	No	No	No	No	No	No	Yes	No	Yes	2010-01-04	2010-01-08	0	0	2010-02-07	0	0	2010-04-08	0	0	2010-07-07	0	0	2011-01-08	2011-06-19	359
386	Male	79	6	No	No	No	No	Yes	No	No	Yes	Yes	Yes	No	No	No	No	Yes	No	No	No	No	No	No	Yes	No	No	No	Yes	No	Yes	No	Yes	2010-10-29	2010-11-04	0	0	2010-12-04	0	0	2011-02-02	0	0	2011-05-03	0	0	2011-11-04		480
387	Male	81	13	No	No	No	No	No	No	No	No	No	No	No	No	No	No	No	Yes	No	No	No	No	No	No	No	No	No	No	No	No	No	No	2010-04-21	2010-05-04	0	0	2010-06-03	0	0	2010-08-02	0	0	2010-10-31	1	0	2011-05-04		229
388	Female	94	3	No	No	No	No	No	No	No	No	No	No	No	No	No	No	No	No	No	No	No	No	No	No	No	No	No	No	No	No	No	No	2010-01-17	2010-01-20	1	0	2010-02-19	1	0	2010-04-11	1	0	2010-04-11	1	0	2010-04-11	2010-04-11	300
389	Male	79	6	No	No	No	No	No	No	No	No	No	Yes	No	No	Yes	No	No	No	No	No	Yes	No	No	No	No	No	No	No	No	Yes	No	No	2010-08-03	2010-08-09	0	0	2010-09-08	0	0	2010-11-07	0	0	2011-02-05	1	0	2011-08-09		388
390	Male	73	4	No	No	No	No	No	No	No	No	No	Yes	No	No	Yes	No	No	No	No	No	Yes	No	No	No	No	No	No	No	No	Yes	No	No	2010-01-15	2010-01-19	0	0	2010-02-18	1	0	2010-04-16	1	0	2010-04-16	1	0	2010-04-16	2010-04-16	370
391	Female	87	9	No	No	No	No	No	No	No	No	No	No	No	No	No	No	No	No	Yes	No	No	No	No	No	No	No	No	No	No	Yes	No	No	2010-05-22	2010-05-31	0	0	2010-06-30	0	0	2010-08-29	0	0	2010-11-27	2	0	2011-05-31		331
392	Female	79	3	No	No	Yes	No	No	No	No	No	No	No	No	No	No	No	No	No	No	No	No	No	No	No	No	No	No	No	Yes	Yes	No	No	2010-03-15	2010-03-18	0	0	2010-04-17	0	0	2010-06-16	0	0	2010-07-27	0	0	2010-07-27	2010-07-27	384
393	Female	88	6	Yes	No	No	No	No	No	No	No	No	Yes	No	No	No	No	No	No	No	No	No	No	No	No	No	No	No	Yes	No	Yes	No	No	2010-11-02	2010-11-08	0	0	2010-12-08	0	0	2011-02-06	0	0	2011-05-07	0	0	2011-11-08		196
394	Male	84	7	Yes	No	No	No	No	No	No	Yes	No	No	No	No	No	No	Yes	No	Yes	No	No	No	No	No	No	No	No	No	No	No	No	No	2010-03-09	2010-03-16	0	0	2010-04-15	0	0	2010-06-14	0	0	2010-09-12	0	0	2011-03-16		116
395	Male	74	11	No	No	No	No	No	No	No	No	No	No	No	No	Yes	No	No	No	No	No	No	No	No	No	No	No	No	Yes	No	Yes	Yes	Yes	2010-08-12	2010-08-23	0	0	2010-09-22	1	0	2010-11-21	1	0	2011-02-19	1	0	2011-08-23		461
396	Male	83	19	No	No	No	No	No	No	No	No	No	No	No	No	No	No	No	No	No	No	Yes	No	No	No	No	No	No	Yes	No	Yes	Yes	No	2010-10-17	2010-11-05	0	0	2010-12-05	0	0	2011-02-03	0	0	2011-05-04	0	0	2011-11-05		59
397	Male	88	15	No	No	No	No	No	No	No	No	No	No	No	No	No	No	No	No	No	No	Yes	No	No	No	No	No	No	Yes	No	Yes	No	Yes	2010-11-03	2010-11-18	1	0	2010-12-18	2	1	2011-02-16	2	1	2011-05-17	3	2	2011-11-18		388
398	Female	93	32	No	No	No	No	No	No	No	Yes	No	Yes	No	No	No	No	No	No	Yes	No	No	No	No	No	No	No	No	Yes	No	Yes	Yes	Yes	2010-01-14	2010-02-15	2	0	2010-03-17	2	0	2010-05-16	2	0	2010-08-14	2	0	2011-01-27		57
399	Male	77	8	No	No	No	No	Yes	No	No	No	No	Yes	No	No	No	No	Yes	No	No	No	No	No	No	No	Yes	No	No	No	No	Yes	Yes	No	2010-05-31	2010-06-08	0	0	2010-07-08	0	0	2010-09-06	0	0	2010-12-05	0	0	2011-06-08	2011-12-22	206
400	Male	86	4	No	No	No	No	No	No	No	No	No	No	No	No	No	No	No	No	No	No	No	No	No	No	No	No	No	Yes	Yes	Yes	No	No	2010-08-28	2010-09-01	0	0	2010-10-01	1	0	2010-11-30	1	0	2011-02-28	1	0	2011-09-01		62
401	Male	60	13	No	No	No	Yes	Yes	No	No	No	Yes	Yes	No	No	No	No	No	No	No	No	No	No	Yes	No	No	No	Yes	No	No	Yes	Yes	Yes	2010-03-03	2010-03-16	1	0	2010-04-15	1	0	2010-06-14	1	0	2010-09-12	1	0	2011-03-16	2011-10-10	303
402	Male	63	6	Yes	No	No	No	No	No	No	No	No	No	No	No	Yes	No	No	No	No	No	No	No	No	No	No	No	No	No	No	Yes	No	No	2010-05-05	2010-05-11	0	0	2010-06-10	0	0	2010-08-09	0	0	2010-11-07	1	0	2011-05-11		186
403	Female	67	11	No	No	Yes	No	Yes	No	No	Yes	No	No	No	No	No	No	No	No	No	No	No	No	No	No	No	Yes	No	No	No	Yes	Yes	No	2010-01-30	2010-02-10	0	0	2010-03-02	0	0	2010-03-02	0	0	2010-03-02	0	0	2010-03-02	2010-03-02	31
404	Female	89	28	No	No	No	No	No	No	No	No	No	No	No	No	No	No	No	Yes	No	No	No	No	No	No	No	No	No	No	No	Yes	No	Yes	2010-09-23	2010-10-21	1	0	2010-11-07	1	0	2010-11-07	1	0	2010-11-07	1	0	2010-11-07	2010-11-07	173
405	Male	66	2	No	No	No	No	No	No	No	No	No	No	No	No	No	No	No	No	No	No	No	No	No	No	No	No	No	No	No	Yes	No	No	2010-08-04	2010-08-06	0	0	2010-09-05	0	0	2010-11-04	0	0	2011-02-02	0	0	2011-08-06		19
406	Male	87	6	No	No	No	No	No	No	No	Yes	No	Yes	No	No	No	No	No	No	No	No	No	No	No	No	No	No	No	No	No	No	Yes	Yes	2010-10-30	2010-11-05	0	0	2010-12-05	0	0	2011-02-03	1	0	2011-05-02	1	0	2011-05-02	2011-05-02	33
407	Female	98	8	No	No	No	No	No	No	No	No	No	No	No	Yes	No	No	No	No	No	No	Yes	No	No	No	No	No	No	No	No	Yes	Yes	No	2010-09-07	2010-09-15	0	0	2010-10-15	1	0	2010-12-14	1	0	2011-03-14	1	0	2011-09-15		97
408	Male	78	17	No	No	No	No	No	No	No	No	No	No	No	No	No	No	No	No	No	No	No	No	No	No	No	No	No	No	No	Yes	No	No	2010-03-06	2010-03-23	0	0	2010-04-22	0	0	2010-06-21	0	0	2010-09-19	0	0	2011-03-23		4
409	Male	78	15	No	No	No	No	No	Yes	No	No	No	No	No	No	No	No	No	No	No	No	No	No	No	No	No	No	No	No	No	Yes	No	No	2010-02-08	2010-02-23	0	0	2010-03-25	1	0	2010-05-24	1	0	2010-08-22	1	0	2011-02-23	2011-05-08	220
410	Female	90	6	No	No	No	No	No	No	No	No	No	No	No	Yes	No	No	No	No	No	No	No	No	No	No	No	No	No	No	No	Yes	No	Yes	2010-12-12	2010-12-18	0	0	2011-01-17	1	0	2011-03-18	1	0	2011-06-16	3	1	2011-12-18		185
411	Male	79	11	No	No	No	No	No	No	No	No	No	No	No	No	No	No	No	No	Yes	No	No	No	No	No	No	No	No	No	No	Yes	No	Yes	2010-04-29	2010-05-10	0	0	2010-06-09	0	0	2010-08-08	1	0	2010-11-06	2	0	2011-05-10		479
412	Male	79	17	Yes	No	No	No	No	No	No	No	No	No	No	No	No	No	No	No	No	No	No	No	No	No	No	No	No	No	No	No	No	No	2010-08-24	2010-09-10	0	0	2010-10-10	0	0	2010-12-09	0	0	2011-03-09	0	0	2011-05-12	2011-05-12	163
413	Female	86	3	No	No	No	No	No	Yes	No	No	No	No	No	No	No	No	No	No	No	No	No	No	No	No	No	No	No	No	No	No	No	No	2010-04-19	2010-04-22	0	0	2010-05-22	0	0	2010-07-21	0	0	2010-10-19	0	0	2011-04-22		113
414	Male	97	4	No	No	No	No	No	No	No	Yes	No	No	No	No	No	No	No	Yes	No	No	No	No	No	No	No	No	No	Yes	No	Yes	No	Yes	2010-11-22	2010-11-26	0	0	2010-12-26	0	0	2011-02-24	0	0	2011-05-25	0	0	2011-11-26		387
415	Male	83	19	Yes	Yes	No	No	No	No	No	No	No	No	No	No	Yes	No	No	No	No	No	No	No	No	No	No	No	No	No	No	Yes	No	No	2010-10-30	2010-11-18	0	0	2010-12-18	0	0	2011-02-16	0	0	2011-05-17	0	0	2011-11-08		40
416	Male	80	4	No	No	No	No	No	No	No	No	No	No	No	No	No	No	No	No	No	No	Yes	No	No	No	No	No	No	No	No	Yes	No	Yes	2010-12-27	2010-12-31	0	0	2011-01-30	1	0	2011-03-31	1	0	2011-06-29	1	0	2011-12-31		151
417	Female	95	8	No	No	No	No	No	No	No	No	No	No	No	No	No	No	No	No	No	No	No	No	No	No	No	No	No	No	No	No	No	No	2010-03-12	2010-03-20	0	0	2010-04-19	0	0	2010-06-18	0	0	2010-09-16	0	0	2011-03-20		38
418	Female	82	2	No	No	No	No	No	No	No	Yes	No	No	No	No	No	No	Yes	No	No	No	No	No	No	No	No	No	No	No	No	Yes	No	No	2010-04-14	2010-04-16	0	0	2010-05-16	0	0	2010-07-15	0	0	2010-10-13	0	0	2011-04-16		300
419	Male	63	16	Yes	No	No	Yes	No	Yes	No	No	No	No	No	No	Yes	No	No	No	No	No	No	No	No	No	No	Yes	Yes	No	No	Yes	No	No	2010-06-08	2010-06-24	0	0	2010-07-24	0	0	2010-09-22	0	0	2010-12-21	0	0	2011-06-10		395
420	Female	87	31	No	No	No	No	No	No	No	No	No	Yes	No	No	No	No	Yes	Yes	No	No	No	No	No	No	No	No	No	Yes	No	Yes	Yes	Yes	2010-11-15	2010-12-16	1	0	2011-01-15	1	0	2011-03-16	2	0	2011-06-14	3	0	2011-12-16		150
421	Male	89	7	No	No	No	No	No	No	No	No	No	No	No	No	No	No	No	No	No	Yes	No	No	No	No	No	No	No	Yes	No	Yes	No	No	2010-12-17	2010-12-24	0	0	2011-01-23	0	0	2011-03-24	0	0	2011-06-22	0	0	2011-12-24		392
422	Female	85	5	No	No	No	No	No	No	Yes	No	Yes	Yes	No	No	No	Yes	No	No	No	No	No	No	Yes	No	No	No	No	No	No	Yes	No	No	2010-03-28	2010-04-02	0	0	2010-05-02	0	0	2010-07-01	0	0	2010-09-29	2	0	2011-04-02	2011-10-13	478
423	Female	90	4	No	No	No	No	No	No	No	Yes	No	No	No	No	No	No	No	No	No	No	No	No	No	No	No	No	No	No	No	Yes	No	Yes	2010-06-29	2010-07-03	0	0	2010-08-02	0	0	2010-10-01	0	0	2010-12-30	0	0	2011-07-03		351
424	Female	78	11	No	No	No	No	No	No	No	No	No	Yes	No	No	No	No	No	No	No	No	No	No	No	No	No	No	Yes	No	No	Yes	Yes	Yes	2010-10-16	2010-10-27	1	1	2010-11-26	2	1	2011-01-25	2	1	2011-04-25	2	1	2011-10-27		237
425	Male	66	7	No	No	No	No	No	No	No	No	No	No	No	No	No	No	No	No	No	No	No	No	No	No	No	No	Yes	No	No	Yes	Yes	Yes	2010-03-25	2010-04-01	0	0	2010-05-01	0	0	2010-06-30	0	0	2010-09-28	0	0	2011-04-01		395
426	Male	91	7	No	No	No	No	No	No	No	No	No	No	No	No	No	No	Yes	No	No	Yes	No	No	No	No	No	No	No	Yes	Yes	Yes	Yes	No	2010-08-14	2010-08-21	0	0	2010-09-20	1	1	2010-11-01	1	1	2010-11-01	1	1	2010-11-01	2010-11-01	129
427	Male	77	8	Yes	No	No	Yes	No	No	No	Yes	No	No	Yes	No	Yes	No	Yes	No	No	No	No	No	No	No	No	No	Yes	No	No	Yes	No	No	2010-06-23	2010-07-01	0	0	2010-07-31	0	0	2010-09-29	0	0	2010-12-28	0	0	2011-07-01		152
428	Female	79	20	No	No	No	No	No	No	No	No	No	No	No	No	No	No	Yes	No	No	No	No	No	No	No	No	No	No	No	No	Yes	No	No	2010-09-25	2010-10-15	0	0	2010-11-14	0	0	2011-01-13	0	0	2011-04-13	1	0	2011-10-15		411
429	Male	64	5	No	No	No	No	Yes	No	No	Yes	No	No	No	No	No	No	No	Yes	Yes	No	No	No	No	No	No	No	No	No	No	Yes	Yes	Yes	2010-02-12	2010-02-17	1	0	2010-03-19	2	0	2010-05-18	4	0	2010-07-15	4	0	2010-07-15	2010-07-15	391
430	Female	84	8	No	No	No	No	No	No	No	No	No	No	No	No	No	No	No	No	No	No	No	No	No	No	No	No	No	No	Yes	Yes	No	Yes	2010-04-18	2010-04-26	0	0	2010-05-26	1	1	2010-07-25	1	1	2010-10-23	1	1	2011-04-26		139
431	Female	75	10	No	No	No	No	No	No	No	No	No	Yes	No	No	No	No	No	No	No	No	No	No	No	No	No	No	No	No	No	Yes	Yes	Yes	2010-11-06	2010-11-16	0	0	2010-12-16	0	0	2011-02-14	0	0	2011-05-15	0	0	2011-11-16		55
432	Female	84	7	No	No	No	No	No	No	No	No	No	No	No	No	No	No	No	Yes	No	No	No	No	No	No	No	No	Yes	No	No	Yes	No	Yes	2010-11-05	2010-11-12	0	0	2010-12-12	1	1	2011-02-10	2	2	2011-05-11	2	2	2011-11-12		540
433	Male	73	4	No	No	No	No	No	No	No	No	No	No	No	No	No	No	No	Yes	No	No	No	No	No	No	No	No	Yes	No	No	Yes	No	No	2010-05-24	2010-05-28	0	0	2010-06-27	0	0	2010-08-26	0	0	2010-11-24	0	0	2011-05-28	2011-12-18	364
434	Female	88	3	No	No	No	No	No	No	Yes	Yes	No	No	No	No	No	No	Yes	Yes	Yes	No	No	No	No	No	No	No	No	No	No	Yes	No	No	2010-07-30	2010-08-02	0	0	2010-09-01	0	0	2010-10-31	0	0	2011-01-29	0	0	2011-08-02	2011-08-03	421
435	Male	81	6	No	No	No	No	No	No	No	Yes	No	No	No	No	No	No	Yes	Yes	No	No	No	No	No	No	No	No	No	No	No	Yes	No	Yes	2010-06-16	2010-06-22	0	0	2010-07-22	0	0	2010-09-20	0	0	2010-12-19	0	0	2011-06-22		98
436	Female	86	8	No	No	No	No	No	No	No	No	No	No	No	No	No	No	No	No	No	No	Yes	No	No	No	No	No	No	Yes	No	Yes	No	No	2010-04-11	2010-04-19	1	0	2010-05-19	1	0	2010-07-18	1	0	2010-10-16	1	0	2011-04-19		343
437	Female	85	26	No	No	No	Yes	No	No	Yes	No	No	No	No	Yes	No	No	Yes	No	No	No	Yes	No	No	No	No	No	Yes	No	No	Yes	No	No	2010-11-27	2010-12-23	0	0	2011-01-22	1	0	2011-03-23	3	2	2011-05-30	3	2	2011-05-30	2011-05-30	149
438	Female	76	5	No	No	No	No	No	No	No	No	No	No	No	No	No	No	No	No	No	No	No	No	No	No	No	No	No	Yes	No	Yes	No	No	2010-09-17	2010-09-22	0	0	2010-10-22	0	0	2010-12-21	0	0	2011-03-21	0	0	2011-09-22		310
439	Female	87	12	No	No	No	No	No	No	No	No	No	No	No	No	No	No	No	No	No	No	No	No	No	No	No	No	No	No	No	Yes	No	Yes	2010-10-10	2010-10-22	0	0	2010-11-21	0	0	2011-01-20	0	0	2011-04-20	0	0	2011-10-22		478
440	Male	81	9	No	No	No	No	No	No	No	No	No	No	No	No	No	No	No	No	No	No	No	No	No	No	No	No	No	No	No	Yes	Yes	No	2010-09-29	2010-10-08	0	0	2010-11-07	0	0	2011-01-06	0	0	2011-04-06	0	0	2011-10-08		178
441	Male	87	30	No	No	No	No	No	No	No	No	No	Yes	No	No	No	No	No	No	No	No	No	No	No	No	No	No	No	No	No	Yes	No	No	2009-12-13	2010-01-12	0	0	2010-02-11	0	0	2010-04-12	0	0	2010-07-11	1	0	2010-10-27	2010-10-27	359
442	Female	82	6	No	No	No	No	No	No	No	No	No	No	No	No	No	No	No	No	No	No	No	No	No	No	No	No	Yes	Yes	No	Yes	No	No	2010-03-25	2010-03-31	0	0	2010-04-30	1	0	2010-06-29	1	0	2010-09-27	2	1	2011-03-31		315
443	Male	91	10	No	No	No	No	No	No	No	No	No	No	No	No	No	No	No	No	No	No	No	No	No	No	No	No	No	No	No	Yes	No	No	2010-05-17	2010-05-27	0	0	2010-06-26	0	0	2010-08-25	0	0	2010-11-23	1	0	2011-05-27		416
444	Female	81	7	No	No	No	No	Yes	No	No	Yes	No	No	No	No	No	No	No	Yes	No	No	No	Yes	No	No	No	No	No	No	No	Yes	Yes	Yes	2010-01-19	2010-01-26	0	0	2010-02-25	0	0	2010-04-26	0	0	2010-07-25	0	0	2011-01-26		455
445	Female	93	22	No	No	No	No	No	No	No	No	No	No	No	No	No	No	No	No	No	No	No	No	No	No	No	No	No	No	No	No	No	No	2010-05-24	2010-06-15	0	0	2010-07-15	0	0	2010-09-13	0	0	2010-12-12	0	0	2011-06-15		12
446	Female	95	8	No	No	No	No	No	No	No	No	No	No	No	No	No	No	No	No	No	No	No	No	No	No	No	No	No	No	No	Yes	No	No	2010-04-15	2010-04-23	0	0	2010-05-23	0	0	2010-07-22	0	0	2010-10-20	0	0	2011-04-23		40
447	Female	87	12	No	No	No	No	No	No	No	No	Yes	No	No	No	No	No	No	No	No	No	No	No	No	No	No	No	No	No	No	Yes	No	Yes	2010-04-21	2010-05-03	0	0	2010-06-02	0	0	2010-08-01	0	0	2010-10-30	0	0	2011-05-03		264
448	Female	78	7	No	No	No	No	No	No	No	Yes	Yes	Yes	No	No	No	No	No	Yes	No	No	No	No	No	Yes	No	No	No	No	No	Yes	No	Yes	2010-03-16	2010-03-23	0	0	2010-04-22	0	0	2010-06-21	1	0	2010-09-19	3	0	2011-03-23	2011-09-15	378
449	Male	80	2	Yes	No	No	No	No	No	No	No	No	No	No	No	No	No	No	No	No	No	No	No	No	No	No	No	No	No	No	Yes	Yes	Yes	2010-09-16	2010-09-18	0	0	2010-10-18	0	0	2010-11-06	0	0	2010-11-06	0	0	2010-11-06	2010-11-06	89
450	Male	80	3	No	No	No	No	No	No	No	No	No	No	No	No	No	No	No	No	No	No	Yes	No	No	No	No	No	No	No	No	Yes	Yes	No	2010-03-22	2010-03-25	0	0	2010-04-24	0	0	2010-06-23	0	0	2010-09-21	1	0	2011-03-25		168
451	Female	75	4	No	No	No	No	No	No	No	No	No	No	No	No	No	No	No	No	No	Yes	No	No	No	No	No	No	No	No	Yes	No	No	No	2010-04-16	2010-04-20	0	0	2010-05-20	0	0	2010-07-19	0	0	2010-10-17	0	0	2011-04-20		248
452	Female	82	6	No	No	Yes	No	No	No	No	No	No	No	No	No	No	Yes	No	No	No	No	No	No	No	No	No	No	No	No	No	Yes	No	Yes	2010-12-24	2010-12-30	1	0	2011-01-25	1	0	2011-01-25	1	0	2011-01-25	1	0	2011-01-25	2011-01-25	91
453	Male	87	8	No	No	No	No	No	No	No	No	No	Yes	No	No	Yes	No	No	No	No	No	No	No	No	No	No	No	No	No	No	No	No	No	2010-10-22	2010-10-30	0	0	2010-11-29	1	0	2011-01-28	1	0	2011-04-28	1	0	2011-10-30	2011-11-25	273
454	Female	76	5	No	No	No	No	Yes	No	No	Yes	No	No	No	No	No	No	Yes	No	No	No	No	No	No	No	No	No	No	Yes	No	Yes	Yes	No	2010-11-25	2010-11-30	0	0	2010-12-30	0	0	2011-02-28	1	0	2011-05-29	1	0	2011-11-30		468
455	Male	76	10	Yes	No	No	No	No	No	No	No	No	Yes	No	No	No	No	No	No	No	No	No	No	No	No	No	No	Yes	No	No	Yes	No	No	2010-10-31	2010-11-10	0	0	2010-12-10	1	0	2011-02-08	1	0	2011-05-09	1	0	2011-11-10		340
456	Female	72	10	Yes	No	Yes	No	No	No	No	Yes	No	No	No	No	No	No	Yes	No	No	No	No	No	No	No	No	No	No	No	No	Yes	No	Yes	2010-08-23	2010-09-02	0	0	2010-10-02	0	0	2010-12-01	0	0	2011-03-01	0	0	2011-08-28		307
457	Male	89	10	No	No	No	Yes	No	No	Yes	Yes	Yes	Yes	No	No	No	No	Yes	No	No	No	Yes	No	No	No	No	No	No	No	No	Yes	No	No	2010-11-05	2010-11-15	1	0	2010-12-15	1	0	2011-02-13	3	1	2011-04-14	3	1	2011-04-14	2011-04-14	366
458	Female	62	1	No	No	No	No	Yes	No	No	Yes	No	No	No	No	No	No	No	No	No	No	No	No	No	No	No	No	No	No	No	Yes	Yes	No	2010-06-17	2010-06-18	0	0	2010-07-18	0	0	2010-09-16	0	0	2010-12-15	0	0	2011-06-18		357
459	Female	77	7	No	No	No	No	No	No	No	Yes	No	Yes	No	No	No	No	Yes	No	No	Yes	No	No	No	No	No	No	No	No	No	Yes	No	No	2010-11-01	2010-11-08	0	0	2010-12-08	0	0	2011-02-06	0	0	2011-05-07	0	0	2011-11-08		44
460	Female	72	6	No	No	No	No	No	No	No	No	No	No	No	Yes	No	No	No	No	No	No	No	No	No	No	No	No	No	No	Yes	No	Yes	No	2010-12-06	2010-12-12	0	0	2011-01-11	0	0	2011-03-12	0	0	2011-06-10	0	0	2011-12-12		325
461	Female	87	8	No	No	No	No	No	No	No	Yes	No	No	No	No	No	No	No	No	No	No	No	No	No	No	No	No	No	No	No	Yes	No	No	2010-10-12	2010-10-20	0	0	2010-11-19	0	0	2011-01-18	0	0	2011-04-18	0	0	2011-10-20		95
462	Male	75	6	No	No	No	Yes	No	No	No	No	No	Yes	No	No	No	No	Yes	No	No	No	No	No	No	No	No	No	Yes	No	No	Yes	No	No	2010-04-20	2010-04-26	0	0	2010-05-26	0	0	2010-07-25	0	0	2010-10-23	0	0	2011-04-26		395
463	Female	88	3	No	No	No	Yes	No	No	Yes	Yes	No	No	No	No	No	No	Yes	No	No	No	No	No	No	No	No	No	Yes	Yes	No	Yes	No	No	2010-01-24	2010-01-27	1	0	2010-02-26	2	1	2010-04-27	3	1	2010-07-26	3	1	2011-01-27		174
464	Female	80	8	No	No	Yes	No	No	No	No	Yes	No	No	No	No	No	No	No	No	No	No	No	No	No	No	No	No	No	No	No	Yes	No	No	2010-08-09	2010-08-17	0	0	2010-09-16	1	0	2010-11-15	1	0	2011-02-13	1	0	2011-08-17		40
465	Male	88	11	No	No	No	No	No	No	No	No	No	No	No	No	No	No	No	No	No	No	No	No	No	No	No	No	No	No	No	Yes	No	No	2010-02-08	2010-02-19	0	0	2010-03-21	0	0	2010-05-20	0	0	2010-08-18	0	0	2011-02-19		60
466	Female	94	15	No	No	No	No	No	No	No	No	No	No	No	No	No	No	No	No	No	No	No	No	No	No	No	No	No	No	No	Yes	No	No	2010-04-01	2010-04-16	0	0	2010-05-16	0	0	2010-07-15	0	0	2010-10-13	0	0	2011-04-16		320
467	Female	65	7	Yes	No	No	No	No	No	No	Yes	No	No	No	Yes	No	Yes	No	Yes	No	No	No	No	No	No	Yes	No	No	No	No	Yes	Yes	Yes	2010-04-09	2010-04-16	0	0	2010-05-16	0	0	2010-07-15	0	0	2010-10-13	0	0	2011-04-16		239
468	Female	81	7	No	No	No	No	No	No	Yes	Yes	No	No	No	No	No	No	Yes	No	No	No	No	No	No	No	No	No	No	No	No	No	No	No	2010-09-17	2010-09-24	0	0	2010-10-24	0	0	2010-12-23	0	0	2011-03-23	1	0	2011-09-24		331
469	Female	94	7	No	No	No	Yes	No	No	No	Yes	No	No	No	No	No	No	No	No	No	No	No	No	No	No	No	No	No	No	No	Yes	No	Yes	2010-04-01	2010-04-08	0	0	2010-05-08	0	0	2010-07-07	0	0	2010-10-05	0	0	2011-04-08		342
470	Male	60	21	No	No	No	No	No	No	No	No	No	No	No	No	No	No	No	No	No	No	No	No	No	No	No	No	No	No	No	No	No	No	2010-02-17	2010-03-10	0	0	2010-04-09	1	0	2010-04-15	1	0	2010-04-15	1	0	2010-04-15	2010-04-15	252
471	Female	80	8	No	No	No	No	No	No	No	No	No	No	No	No	No	No	No	No	No	No	No	No	No	No	No	No	No	Yes	No	Yes	No	No	2010-10-05	2010-10-13	0	0	2010-11-12	0	0	2011-01-11	0	0	2011-04-11	1	0	2011-10-13		242
472	Male	87	20	No	No	No	No	No	No	No	No	No	No	No	No	No	No	No	No	No	No	No	No	No	No	No	No	No	No	No	Yes	No	No	2010-03-04	2010-03-24	0	0	2010-04-23	1	0	2010-06-22	1	0	2010-07-10	1	0	2010-07-10	2010-07-10	177
473	Female	92	5	No	No	No	No	No	No	No	No	No	No	No	No	No	No	No	No	No	No	Yes	No	No	No	No	No	No	No	No	Yes	No	Yes	2010-11-24	2010-11-29	0	0	2010-12-29	0	0	2011-02-27	0	0	2011-05-28	2	1	2011-09-26	2011-09-26	229
474	Female	89	19	No	No	No	No	No	No	No	No	No	No	No	No	No	No	No	Yes	No	No	No	No	No	No	No	No	No	Yes	No	Yes	Yes	Yes	2010-02-25	2010-03-16	0	0	2010-04-15	1	1	2010-05-30	1	1	2010-05-30	1	1	2010-05-30	2010-05-30	496
475	Female	73	5	No	No	No	No	Yes	No	No	Yes	No	No	No	No	No	No	Yes	Yes	No	Yes	No	No	No	No	No	Yes	No	No	No	Yes	Yes	Yes	2010-06-10	2010-06-15	0	0	2010-07-15	1	0	2010-09-13	1	0	2010-12-12	1	0	2011-06-15		19
476	Male	83	1	No	No	No	No	No	No	No	No	Yes	Yes	No	No	No	No	No	Yes	No	No	No	No	No	Yes	No	No	No	No	No	Yes	Yes	Yes	2010-12-12	2010-12-13	0	0	2011-01-12	0	0	2011-03-13	1	0	2011-03-29	1	0	2011-03-29	2011-03-29	321
477	Male	76	6	No	No	No	Yes	No	No	No	No	No	Yes	No	Yes	No	No	Yes	No	No	No	No	No	No	No	No	No	Yes	No	No	Yes	Yes	No	2010-06-17	2010-06-23	0	0	2010-07-23	1	0	2010-09-21	2	0	2010-12-20	4	0	2011-06-23		65
478	Male	63	11	No	No	No	No	No	No	No	No	No	No	No	No	No	No	Yes	No	Yes	No	Yes	Yes	No	No	No	Yes	No	No	No	Yes	No	Yes	2010-11-04	2010-11-15	0	0	2010-12-15	0	0	2011-02-13	0	0	2011-05-14	0	0	2011-11-15		281
479	Male	64	9	No	No	No	No	No	No	No	No	No	No	No	No	No	No	No	No	No	No	No	No	No	No	No	No	No	No	No	No	No	No	2010-03-13	2010-03-22	0	0	2010-04-21	0	0	2010-06-20	0	0	2010-09-18	1	0	2011-03-22		71
480	Female	91	6	No	No	No	No	No	No	No	Yes	No	No	No	No	No	No	Yes	Yes	No	No	No	No	No	No	No	No	No	Yes	No	Yes	No	No	2010-12-24	2010-12-30	0	0	2011-01-29	0	0	2011-03-30	2	1	2011-06-28	2	1	2011-12-30		285
481	Female	84	3	No	No	No	No	No	No	No	No	No	No	No	No	No	No	No	No	No	No	No	Yes	No	No	No	No	No	No	No	Yes	No	No	2010-04-26	2010-04-29	0	0	2010-05-29	0	0	2010-07-28	0	0	2010-10-26	1	1	2011-04-29	2011-08-18	11
482	Male	89	17	No	No	No	No	No	No	No	No	No	No	No	No	No	No	Yes	Yes	No	No	No	No	No	No	No	No	No	No	No	No	No	No	2010-02-13	2010-03-02	0	0	2010-03-09	0	0	2010-03-09	0	0	2010-03-09	0	0	2010-03-09	2010-03-09	343
483	Male	74	7	No	No	No	No	Yes	Yes	No	No	No	Yes	No	No	No	No	No	No	No	No	No	No	No	Yes	No	No	No	No	No	Yes	Yes	Yes	2010-04-24	2010-05-01	0	0	2010-05-31	0	0	2010-07-30	0	0	2010-10-28	0	0	2011-05-01		453
484	Male	79	5	Yes	No	No	No	No	No	No	No	No	Yes	No	No	No	No	No	No	Yes	No	No	No	No	No	No	No	Yes	Yes	No	Yes	Yes	Yes	2010-12-18	2010-12-23	0	0	2011-01-22	0	0	2011-03-23	0	0	2011-06-21	0	0	2011-12-23		283
485	Female	85	11	No	No	No	No	No	No	No	No	No	No	No	No	No	No	No	No	No	No	No	No	No	No	No	No	No	No	No	No	No	No	2010-09-11	2010-09-22	0	0	2010-10-22	0	0	2010-12-21	0	0	2011-03-21	0	0	2011-09-22		42
486	Female	68	13	No	No	No	Yes	No	No	No	No	No	No	No	No	No	No	No	No	No	No	Yes	Yes	No	No	No	Yes	Yes	No	No	Yes	No	No	2010-03-05	2010-03-18	2	0	2010-04-17	3	1	2010-06-16	7	1	2010-09-14	7	1	2011-03-18		121
487	Female	87	11	No	No	No	No	No	No	No	No	No	No	No	No	No	No	Yes	Yes	No	No	No	No	No	No	No	No	No	Yes	No	Yes	No	Yes	2010-06-17	2010-06-28	1	1	2010-07-28	1	1	2010-09-26	1	1	2010-12-02	1	1	2010-12-02	2010-12-02	444
488	Female	83	12	No	No	No	No	No	No	No	No	No	Yes	No	No	No	No	No	No	No	No	No	No	No	No	No	No	No	Yes	No	Yes	No	Yes	2010-04-16	2010-04-28	0	0	2010-05-28	0	0	2010-07-27	0	0	2010-10-25	2	1	2011-04-28		299
489	Male	95	4	No	No	No	No	No	No	No	No	No	No	No	No	No	No	No	No	No	No	No	No	No	No	No	No	No	No	No	Yes	No	No	2010-07-30	2010-08-03	0	0	2010-09-02	0	0	2010-11-01	1	1	2011-01-30	1	1	2011-08-03		95
490	Male	83	7	No	No	Yes	No	No	No	Yes	Yes	No	Yes	No	No	No	No	No	No	No	Yes	No	Yes	No	No	No	No	No	Yes	Yes	Yes	No	No	2010-02-11	2010-02-18	0	0	2010-03-20	0	0	2010-05-19	0	0	2010-08-17	0	0	2011-02-18	2011-11-16	445
491	Male	87	6	No	No	No	No	No	No	No	No	No	Yes	No	No	No	No	No	No	No	Yes	No	No	No	No	No	No	No	No	Yes	Yes	No	Yes	2010-02-11	2010-02-17	0	0	2010-03-19	0	0	2010-05-18	1	0	2010-08-16	1	0	2011-02-17		512
492	Female	80	11	No	No	No	No	No	No	No	No	No	No	No	No	No	No	No	No	No	No	No	No	No	No	No	No	Yes	No	No	Yes	No	No	2010-01-29	2010-02-09	0	0	2010-03-11	0	0	2010-05-10	0	0	2010-08-08	0	0	2011-02-09	2011-02-16	350
493	Male	78	29	No	No	No	No	No	No	No	No	No	No	No	No	No	No	No	No	No	No	Yes	No	No	No	No	No	Yes	No	No	Yes	No	Yes	2010-03-15	2010-04-13	0	0	2010-05-13	0	0	2010-07-12	0	0	2010-10-10	0	0	2011-03-29		305
494	Female	83	7	No	No	No	No	No	No	No	No	No	No	No	Yes	No	No	No	No	No	No	No	No	No	No	No	No	No	No	No	No	No	No	2010-09-14	2010-09-21	0	0	2010-10-21	0	0	2010-12-20	0	0	2011-03-20	0	0	2011-09-21		80
495	Female	88	13	No	No	No	No	No	No	No	Yes	No	No	No	No	No	No	No	No	Yes	No	No	No	No	No	No	No	No	No	No	Yes	No	No	2010-05-14	2010-05-27	1	0	2010-06-26	2	0	2010-08-25	3	1	2010-11-23	7	2	2011-05-27		405
496	Female	84	4	Yes	No	Yes	No	No	No	No	Yes	No	No	No	No	No	No	Yes	No	No	No	No	No	No	No	No	No	No	No	Yes	Yes	No	Yes	2010-11-05	2010-11-09	0	0	2010-12-09	0	0	2011-02-07	0	0	2011-05-08	0	0	2011-11-09		242
497	Male	91	31	No	No	No	No	No	No	No	No	No	No	No	No	No	No	No	No	No	No	No	No	No	No	No	No	No	No	No	Yes	No	No	2010-05-21	2010-06-21	0	0	2010-07-21	0	0	2010-09-19	0	0	2010-12-18	0	0	2011-06-21		485
498	Female	85	9	No	No	No	No	No	No	No	No	No	No	No	No	No	No	No	No	No	Yes	No	No	No	No	No	No	No	No	No	No	No	No	2010-09-02	2010-09-11	0	0	2010-10-11	0	0	2010-12-10	1	0	2011-03-10	2	0	2011-09-11		58
499	Female	76	8	No	No	No	No	No	No	No	No	No	No	No	No	No	No	No	No	No	No	No	No	No	No	No	No	No	No	No	Yes	No	No	2010-11-07	2010-11-15	0	0	2010-12-15	0	0	2011-02-13	0	0	2011-05-14	0	0	2011-11-15		190
500	Female	88	6	No	No	Yes	Yes	No	No	No	Yes	Yes	Yes	No	No	No	No	Yes	No	No	No	No	No	No	No	No	No	Yes	No	No	Yes	No	Yes	2010-09-07	2010-09-13	0	0	2010-10-13	0	0	2010-12-12	0	0	2011-03-12	0	0	2011-09-08		179
501	Female	87	11	No	No	No	No	No	No	No	No	No	No	No	No	No	No	No	No	No	No	No	No	No	No	No	No	No	No	Yes	No	No	Yes	2010-09-25	2010-10-06	0	0	2010-11-05	0	0	2011-01-04	0	0	2011-04-04	2	0	2011-10-06		156
502	Male	80	2	Yes	No	No	No	No	No	No	Yes	Yes	Yes	No	No	No	No	No	Yes	No	No	Yes	No	Yes	No	No	No	No	Yes	No	Yes	Yes	Yes	2010-10-18	2010-10-20	0	0	2010-11-19	0	0	2011-01-18	0	0	2011-04-18	1	0	2011-10-20		259
503	Male	78	2	No	No	No	Yes	No	No	No	No	No	No	No	No	No	No	No	Yes	No	No	Yes	No	No	No	No	No	Yes	Yes	No	Yes	No	Yes	2010-06-22	2010-06-24	0	0	2010-07-24	0	0	2010-09-22	0	0	2010-12-21	0	0	2011-06-24		511
504	Male	85	10	Yes	No	No	No	No	No	No	No	No	Yes	No	No	No	No	No	No	No	No	Yes	No	No	No	No	No	No	No	No	Yes	No	No	2010-04-06	2010-04-16	0	0	2010-05-16	1	1	2010-07-15	1	1	2010-10-13	1	1	2011-04-16		354
505	Male	84	6	No	No	No	No	No	No	No	Yes	Yes	Yes	No	Yes	No	No	Yes	No	No	Yes	No	No	No	Yes	Yes	No	No	No	No	Yes	No	No	2010-02-06	2010-02-12	0	0	2010-02-14	0	0	2010-02-14	0	0	2010-02-14	0	0	2010-02-14	2010-02-14	479
506	Male	78	3	No	No	Yes	No	No	No	No	Yes	No	No	No	No	No	No	No	No	No	Yes	No	No	No	No	No	No	No	No	No	No	No	No	2010-06-23	2010-06-26	0	0	2010-07-26	1	0	2010-09-24	1	0	2010-12-23	1	0	2011-06-26		533
507	Female	72	5	Yes	No	No	No	No	No	No	No	No	No	No	No	No	Yes	No	No	Yes	No	No	No	No	No	No	No	No	No	No	Yes	No	No	2010-11-24	2010-11-29	0	0	2010-12-29	0	0	2011-02-27	0	0	2011-05-28	0	0	2011-11-29		479
508	Female	81	3	No	No	No	No	No	No	No	Yes	No	No	No	No	No	No	No	No	No	No	No	No	No	No	No	No	No	No	No	Yes	Yes	No	2010-09-15	2010-09-18	0	0	2010-10-18	0	0	2010-12-17	0	0	2011-03-17	0	0	2011-09-18		114
509	Male	79	15	Yes	No	No	No	No	No	No	No	No	Yes	No	No	No	No	No	No	No	No	Yes	No	No	No	No	No	No	Yes	No	Yes	No	No	2010-11-12	2010-11-27	0	0	2010-12-27	0	0	2011-02-25	0	0	2011-04-25	0	0	2011-04-25	2011-04-25	59
510	Female	82	10	No	No	No	No	No	No	No	Yes	No	Yes	No	No	No	No	No	No	Yes	No	Yes	No	No	No	No	No	No	No	No	Yes	No	No	2010-01-08	2010-01-18	0	0	2010-02-17	0	0	2010-04-18	2	1	2010-07-17	6	2	2010-12-10	2010-12-10	309
511	Female	87	6	No	No	No	No	No	No	No	Yes	No	No	No	No	No	No	No	No	No	No	No	No	No	No	No	No	No	Yes	No	Yes	No	Yes	2010-04-07	2010-04-13	0	0	2010-05-13	1	0	2010-07-12	2	0	2010-10-10	2	0	2011-04-13		299
512	Male	79	14	No	No	Yes	No	No	No	No	Yes	No	No	No	No	No	No	No	No	No	No	Yes	No	No	No	No	No	No	No	No	Yes	No	No	2010-11-22	2010-12-06	0	0	2011-01-05	0	0	2011-03-06	0	0	2011-06-04	0	0	2011-12-06		424
513	Male	82	5	No	No	No	No	No	No	No	No	No	Yes	No	No	No	No	No	No	No	No	No	No	No	No	No	No	No	Yes	No	Yes	No	Yes	2010-09-05	2010-09-10	0	0	2010-10-10	1	0	2010-12-09	1	0	2011-03-09	1	0	2011-09-10		113
514	Male	76	1	No	No	No	No	No	Yes	No	Yes	No	No	No	No	No	No	Yes	No	No	Yes	No	No	No	No	No	No	No	No	No	Yes	No	No	2010-08-15	2010-08-16	0	0	2010-09-15	0	0	2010-11-14	0	0	2011-02-12	0	0	2011-08-16		493
515	Male	79	7	No	No	No	No	No	No	No	No	No	Yes	No	No	No	No	No	No	Yes	No	Yes	No	No	No	No	No	No	No	No	Yes	No	Yes	2010-09-28	2010-10-05	1	1	2010-11-04	2	1	2011-01-03	3	1	2011-04-03	3	1	2011-10-05		61
516	Male	74	11	No	No	No	Yes	No	No	No	No	No	No	No	No	Yes	No	Yes	No	No	No	Yes	No	No	No	No	No	No	Yes	No	Yes	No	No	2010-09-20	2010-10-01	0	0	2010-10-31	1	1	2010-12-30	1	1	2011-03-30	4	1	2011-10-01		133
517	Male	76	12	No	No	Yes	No	No	No	No	No	No	No	No	No	No	No	No	No	No	No	No	Yes	No	No	No	No	No	No	No	Yes	No	No	2010-09-03	2010-09-15	0	0	2010-10-15	0	0	2010-12-14	0	0	2011-03-14	0	0	2011-09-15		544
518	Male	84	6	No	No	Yes	Yes	No	No	No	Yes	No	No	No	No	No	No	No	No	No	No	No	No	No	No	No	No	Yes	Yes	Yes	Yes	No	Yes	2010-09-15	2010-09-21	0	0	2010-10-21	0	0	2010-12-20	3	1	2011-03-20	3	1	2011-09-21		340
519	Female	67	4	Yes	No	No	No	No	No	No	No	No	No	No	No	No	No	No	No	No	No	No	No	No	No	No	No	No	No	No	No	No	No	2010-06-10	2010-06-14	0	0	2010-07-14	0	0	2010-09-12	0	0	2010-12-11	0	0	2011-06-14		367
520	Male	69	3	No	No	No	No	No	No	No	No	No	Yes	No	No	No	No	No	Yes	No	No	No	No	No	Yes	No	No	No	No	No	Yes	Yes	Yes	2010-01-31	2010-02-03	0	0	2010-03-05	0	0	2010-05-04	0	0	2010-08-02	0	0	2011-02-03		354
521	Male	76	5	Yes	No	No	No	No	No	No	No	No	No	No	No	No	No	No	No	No	No	No	No	No	No	No	No	No	Yes	No	Yes	No	No	2010-11-17	2010-11-22	0	0	2010-12-22	0	0	2011-02-20	0	0	2011-05-21	0	0	2011-11-22		216
522	Male	87	8	Yes	Yes	No	No	No	No	No	No	No	No	No	No	No	No	No	Yes	No	No	Yes	No	No	No	No	No	No	No	No	No	No	No	2010-01-25	2010-02-02	0	0	2010-03-04	0	0	2010-05-03	1	0	2010-08-01	1	0	2011-02-02	2011-12-15	543
523	Male	85	6	Yes	No	No	No	No	No	No	No	No	Yes	No	No	No	No	Yes	No	No	No	Yes	No	No	Yes	No	No	No	Yes	No	Yes	Yes	Yes	2010-02-05	2010-02-11	0	0	2010-03-13	1	0	2010-05-12	1	0	2010-08-10	3	0	2011-02-11		513
524	Female	91	2	No	No	No	No	No	No	No	Yes	No	Yes	No	No	No	No	No	Yes	No	No	No	No	No	No	No	No	No	No	No	No	No	No	2010-06-14	2010-06-16	1	1	2010-07-16	1	1	2010-07-30	1	1	2010-07-30	1	1	2010-07-30	2010-07-30	398
525	Female	89	27	No	No	No	No	No	No	No	No	No	No	No	No	No	No	No	No	No	No	No	No	No	No	No	No	No	No	No	Yes	No	No	2010-09-08	2010-10-05	0	0	2010-10-11	0	0	2010-10-11	0	0	2010-10-11	0	0	2010-10-11	2010-10-11	401
526	Female	92	25	No	No	No	No	No	No	No	No	No	No	No	No	No	No	No	No	No	No	Yes	No	No	No	No	No	No	No	No	Yes	Yes	Yes	2010-09-18	2010-10-13	0	0	2010-11-12	0	0	2011-01-11	1	0	2011-01-23	1	0	2011-01-23	2011-01-23	447
527	Female	75	8	No	No	No	No	No	No	No	No	No	No	No	No	No	No	No	No	No	No	No	No	No	No	No	No	No	No	No	No	No	No	2010-09-08	2010-09-16	0	0	2010-10-16	0	0	2010-12-15	0	0	2011-03-15	0	0	2011-09-16		197
528	Female	76	6	No	No	No	No	No	No	No	No	No	No	No	No	No	No	No	No	No	No	No	Yes	No	No	No	No	No	No	No	Yes	No	No	2010-06-16	2010-06-22	0	0	2010-07-22	0	0	2010-09-20	0	0	2010-12-19	2	0	2011-06-22		549
529	Female	60	5	Yes	No	No	Yes	No	No	Yes	No	No	No	No	No	Yes	No	No	Yes	No	Yes	No	No	No	No	No	No	Yes	No	No	Yes	Yes	No	2010-09-02	2010-09-07	0	0	2010-10-07	0	0	2010-12-06	1	0	2011-03-06	2	1	2011-09-07		315
530	Male	96	22	No	No	No	Yes	No	No	No	No	No	Yes	No	No	No	Yes	Yes	No	No	No	No	No	No	No	No	No	Yes	No	No	Yes	No	Yes	2010-02-04	2010-02-26	0	0	2010-03-28	1	0	2010-05-27	2	0	2010-08-25	2	0	2010-09-24	2010-09-24	276
531	Female	83	11	No	No	No	No	No	No	No	Yes	No	No	No	No	No	No	No	No	No	Yes	No	No	No	No	No	No	No	No	Yes	Yes	No	No	2010-01-18	2010-01-29	0	0	2010-02-28	0	0	2010-04-29	1	1	2010-07-28	2	2	2011-01-29		496
532	Female	78	11	Yes	No	No	No	No	No	No	No	Yes	No	No	No	No	No	No	No	No	No	No	No	No	Yes	No	No	No	Yes	No	Yes	Yes	Yes	2010-09-16	2010-09-27	0	0	2010-10-27	0	0	2010-12-26	0	0	2011-03-26	0	0	2011-09-27		353
533	Female	88	30	No	No	No	No	No	No	No	Yes	No	No	No	No	No	No	Yes	No	No	Yes	Yes	No	No	No	No	No	No	No	No	Yes	No	Yes	2010-11-02	2010-12-02	0	0	2011-01-01	0	0	2011-03-02	0	0	2011-05-31	1	0	2011-11-18		417
534	Female	80	13	No	No	No	No	No	No	No	No	No	No	No	No	No	No	No	No	No	No	No	No	No	No	No	No	No	Yes	No	Yes	Yes	Yes	2010-08-28	2010-09-10	0	0	2010-10-10	0	0	2010-12-09	1	1	2011-03-09	2	2	2011-09-10		216
535	Female	79	13	No	No	No	No	No	No	No	No	No	No	No	No	No	No	No	No	No	No	No	No	No	No	No	No	Yes	No	No	No	No	No	2010-11-04	2010-11-17	0	0	2010-12-17	1	0	2011-02-15	1	0	2011-05-16	3	0	2011-11-17		251
536	Female	95	7	No	No	No	No	No	No	No	No	No	No	No	No	No	No	No	No	No	No	Yes	No	No	No	No	No	No	Yes	No	Yes	No	No	2010-10-26	2010-11-02	0	0	2010-12-02	0	0	2011-01-31	0	0	2011-05-01	0	0	2011-11-02		224
537	Female	89	4	No	No	No	No	No	No	No	No	No	No	No	No	No	No	No	No	No	No	No	No	No	No	No	No	No	No	No	Yes	No	No	2010-12-17	2010-12-21	0	0	2011-01-20	0	0	2011-03-21	0	0	2011-06-19	0	0	2011-12-21		38
538	Female	82	3	No	No	No	No	No	No	No	No	No	No	No	No	No	No	No	No	No	No	No	No	No	No	No	No	No	No	No	Yes	Yes	Yes	2010-03-21	2010-03-24	0	0	2010-04-23	0	0	2010-06-22	0	0	2010-09-20	0	0	2011-03-24		324
539	Female	81	10	No	No	No	No	No	No	No	No	No	No	No	No	No	No	No	No	No	No	No	No	No	No	No	No	No	No	No	Yes	No	No	2010-11-14	2010-11-24	0	0	2010-12-24	0	0	2011-02-22	0	0	2011-05-23	0	0	2011-11-24		360
540	Male	85	14	No	No	Yes	No	No	No	No	No	No	No	No	No	No	No	No	No	No	Yes	No	No	No	No	No	No	No	No	Yes	No	No	No	2010-02-02	2010-02-16	0	0	2010-03-18	0	0	2010-05-17	0	0	2010-08-15	3	0	2011-02-16		395
541	Male	88	12	No	No	No	No	No	No	No	No	No	No	No	Yes	No	No	Yes	No	No	No	Yes	No	No	No	No	No	No	No	No	No	No	Yes	2010-02-04	2010-02-16	0	0	2010-03-18	1	0	2010-05-17	1	0	2010-08-15	1	0	2011-02-16		262
542	Male	82	11	No	No	No	No	Yes	No	Yes	Yes	Yes	Yes	No	No	No	Yes	Yes	No	Yes	Yes	Yes	No	Yes	No	No	Yes	No	No	Yes	Yes	Yes	No	2010-12-13	2010-12-24	0	0	2011-01-23	0	0	2011-03-24	0	0	2011-06-22	1	0	2011-07-13	2011-07-13	151
543	Female	86	17	No	No	No	Yes	No	No	No	Yes	Yes	Yes	No	No	No	No	No	Yes	No	No	No	No	No	No	No	No	Yes	Yes	No	Yes	Yes	Yes	2010-07-10	2010-07-27	0	0	2010-08-26	0	0	2010-10-25	0	0	2011-01-23	2	2	2011-07-27		225
544	Female	81	6	No	No	No	No	Yes	Yes	No	Yes	Yes	Yes	No	No	No	No	Yes	No	No	No	No	No	No	Yes	No	No	No	No	No	Yes	Yes	Yes	2010-05-19	2010-05-25	0	0	2010-06-24	0	0	2010-08-23	0	0	2010-11-21	0	0	2011-05-25		325
545	Female	79	3	No	No	No	No	No	No	No	No	No	Yes	No	Yes	No	No	No	No	No	No	No	No	No	No	No	No	No	No	No	Yes	No	Yes	2010-12-07	2010-12-10	0	0	2011-01-09	0	0	2011-03-10	0	0	2011-06-08	1	0	2011-12-10		380
546	Female	85	6	No	No	No	No	Yes	No	No	No	No	Yes	No	No	No	No	No	No	No	Yes	Yes	No	No	No	No	No	No	Yes	Yes	Yes	Yes	Yes	2010-05-29	2010-06-04	0	0	2010-07-04	0	0	2010-09-02	0	0	2010-12-01	1	0	2011-06-04		241
547	Female	89	6	No	No	No	No	No	No	Yes	Yes	No	No	No	No	No	Yes	No	Yes	No	Yes	No	No	No	No	No	No	No	Yes	No	Yes	No	Yes	2010-04-29	2010-05-05	1	0	2010-05-22	1	0	2010-05-22	1	0	2010-05-22	1	0	2010-05-22	2010-05-22	32
548	Female	84	4	No	No	No	No	No	No	No	No	No	No	No	No	No	No	Yes	Yes	No	Yes	No	No	No	No	No	No	No	Yes	No	Yes	No	Yes	2010-10-19	2010-10-23	0	0	2010-11-22	0	0	2011-01-21	0	0	2011-04-21	1	0	2011-10-23		386
549	Female	90	5	No	No	No	Yes	No	No	No	Yes	No	No	No	No	No	No	No	No	No	No	No	No	No	No	No	No	Yes	No	No	Yes	Yes	No	2010-09-04	2010-09-09	0	0	2010-10-09	1	1	2010-11-19	1	1	2010-11-19	1	1	2010-11-19	2010-11-19	412
550	Female	95	4	No	No	No	No	No	No	No	No	No	No	No	Yes	No	No	Yes	No	No	No	No	No	No	No	No	No	No	No	No	No	No	No	2010-12-11	2010-12-15	0	0	2011-01-14	0	0	2011-03-15	0	0	2011-06-13	0	0	2011-12-15		539
551	Female	90	11	No	No	No	No	No	No	No	No	No	No	No	No	No	No	No	No	No	No	No	No	No	No	No	No	No	No	No	Yes	No	No	2010-05-14	2010-05-25	0	0	2010-06-24	0	0	2010-08-23	0	0	2010-11-21	0	0	2011-05-25		205
552	Female	95	2	No	No	Yes	No	No	No	No	No	No	No	No	No	No	No	No	No	No	No	No	No	No	No	No	No	No	Yes	No	Yes	No	Yes	2010-11-03	2010-11-05	1	0	2010-12-05	1	0	2010-12-22	1	0	2010-12-22	1	0	2010-12-22	2010-12-22	252
553	Female	80	6	No	No	Yes	No	No	No	No	No	No	No	No	No	No	No	No	No	No	No	No	No	No	No	No	No	No	No	Yes	No	No	Yes	2010-02-27	2010-03-05	0	0	2010-04-04	0	0	2010-06-03	0	0	2010-09-01	0	0	2011-03-05		36
554	Female	67	6	No	No	Yes	No	No	No	Yes	Yes	Yes	Yes	No	No	No	No	No	No	No	No	No	No	No	Yes	No	No	No	Yes	No	Yes	Yes	Yes	2010-01-23	2010-01-29	0	0	2010-02-28	0	0	2010-04-29	0	0	2010-07-28	0	0	2011-01-29		162
555	Female	95	34	No	No	No	No	No	No	Yes	Yes	Yes	Yes	No	No	No	No	No	No	No	No	Yes	No	No	No	No	No	No	No	No	Yes	No	Yes	2010-07-02	2010-08-05	0	0	2010-08-28	0	0	2010-08-28	0	0	2010-08-28	0	0	2010-08-28	2010-08-28	363
556	Female	73	11	No	No	No	No	No	No	No	No	No	No	No	No	No	No	No	No	No	No	Yes	No	No	No	No	No	No	No	No	Yes	No	Yes	2010-09-06	2010-09-17	1	0	2010-10-17	2	0	2010-12-16	2	0	2011-03-16	2	0	2011-09-17		66
557	Female	88	7	No	No	No	No	No	No	No	No	No	No	No	No	No	No	No	No	No	No	No	No	No	No	No	No	No	Yes	No	No	No	Yes	2010-07-01	2010-07-08	0	0	2010-08-07	0	0	2010-10-06	2	0	2011-01-04	2	0	2011-01-21	2011-01-21	323
558	Female	72	6	No	No	No	No	No	No	No	Yes	No	No	Yes	No	No	Yes	Yes	No	No	No	No	No	No	No	Yes	No	No	Yes	No	Yes	No	Yes	2010-08-25	2010-08-31	0	0	2010-09-30	0	0	2010-11-29	0	0	2011-02-27	0	0	2011-08-31		149
559	Female	75	8	No	No	Yes	No	No	No	Yes	No	No	No	No	No	No	No	No	No	No	Yes	Yes	No	No	No	No	No	No	No	Yes	Yes	No	Yes	2010-12-07	2010-12-15	0	0	2011-01-14	0	0	2011-03-15	0	0	2011-06-13	1	1	2011-07-26	2011-07-26	484
560	Female	91	2	No	No	No	No	No	No	No	No	Yes	Yes	No	No	No	No	No	No	No	No	No	No	No	No	No	No	No	Yes	No	Yes	Yes	Yes	2010-11-12	2010-11-14	0	0	2010-12-14	0	0	2011-02-12	0	0	2011-05-13	0	0	2011-11-14	2011-12-04	501
561	Female	92	5	No	No	No	No	No	No	No	No	No	No	No	No	No	No	No	No	No	No	No	No	No	No	No	No	No	Yes	No	Yes	No	Yes	2010-02-25	2010-03-02	0	0	2010-04-01	0	0	2010-05-31	0	0	2010-08-29	0	0	2011-03-02		400
562	Female	86	6	No	No	No	No	No	No	No	No	No	No	No	No	No	No	No	No	No	No	No	No	No	No	No	No	No	No	No	Yes	No	Yes	2010-04-27	2010-05-03	0	0	2010-06-02	0	0	2010-08-01	0	0	2010-10-30	0	0	2011-05-03		401
563	Female	91	30	No	No	No	No	No	No	No	Yes	No	No	No	No	No	No	Yes	Yes	Yes	Yes	Yes	No	No	No	No	No	No	No	No	Yes	No	No	2010-12-12	2011-01-11	1	0	2011-02-10	2	0	2011-04-11	4	0	2011-07-10	7	0	2011-12-27		362
564	Male	85	7	No	No	No	No	No	No	No	Yes	No	No	No	No	No	No	Yes	No	No	No	No	No	No	No	No	No	No	No	No	Yes	No	No	2010-03-17	2010-03-24	0	0	2010-04-23	0	0	2010-06-22	0	0	2010-09-20	0	0	2011-03-24		110
565	Female	95	5	No	No	No	No	No	No	No	No	No	No	No	No	No	No	No	No	No	No	Yes	No	No	No	No	No	No	No	No	Yes	No	No	2010-11-01	2010-11-06	0	0	2010-12-06	0	0	2011-02-04	2	1	2011-05-05	3	2	2011-11-06		208
566	Female	88	7	No	No	No	No	No	No	No	No	No	No	No	No	No	No	Yes	No	Yes	No	No	No	No	No	No	No	No	Yes	No	Yes	No	Yes	2010-10-15	2010-10-22	0	0	2010-11-21	0	0	2011-01-20	0	0	2011-04-20	1	0	2011-07-20	2011-07-20	492
567	Male	88	5	No	No	No	No	No	No	No	No	No	No	No	No	No	No	No	No	No	No	Yes	No	No	No	No	No	No	No	No	Yes	No	No	2010-04-24	2010-04-29	0	0	2010-05-29	1	1	2010-07-28	2	2	2010-10-26	3	2	2011-01-11	2011-01-11	109
568	Female	75	6	No	No	No	No	No	No	No	No	No	No	No	No	No	No	No	No	No	No	No	No	No	No	No	No	Yes	No	No	Yes	No	Yes	2010-12-18	2010-12-24	0	0	2011-01-23	0	0	2011-03-24	0	0	2011-06-22	0	0	2011-12-24		445
569	Female	70	6	No	No	No	No	No	No	No	No	No	No	No	No	No	No	No	No	No	No	No	No	No	No	No	No	Yes	No	No	Yes	Yes	Yes	2010-02-21	2010-02-27	0	0	2010-03-29	0	0	2010-05-28	0	0	2010-08-26	0	0	2011-02-27		401
570	Male	80	16	No	No	No	No	No	No	No	No	No	No	No	No	No	No	No	No	No	No	Yes	No	No	No	No	No	No	Yes	No	Yes	No	No	2010-09-05	2010-09-21	1	1	2010-10-21	2	2	2010-11-08	2	2	2010-11-08	2	2	2010-11-08	2010-11-08	365
571	Male	83	4	No	No	No	No	No	No	No	No	No	No	No	No	No	No	No	No	No	No	No	No	No	No	No	No	No	No	No	Yes	No	No	2010-07-04	2010-07-08	0	0	2010-08-07	1	0	2010-10-06	1	0	2011-01-04	1	0	2011-07-08		532
572	Female	78	8	No	No	No	No	No	No	No	No	No	No	No	No	No	No	No	No	No	No	Yes	No	No	No	No	No	No	No	No	Yes	No	Yes	2010-03-18	2010-03-26	0	0	2010-04-17	0	0	2010-04-17	0	0	2010-04-17	0	0	2010-04-17	2010-04-17	23
573	Female	96	5	No	No	No	No	No	No	No	No	No	No	No	No	No	No	No	Yes	No	No	No	No	No	No	No	No	No	Yes	No	Yes	No	Yes	2010-08-02	2010-08-07	0	0	2010-09-06	0	0	2010-11-05	0	0	2011-02-03	1	0	2011-08-07		400
574	Female	88	16	No	No	No	Yes	No	No	No	No	No	No	No	No	No	No	No	No	No	Yes	No	No	No	No	No	No	Yes	No	Yes	Yes	Yes	No	2010-05-27	2010-06-12	0	0	2010-07-12	0	0	2010-09-10	1	0	2010-12-09	2	0	2011-06-12		162
575	Male	63	8	No	No	No	No	No	No	No	No	No	No	No	No	No	No	No	No	No	No	No	No	No	No	No	No	No	No	No	Yes	No	No	2010-01-07	2010-01-15	0	0	2010-02-14	0	0	2010-04-15	0	0	2010-07-14	1	1	2011-01-08		528
576	Female	84	16	No	No	No	Yes	No	Yes	No	No	No	No	No	No	Yes	No	Yes	No	No	No	No	No	No	No	No	No	No	No	No	Yes	No	No	2010-01-13	2010-01-29	0	0	2010-02-28	0	0	2010-04-29	0	0	2010-07-28	0	0	2011-01-29		129
577	Female	74	4	No	No	Yes	Yes	No	No	No	Yes	No	Yes	Yes	No	No	No	Yes	No	No	No	No	No	No	No	No	Yes	Yes	No	No	Yes	No	No	2010-12-27	2010-12-31	1	1	2011-01-30	1	1	2011-03-31	1	1	2011-06-29	1	1	2011-12-31		375
578	Male	84	10	No	No	No	No	No	No	No	No	No	No	No	No	No	No	No	No	No	No	No	No	No	No	No	No	No	No	No	Yes	No	No	2010-08-25	2010-09-04	0	0	2010-10-04	0	0	2010-12-03	0	0	2011-03-03	3	0	2011-09-04		145
579	Female	85	12	No	No	No	No	No	No	No	Yes	No	No	No	No	No	No	Yes	No	No	No	No	No	No	No	No	No	No	No	No	No	No	No	2010-03-12	2010-03-24	0	0	2010-04-23	0	0	2010-06-22	0	0	2010-09-20	0	0	2011-03-24		122
580	Female	89	9	No	No	No	No	No	No	No	No	No	No	No	No	Yes	No	No	No	No	No	Yes	No	No	No	No	No	No	Yes	No	Yes	No	No	2010-05-23	2010-06-01	0	0	2010-07-01	0	0	2010-08-30	0	0	2010-11-28	0	0	2011-06-01	2011-10-10	389
581	Female	80	11	No	No	No	No	No	No	No	No	No	Yes	No	Yes	No	No	Yes	Yes	No	No	No	No	No	No	No	No	No	Yes	No	Yes	No	No	2010-09-25	2010-10-06	0	0	2010-11-05	0	0	2011-01-04	0	0	2011-04-04	3	3	2011-08-17	2011-08-17	400
582	Female	90	21	No	No	No	No	No	No	No	Yes	No	No	No	No	No	No	No	No	No	Yes	No	No	No	No	No	No	No	Yes	No	Yes	No	Yes	2010-01-26	2010-02-16	0	0	2010-03-18	0	0	2010-05-17	1	0	2010-08-15	1	0	2010-12-04	2010-12-04	273
583	Male	86	16	Yes	Yes	No	No	No	No	No	No	No	Yes	No	No	No	No	No	No	No	No	Yes	No	No	No	No	No	No	No	No	Yes	No	No	2010-01-20	2010-02-05	0	0	2010-03-07	0	0	2010-05-06	0	0	2010-08-04	0	0	2011-02-05		250
584	Female	88	8	No	No	No	No	No	No	No	No	No	No	No	No	No	No	No	No	No	No	No	No	No	No	No	No	No	No	No	Yes	Yes	No	2010-12-21	2010-12-29	0	0	2011-01-28	1	0	2011-03-29	1	0	2011-06-27	2	1	2011-12-29		468
585	Female	79	6	No	No	No	No	No	No	No	No	No	Yes	No	No	No	No	No	No	No	No	No	No	No	No	No	No	No	No	No	Yes	Yes	Yes	2010-04-07	2010-04-13	0	0	2010-05-13	0	0	2010-07-12	0	0	2010-10-10	0	0	2011-04-13		68
586	Female	66	7	Yes	No	No	No	No	No	No	No	No	No	No	No	No	No	No	No	No	No	No	No	Yes	No	No	No	Yes	No	No	Yes	Yes	No	2010-08-16	2010-08-23	0	0	2010-09-22	0	0	2010-11-21	0	0	2011-02-19	0	0	2011-08-23		473
587	Female	81	7	No	No	No	No	No	No	No	No	No	No	No	No	No	No	No	No	No	No	Yes	No	No	No	No	No	No	Yes	Yes	Yes	No	Yes	2010-03-17	2010-03-24	0	0	2010-04-23	0	0	2010-06-22	0	0	2010-09-20	0	0	2011-03-24		1
588	Female	61	3	No	No	No	No	No	Yes	No	No	No	No	No	No	No	No	No	No	No	No	No	No	No	No	No	No	No	No	No	No	No	No	2010-10-19	2010-10-22	0	0	2010-11-21	0	0	2011-01-20	0	0	2011-04-20	0	0	2011-10-22		535
589	Male	75	5	No	No	Yes	No	No	No	No	Yes	No	No	No	No	No	No	Yes	No	No	Yes	No	No	No	No	No	No	No	No	No	Yes	No	No	2010-04-14	2010-04-19	0	0	2010-05-19	0	0	2010-07-18	0	0	2010-10-16	0	0	2011-04-19		43
590	Male	75	6	Yes	No	No	No	No	No	No	No	No	No	No	No	No	No	No	Yes	No	No	Yes	No	No	No	No	No	No	No	No	Yes	Yes	Yes	2010-07-14	2010-07-20	0	0	2010-08-19	0	0	2010-10-18	0	0	2011-01-16	0	0	2011-07-20		201
591	Male	86	7	No	No	No	No	No	No	No	No	No	No	No	No	No	No	No	No	No	No	No	No	No	No	No	No	No	Yes	No	Yes	No	No	2010-10-01	2010-10-08	0	0	2010-11-07	0	0	2011-01-06	0	0	2011-04-06	0	0	2011-10-08		137
592	Male	90	6	No	No	Yes	No	No	No	No	No	No	No	No	No	No	No	No	Yes	No	No	No	Yes	No	No	No	No	No	No	No	Yes	No	No	2010-08-05	2010-08-11	2	0	2010-09-10	2	0	2010-09-25	2	0	2010-09-25	2	0	2010-09-25	2010-09-25	239
593	Male	66	4	Yes	No	No	No	Yes	No	No	Yes	Yes	Yes	No	No	Yes	Yes	No	No	No	No	No	No	No	No	No	No	No	No	No	Yes	No	No	2010-12-03	2010-12-07	0	0	2011-01-06	1	0	2011-03-07	1	0	2011-06-05	2	0	2011-09-07	2011-09-07	367
594	Female	98	11	No	No	No	No	No	No	No	No	No	No	No	No	No	No	No	No	No	No	No	No	No	No	No	No	No	Yes	No	Yes	No	Yes	2010-11-20	2010-12-01	0	0	2010-12-31	0	0	2011-03-01	1	1	2011-05-30	2	1	2011-12-01		70
595	Female	89	23	No	No	No	No	No	No	Yes	Yes	No	No	No	No	No	No	No	No	Yes	No	No	No	No	No	No	No	No	No	No	Yes	No	No	2010-09-18	2010-10-11	1	0	2010-11-10	1	0	2011-01-09	2	0	2011-04-09	2	0	2011-09-30		421
596	Male	75	11	Yes	No	No	No	No	No	No	No	No	No	No	No	No	No	No	No	No	No	No	No	No	No	No	No	No	No	No	Yes	Yes	Yes	2010-01-19	2010-01-30	0	0	2010-03-01	0	0	2010-04-30	0	0	2010-07-29	0	0	2011-01-30		406
597	Male	84	13	No	No	No	No	No	No	No	No	No	No	No	No	No	No	No	No	No	No	No	No	No	No	No	No	No	No	Yes	Yes	No	No	2010-04-25	2010-05-08	0	0	2010-06-07	0	0	2010-08-06	0	0	2010-11-04	0	0	2011-05-08		173
598	Female	96	1	No	No	No	No	No	No	No	No	No	No	No	No	No	No	No	No	No	No	No	No	No	No	No	No	No	Yes	No	Yes	No	No	2010-09-16	2010-09-17	0	0	2010-10-17	0	0	2010-12-16	0	0	2011-03-16	0	0	2011-09-17	2011-09-22	507
599	Female	87	5	No	No	No	No	No	No	No	No	No	No	No	No	No	No	No	No	No	No	No	No	No	No	No	No	No	No	Yes	Yes	No	No	2010-12-06	2010-12-11	0	0	2011-01-10	0	0	2011-03-11	0	0	2011-06-09	3	1	2011-12-11		299
600	Male	73	8	No	No	No	Yes	No	Yes	No	No	No	No	No	No	No	No	No	No	No	Yes	No	No	No	No	No	No	Yes	Yes	Yes	Yes	Yes	Yes	2010-10-21	2010-10-29	0	0	2010-11-28	0	0	2011-01-27	0	0	2011-04-27	0	0	2011-10-29		41
601	Female	85	29	No	No	No	No	No	No	No	Yes	No	No	No	No	No	No	Yes	Yes	No	No	No	No	No	No	No	No	No	Yes	No	Yes	No	Yes	2010-12-07	2011-01-05	1	0	2011-02-04	1	0	2011-04-05	2	0	2011-05-04	2	0	2011-05-04	2011-05-04	315
602	Female	77	6	No	No	Yes	No	No	No	No	No	No	No	No	No	No	No	No	No	No	No	No	No	No	No	No	No	No	No	No	Yes	No	No	2010-10-31	2010-11-06	0	0	2010-12-06	0	0	2011-02-04	0	0	2011-05-05	0	0	2011-11-06		210
603	Female	73	6	No	No	No	No	No	No	No	No	No	No	No	No	No	No	No	No	No	No	No	No	No	No	No	No	No	No	No	Yes	No	Yes	2010-11-11	2010-11-17	0	0	2010-12-17	0	0	2011-02-15	0	0	2011-05-16	1	0	2011-11-17		384
604	Male	85	8	No	No	No	No	No	No	No	No	No	No	No	No	No	No	No	No	No	No	No	No	No	No	No	No	No	Yes	Yes	Yes	Yes	Yes	2010-07-07	2010-07-15	1	0	2010-08-14	1	0	2010-10-13	2	0	2010-12-15	2	0	2010-12-15	2010-12-15	47
605	Male	77	18	No	No	No	No	No	No	No	No	No	No	No	No	No	No	No	Yes	No	Yes	No	No	No	No	No	No	No	Yes	Yes	Yes	Yes	No	2010-11-11	2010-11-29	2	0	2010-12-29	2	0	2011-02-27	2	0	2011-05-28	5	0	2011-11-29		279
606	Female	80	8	No	No	No	No	No	No	No	No	No	No	No	No	Yes	No	No	No	No	No	No	No	No	No	No	No	No	No	No	Yes	No	No	2010-10-05	2010-10-13	0	0	2010-11-12	0	0	2011-01-11	0	0	2011-04-11	0	0	2011-10-13		271
607	Female	84	11	No	No	Yes	No	No	No	No	No	No	No	No	No	No	No	No	No	No	No	No	No	No	No	No	No	No	No	No	No	No	Yes	2010-05-29	2010-06-09	0	0	2010-07-09	0	0	2010-09-07	0	0	2010-12-06	1	0	2011-03-20	2011-03-20	213
608	Male	71	7	Yes	No	No	No	No	No	No	No	No	Yes	Yes	No	No	No	No	No	No	Yes	Yes	No	Yes	No	No	No	Yes	No	No	Yes	No	No	2010-05-21	2010-05-28	0	0	2010-06-27	0	0	2010-08-26	0	0	2010-11-24	0	0	2011-05-28		554
609	Male	68	8	No	No	No	Yes	No	No	Yes	Yes	No	No	No	No	No	No	Yes	Yes	Yes	Yes	Yes	No	No	No	No	No	Yes	No	No	Yes	No	Yes	2010-01-05	2010-01-13	1	1	2010-02-12	1	1	2010-04-13	2	2	2010-07-12	2	2	2011-01-13		325
610	Female	82	15	No	No	No	No	No	No	Yes	No	No	No	No	No	No	No	Yes	No	No	No	No	No	No	No	No	No	No	Yes	No	Yes	No	No	2010-12-13	2010-12-28	0	0	2011-01-27	0	0	2011-03-28	0	0	2011-06-26	1	0	2011-12-28		249
611	Male	86	8	No	No	Yes	No	No	No	No	Yes	No	No	No	No	No	No	No	No	No	No	No	No	No	No	No	No	No	No	No	No	No	No	2010-01-05	2010-01-13	0	0	2010-02-12	0	0	2010-02-19	0	0	2010-02-19	0	0	2010-02-19	2010-02-19	511
612	Female	76	3	No	No	No	No	No	No	No	No	No	Yes	No	No	No	No	No	No	No	No	No	No	No	No	No	No	No	Yes	No	Yes	Yes	No	2010-10-10	2010-10-13	0	0	2010-11-12	0	0	2011-01-11	0	0	2011-04-11	0	0	2011-10-13		169
613	Female	88	4	No	No	No	No	No	No	No	No	No	No	No	No	No	No	No	No	No	No	No	No	No	No	No	No	No	No	No	Yes	Yes	No	2010-03-30	2010-04-03	0	0	2010-05-03	0	0	2010-07-02	0	0	2010-09-30	1	0	2011-04-03		120
614	Male	80	11	No	No	No	No	No	No	No	No	No	No	No	No	No	No	No	Yes	No	No	No	No	No	No	No	No	No	No	Yes	Yes	Yes	Yes	2009-12-28	2010-01-08	0	0	2010-02-07	0	0	2010-04-08	0	0	2010-07-07	0	0	2011-01-08		314
615	Male	67	16	Yes	Yes	No	No	No	No	No	No	No	No	No	No	Yes	No	No	No	No	No	No	No	No	No	No	Yes	No	No	No	No	No	No	2010-09-14	2010-09-30	0	0	2010-10-30	0	0	2010-12-29	0	0	2011-03-29	0	0	2011-09-30		402
616	Female	76	4	No	No	No	No	No	No	No	No	No	Yes	No	No	No	No	No	No	No	No	No	No	No	No	No	No	No	No	No	Yes	Yes	Yes	2010-03-29	2010-04-02	0	0	2010-05-02	0	0	2010-07-01	0	0	2010-09-29	0	0	2011-04-02		92
617	Male	77	8	No	No	No	No	No	No	No	No	No	Yes	No	No	No	Yes	No	No	No	No	No	No	No	No	No	No	No	No	No	Yes	No	No	2010-12-23	2010-12-31	0	0	2011-01-30	0	0	2011-03-31	0	0	2011-06-29	0	0	2011-12-31		62
618	Female	85	4	No	No	No	No	No	No	Yes	No	Yes	Yes	No	No	No	No	No	No	No	No	No	No	No	No	No	No	No	No	No	Yes	Yes	Yes	2010-09-18	2010-09-22	0	0	2010-10-22	0	0	2010-12-21	0	0	2011-03-21	0	0	2011-09-22		1
619	Female	91	5	No	No	No	No	No	No	No	Yes	No	No	No	No	No	No	Yes	Yes	No	No	No	No	No	No	No	No	No	Yes	No	Yes	No	Yes	2010-11-14	2010-11-19	0	0	2010-12-19	0	0	2011-02-17	0	0	2011-05-18	0	0	2011-11-19		109
620	Female	90	9	No	No	No	No	No	No	No	No	No	No	No	No	No	No	No	No	No	Yes	No	No	No	No	No	No	No	No	Yes	Yes	No	Yes	2010-01-11	2010-01-20	0	0	2010-02-19	0	0	2010-04-20	1	0	2010-06-25	1	0	2010-06-25	2010-06-25	168
621	Female	80	7	Yes	No	No	No	No	No	No	No	No	No	No	No	Yes	No	No	No	No	No	No	No	No	No	No	No	No	No	No	Yes	No	No	2010-12-16	2010-12-23	1	0	2011-01-22	2	0	2011-03-23	2	0	2011-06-21	3	0	2011-09-02	2011-09-02	323
622	Male	67	4	No	No	No	No	No	No	No	No	No	Yes	No	No	No	No	No	No	No	No	No	No	No	No	No	No	Yes	Yes	No	Yes	Yes	Yes	2010-02-16	2010-02-20	0	0	2010-03-22	0	0	2010-05-21	0	0	2010-08-19	0	0	2011-02-20		540
623	Female	82	6	No	No	No	No	No	No	No	Yes	No	Yes	No	No	No	No	Yes	Yes	No	No	No	Yes	No	No	No	No	No	No	No	Yes	No	No	2010-08-15	2010-08-21	0	0	2010-09-20	0	0	2010-11-19	2	2	2011-02-17	3	2	2011-03-02	2011-03-02	531
624	Female	81	7	No	No	No	No	No	No	No	No	No	No	No	No	No	No	No	Yes	No	No	No	No	No	No	No	No	No	No	No	Yes	No	Yes	2010-05-07	2010-05-14	0	0	2010-06-13	1	0	2010-08-12	1	0	2010-11-10	1	0	2011-05-14		311
625	Male	85	8	No	No	No	No	No	No	No	No	No	No	No	No	No	No	Yes	No	Yes	No	No	No	No	No	No	Yes	No	No	No	Yes	No	No	2010-06-22	2010-06-30	0	0	2010-07-30	1	0	2010-09-28	1	0	2010-12-27	2	0	2011-06-30		33
626	Male	77	17	Yes	No	No	No	No	No	No	Yes	No	No	No	No	No	No	No	No	No	No	Yes	No	No	No	No	No	No	No	No	Yes	No	Yes	2010-11-23	2010-12-10	0	0	2011-01-09	0	0	2011-03-10	0	0	2011-06-08	0	0	2011-12-10		105
627	Female	84	9	No	No	No	No	No	No	No	No	No	No	No	No	No	No	No	No	No	No	No	No	No	No	No	No	No	Yes	No	Yes	Yes	Yes	2010-06-28	2010-07-07	0	0	2010-08-06	0	0	2010-10-05	0	0	2011-01-03	0	0	2011-02-02	2011-02-02	351
628	Male	85	15	No	No	No	No	No	No	No	No	No	No	No	No	No	No	No	No	No	No	No	No	No	No	No	No	No	No	No	Yes	No	Yes	2010-09-09	2010-09-24	0	0	2010-10-24	0	0	2010-12-23	0	0	2011-03-23	0	0	2011-09-16		10
629	Male	77	13	No	No	No	No	No	Yes	No	No	No	No	No	No	No	No	No	No	No	No	No	No	No	No	No	No	Yes	No	No	Yes	No	Yes	2010-06-13	2010-06-26	0	0	2010-07-26	0	0	2010-09-24	0	0	2010-12-23	0	0	2011-06-26		137
630	Male	73	4	No	No	No	No	Yes	No	No	Yes	Yes	Yes	No	No	No	No	Yes	No	No	No	Yes	No	No	No	No	No	No	No	No	Yes	Yes	No	2010-12-14	2010-12-18	0	0	2011-01-17	0	0	2011-03-18	0	0	2011-06-16	0	0	2011-12-18		500
631	Female	76	4	No	No	No	No	No	No	No	No	No	No	No	No	No	No	No	No	No	No	No	Yes	No	No	No	No	No	No	No	Yes	No	No	2010-06-01	2010-06-05	1	0	2010-07-05	2	0	2010-08-08	2	0	2010-08-08	2	0	2010-08-08	2010-08-08	145
632	Male	73	23	Yes	Yes	No	No	No	No	No	No	No	No	No	No	Yes	No	No	No	No	No	No	No	No	No	No	No	No	No	No	Yes	No	No	2010-10-30	2010-11-22	0	0	2010-12-22	0	0	2011-02-20	0	0	2011-05-21	1	1	2011-11-22		333
633	Female	81	9	No	No	No	No	No	No	No	Yes	Yes	No	No	No	No	No	No	No	No	No	No	No	No	No	No	No	No	No	No	Yes	Yes	Yes	2010-07-24	2010-08-02	1	0	2010-09-01	1	0	2010-10-31	2	0	2011-01-29	2	0	2011-08-02		313
634	Male	77	5	No	No	No	No	No	No	No	No	No	Yes	No	No	No	No	No	No	No	No	No	No	No	No	No	No	No	No	No	Yes	Yes	No	2010-03-26	2010-03-31	2	2	2010-04-30	2	2	2010-06-29	2	2	2010-09-27	4	4	2011-03-31		277
635	Male	67	6	No	No	No	Yes	No	No	Yes	Yes	No	Yes	Yes	No	No	No	No	No	No	No	Yes	Yes	No	No	No	Yes	Yes	No	No	Yes	No	No	2010-06-03	2010-06-09	1	0	2010-07-09	1	0	2010-09-07	3	1	2010-12-06	4	1	2011-06-09		171
636	Male	89	27	No	No	Yes	No	No	No	Yes	No	No	No	No	No	No	No	Yes	No	No	No	Yes	No	No	No	No	No	No	No	Yes	Yes	No	Yes	2010-11-20	2010-12-17	0	0	2011-01-16	0	0	2011-03-17	0	0	2011-04-26	0	0	2011-04-26	2011-04-26	121
637	Male	79	13	No	No	No	Yes	No	Yes	No	No	No	No	No	No	No	No	Yes	No	No	Yes	No	No	No	No	No	No	Yes	No	Yes	Yes	No	No	2010-10-26	2010-11-08	0	0	2010-12-08	0	0	2011-02-06	0	0	2011-05-07	0	0	2011-11-08		448
638	Male	78	6	No	No	No	No	No	No	No	No	No	Yes	No	No	No	No	No	No	No	No	No	No	No	No	No	No	No	Yes	No	Yes	No	No	2010-08-07	2010-08-13	0	0	2010-09-12	0	0	2010-11-11	0	0	2011-02-09	0	0	2011-08-13		191
639	Female	89	5	No	No	No	No	No	No	No	Yes	Yes	Yes	No	No	No	No	Yes	No	No	No	No	No	No	No	No	No	No	Yes	No	Yes	No	Yes	2010-02-08	2010-02-13	0	0	2010-03-15	1	0	2010-05-14	2	1	2010-08-12	4	1	2011-02-06	2011-02-06	417
640	Female	72	6	No	No	No	No	No	Yes	No	No	No	No	No	No	No	No	No	No	No	No	No	No	No	No	No	No	No	No	No	Yes	No	No	2010-05-07	2010-05-13	0	0	2010-06-12	0	0	2010-08-11	0	0	2010-11-09	0	0	2011-05-13		372
641	Male	89	10	No	No	No	No	No	No	Yes	No	No	No	No	No	No	No	Yes	No	No	Yes	No	No	No	No	No	No	No	No	No	No	No	No	2010-06-08	2010-06-18	1	0	2010-06-23	1	0	2010-06-23	1	0	2010-06-23	1	0	2010-06-23	2010-06-23	136
642	Female	85	12	Yes	No	No	No	No	No	No	No	No	No	No	No	Yes	No	No	No	No	No	No	No	No	No	No	No	No	No	No	Yes	No	No	2010-07-07	2010-07-19	0	0	2010-08-18	0	0	2010-10-17	0	0	2011-01-15	1	0	2011-07-19		3
643	Female	89	24	No	No	No	No	No	No	No	Yes	No	No	No	No	No	No	No	Yes	No	No	No	No	No	No	No	No	No	Yes	No	Yes	No	No	2010-06-21	2010-07-15	0	0	2010-08-14	0	0	2010-10-13	1	1	2010-10-24	1	1	2010-10-24	2010-10-24	34
644	Male	85	11	No	No	No	No	No	No	No	Yes	No	No	No	No	No	No	No	No	Yes	Yes	Yes	No	No	No	No	No	No	No	Yes	Yes	No	Yes	2010-11-05	2010-11-16	0	0	2010-12-16	1	1	2011-02-14	1	1	2011-05-15	4	1	2011-11-16		163
645	Male	89	12	No	No	No	No	No	No	No	No	No	No	No	No	No	No	No	No	No	No	No	No	No	No	No	No	No	No	No	Yes	No	Yes	2010-08-11	2010-08-23	0	0	2010-09-22	0	0	2010-11-21	1	0	2011-02-19	1	0	2011-08-23		9
646	Male	83	8	No	No	Yes	No	No	No	No	No	No	No	No	No	No	No	No	No	No	No	No	No	No	No	No	No	No	No	No	Yes	No	Yes	2010-03-18	2010-03-26	0	0	2010-04-25	1	0	2010-06-24	1	0	2010-09-22	1	0	2011-03-26		359
647	Male	89	4	No	No	No	No	No	No	No	No	No	Yes	No	No	No	No	No	Yes	No	Yes	No	No	No	No	No	No	No	No	Yes	Yes	No	Yes	2010-05-28	2010-06-01	0	0	2010-07-01	2	1	2010-08-30	3	1	2010-11-26	3	1	2010-11-26	2010-11-26	246
648	Female	90	17	No	No	No	No	No	No	No	No	No	No	No	No	No	No	No	No	No	No	No	No	No	No	No	No	No	No	No	No	No	No	2010-09-11	2010-09-28	1	0	2010-10-28	1	0	2010-12-27	1	0	2011-01-05	1	0	2011-01-05	2011-01-05	318
649	Male	80	8	No	No	No	No	No	No	No	Yes	No	Yes	Yes	No	No	No	Yes	No	No	No	No	No	No	No	No	No	No	Yes	No	Yes	Yes	Yes	2010-08-17	2010-08-25	1	1	2010-09-24	1	1	2010-11-23	2	1	2011-02-21	2	1	2011-08-25		252
650	Female	76	11	Yes	No	No	No	No	No	No	No	No	No	No	No	No	No	No	No	No	No	No	No	No	No	No	No	Yes	No	No	Yes	Yes	Yes	2010-09-14	2010-09-25	0	0	2010-10-25	0	0	2010-12-24	0	0	2011-03-24	0	0	2011-09-25		261
651	Female	73	6	No	No	No	No	No	No	No	No	Yes	No	No	No	No	No	No	No	No	No	No	No	No	No	No	No	Yes	No	No	Yes	Yes	Yes	2010-12-16	2010-12-22	0	0	2011-01-21	0	0	2011-03-22	1	0	2011-06-20	1	0	2011-08-07	2011-08-07	319
652	Female	91	7	No	No	No	Yes	No	No	No	Yes	No	No	No	No	No	Yes	Yes	Yes	No	No	No	No	No	No	No	No	No	No	No	No	No	No	2010-01-23	2010-01-30	1	0	2010-02-17	1	0	2010-02-17	1	0	2010-02-17	1	0	2010-02-17	2010-02-17	333
653	Male	84	4	No	No	No	Yes	No	No	No	Yes	No	Yes	No	No	No	No	Yes	Yes	Yes	No	No	No	No	No	No	No	No	No	Yes	Yes	Yes	No	2010-04-15	2010-04-19	0	0	2010-05-19	1	0	2010-07-18	2	0	2010-08-21	2	0	2010-08-21	2010-08-21	401
654	Female	68	10	No	No	No	Yes	No	No	No	Yes	No	No	No	No	No	No	No	Yes	No	No	No	No	No	No	No	No	Yes	No	No	Yes	Yes	Yes	2010-02-22	2010-03-04	0	0	2010-04-03	0	0	2010-06-02	0	0	2010-08-31	0	0	2011-03-04		166
655	Male	79	7	No	No	No	No	No	No	No	No	No	No	No	No	No	No	No	No	No	No	No	No	No	No	No	No	No	No	No	No	No	No	2010-01-02	2010-01-09	0	0	2010-02-08	0	0	2010-04-09	0	0	2010-07-08	0	0	2011-01-09		144
656	Male	79	4	No	No	No	No	No	Yes	No	No	No	No	No	No	Yes	No	No	No	No	No	No	No	No	No	No	No	Yes	No	No	Yes	Yes	Yes	2010-12-20	2010-12-24	0	0	2011-01-23	0	0	2011-03-24	0	0	2011-06-22	0	0	2011-12-24		52
657	Male	85	15	No	No	No	Yes	No	No	Yes	Yes	No	Yes	No	No	No	No	No	No	No	No	No	No	No	No	No	No	Yes	No	No	Yes	Yes	Yes	2010-01-07	2010-01-22	1	0	2010-02-15	1	0	2010-02-15	1	0	2010-02-15	1	0	2010-02-15	2010-02-15	136
658	Female	96	10	No	No	No	No	No	No	No	No	No	No	No	No	No	No	No	No	No	No	No	No	No	No	No	No	No	Yes	No	Yes	No	Yes	2010-02-09	2010-02-19	0	0	2010-03-21	0	0	2010-05-20	0	0	2010-08-18	0	0	2011-02-19		331
659	Male	79	6	No	No	No	No	No	No	No	No	Yes	No	No	No	No	No	No	No	No	No	No	No	No	No	No	No	No	No	No	Yes	Yes	Yes	2010-07-10	2010-07-16	0	0	2010-08-15	0	0	2010-10-14	0	0	2011-01-12	0	0	2011-07-16		188
660	Female	73	14	No	No	No	No	No	No	No	Yes	No	No	No	Yes	No	No	Yes	No	No	Yes	No	No	No	No	No	No	No	No	No	Yes	No	No	2010-02-05	2010-02-19	0	0	2010-03-21	0	0	2010-05-20	0	0	2010-08-18	1	0	2011-02-19		351
661	Female	96	6	No	No	No	No	No	No	No	No	No	No	No	No	No	No	No	Yes	No	No	No	No	No	No	No	No	Yes	No	No	Yes	No	Yes	2010-01-24	2010-01-30	0	0	2010-03-01	0	0	2010-04-30	0	0	2010-07-29	0	0	2011-01-30		413
662	Male	73	11	Yes	No	No	No	No	No	No	No	No	No	No	No	No	No	No	No	No	No	No	No	No	No	No	No	No	No	No	No	No	No	2010-10-18	2010-10-29	0	0	2010-11-28	0	0	2011-01-27	0	0	2011-04-27	0	0	2011-10-29		475
663	Male	81	13	No	No	Yes	No	No	No	No	No	No	Yes	No	No	No	No	No	No	No	No	Yes	No	No	No	No	No	No	No	No	Yes	No	Yes	2010-01-08	2010-01-21	0	0	2010-02-20	0	0	2010-04-21	0	0	2010-07-20	0	0	2011-01-21	2011-08-13	288
664	Male	86	4	No	No	Yes	Yes	No	No	No	No	No	Yes	No	No	No	No	Yes	No	No	Yes	No	No	No	No	No	No	Yes	Yes	Yes	No	No	No	2010-09-10	2010-09-14	1	0	2010-10-14	1	0	2010-12-13	1	0	2011-03-13	2	0	2011-09-14		6
665	Female	85	11	No	No	No	No	No	Yes	Yes	Yes	No	No	No	No	No	No	Yes	No	No	No	Yes	No	No	No	No	Yes	No	Yes	No	Yes	No	Yes	2010-09-02	2010-09-13	0	0	2010-10-13	0	0	2010-12-12	0	0	2011-03-12	0	0	2011-09-13		52
666	Female	71	22	No	Yes	No	No	No	No	No	No	No	No	No	No	No	No	No	No	No	No	No	No	No	No	No	No	No	No	No	Yes	No	Yes	2010-12-01	2010-12-23	0	0	2011-01-22	1	0	2011-03-23	1	0	2011-04-17	1	0	2011-04-17	2011-04-17	184
667	Female	90	4	No	No	No	Yes	No	Yes	No	Yes	Yes	Yes	No	No	No	No	Yes	No	Yes	No	Yes	No	No	Yes	No	No	Yes	No	No	Yes	Yes	Yes	2010-10-01	2010-10-05	0	0	2010-11-04	2	2	2011-01-03	2	2	2011-04-03	6	4	2011-08-03	2011-08-03	527
668	Male	89	11	No	No	No	No	No	No	No	No	No	No	No	No	No	No	No	No	No	No	No	No	No	No	No	No	No	No	No	No	No	Yes	2010-10-11	2010-10-22	0	0	2010-11-21	0	0	2011-01-02	0	0	2011-01-02	0	0	2011-01-02	2011-01-02	67
669	Male	86	4	No	No	No	No	No	No	No	No	No	No	No	No	No	No	No	No	No	No	No	No	No	No	No	No	No	No	No	Yes	No	Yes	2010-07-29	2010-08-02	0	0	2010-09-01	0	0	2010-10-31	0	0	2011-01-29	0	0	2011-08-02		208
670	Male	79	11	No	No	No	No	No	No	No	No	No	Yes	No	No	No	No	No	No	No	No	Yes	No	No	No	No	No	Yes	No	No	Yes	Yes	Yes	2010-05-21	2010-06-01	1	0	2010-07-01	1	0	2010-08-30	1	0	2010-11-28	1	0	2011-06-01		434
671	Male	84	6	No	No	No	No	No	No	No	No	No	No	No	No	No	No	No	No	No	No	Yes	No	No	No	No	No	No	Yes	Yes	Yes	Yes	Yes	2010-03-21	2010-03-27	1	0	2010-04-26	1	0	2010-06-25	2	0	2010-09-23	2	0	2011-03-27		480
672	Male	64	6	Yes	No	No	No	No	No	No	No	No	No	No	No	No	No	No	No	No	No	No	No	No	No	No	No	No	No	No	No	Yes	No	2010-05-07	2010-05-13	0	0	2010-06-12	0	0	2010-08-11	0	0	2010-11-09	0	0	2011-05-13		95
673	Female	84	4	No	No	No	No	No	No	No	No	No	No	No	No	No	No	No	Yes	No	No	No	No	No	No	No	No	No	No	No	Yes	No	Yes	2010-04-17	2010-04-21	0	0	2010-05-21	1	1	2010-07-07	1	1	2010-07-07	1	1	2010-07-07	2010-07-07	433
674	Male	81	6	No	No	No	Yes	No	No	No	Yes	No	Yes	No	No	No	No	No	No	Yes	No	Yes	No	No	Yes	No	No	Yes	No	No	Yes	No	Yes	2010-07-14	2010-07-20	0	0	2010-08-19	1	1	2010-10-18	2	2	2011-01-16	2	2	2011-07-20		343
675	Male	83	18	No	No	No	No	No	No	No	No	Yes	Yes	No	No	No	No	No	Yes	No	No	No	No	No	No	No	No	No	No	No	Yes	Yes	Yes	2010-04-11	2010-04-29	0	0	2010-05-29	0	0	2010-07-28	0	0	2010-10-26	2	0	2011-04-29	2011-06-11	494
676	Female	72	7	No	No	No	Yes	No	Yes	No	Yes	No	No	Yes	No	No	No	No	No	No	Yes	No	No	No	No	No	No	Yes	No	Yes	Yes	No	No	2010-11-24	2010-12-01	0	0	2010-12-31	1	0	2011-03-01	1	0	2011-05-30	2	0	2011-12-01		134
677	Female	79	8	No	No	No	No	No	No	No	No	No	No	No	No	No	No	No	No	No	No	No	No	No	No	No	No	No	No	No	Yes	No	No	2010-12-15	2010-12-23	0	0	2011-01-22	0	0	2011-03-23	0	0	2011-06-21	0	0	2011-12-23		118
678	Male	85	7	No	No	Yes	No	No	No	No	No	No	No	No	No	No	No	No	No	No	No	No	No	No	No	No	No	No	No	Yes	Yes	No	No	2010-02-16	2010-02-23	1	0	2010-03-25	2	0	2010-05-24	2	0	2010-06-02	2	0	2010-06-02	2010-06-02	36
679	Female	90	18	No	No	No	No	No	No	No	No	No	No	No	No	No	No	No	No	No	No	No	No	No	No	No	No	No	No	No	Yes	No	Yes	2010-04-11	2010-04-29	0	0	2010-05-29	0	0	2010-07-28	0	0	2010-10-26	1	1	2011-04-19		110
680	Female	69	16	No	No	Yes	No	No	No	No	Yes	No	No	No	No	No	No	No	No	No	Yes	No	No	No	No	No	No	No	No	No	Yes	No	No	2010-01-12	2010-01-28	0	0	2010-02-27	0	0	2010-04-28	0	0	2010-07-27	3	1	2010-11-02	2010-11-02	127
681	Female	82	5	No	No	No	No	No	No	No	No	No	No	No	No	No	No	No	Yes	No	No	No	No	No	No	No	No	No	Yes	No	Yes	No	No	2010-05-26	2010-05-31	0	0	2010-06-30	0	0	2010-08-29	0	0	2010-11-27	0	0	2011-05-31		543
682	Female	84	8	No	No	Yes	No	No	No	Yes	Yes	Yes	Yes	No	No	No	No	Yes	No	Yes	No	No	No	No	No	No	No	No	Yes	No	Yes	No	Yes	2010-09-16	2010-09-24	1	0	2010-10-24	2	0	2010-12-23	2	0	2011-03-23	4	0	2011-09-24		499
683	Male	79	7	No	No	No	No	No	No	No	No	No	No	No	No	No	No	No	No	No	No	No	No	No	No	No	No	No	Yes	Yes	Yes	No	No	2010-08-02	2010-08-09	0	0	2010-09-08	0	0	2010-11-07	2	1	2011-02-05	2	1	2011-08-09		28
684	Male	77	9	No	No	No	No	No	No	No	Yes	No	No	No	No	No	No	No	No	No	Yes	No	No	No	No	No	No	No	No	No	Yes	No	No	2010-01-18	2010-01-27	0	0	2010-02-26	0	0	2010-04-27	0	0	2010-07-26	0	0	2011-01-27		91
685	Male	76	5	No	No	No	No	No	No	No	No	No	No	No	No	No	No	No	No	No	No	No	No	No	No	No	No	No	No	No	Yes	Yes	Yes	2010-04-24	2010-04-29	0	0	2010-05-29	1	0	2010-07-28	2	0	2010-10-26	2	0	2011-04-29		50
686	Female	90	2	No	No	No	No	No	No	No	No	No	No	No	No	No	No	No	No	No	No	No	No	No	No	No	No	No	Yes	No	Yes	No	No	2010-04-07	2010-04-09	0	0	2010-05-09	0	0	2010-07-08	0	0	2010-10-06	0	0	2011-04-09	2011-07-01	349
687	Male	70	15	No	No	No	No	No	No	No	No	No	No	No	No	Yes	No	No	No	No	No	No	No	No	No	No	No	Yes	No	No	Yes	No	No	2010-11-22	2010-12-07	0	0	2011-01-06	1	1	2011-03-07	1	1	2011-06-05	1	1	2011-12-07		208
688	Male	76	5	No	No	No	No	No	Yes	No	No	No	Yes	No	No	Yes	No	No	No	No	Yes	No	No	No	No	No	No	No	No	No	Yes	Yes	Yes	2010-03-29	2010-04-03	0	0	2010-05-03	0	0	2010-07-02	0	0	2010-09-30	0	0	2011-04-03		85
689	Male	83	16	No	No	No	No	No	No	No	No	No	No	No	No	Yes	No	No	No	No	No	No	No	No	No	No	No	No	Yes	Yes	Yes	No	No	2010-02-13	2010-03-01	1	0	2010-03-31	1	0	2010-05-30	1	0	2010-08-28	2	1	2011-03-01		550
690	Female	71	5	No	No	No	No	No	No	No	No	No	No	No	No	No	No	No	No	No	No	No	No	No	No	No	No	No	No	No	Yes	No	No	2010-02-19	2010-02-24	0	0	2010-03-26	0	0	2010-05-25	0	0	2010-08-23	0	0	2011-02-24		246
691	Female	81	19	Yes	No	No	No	No	No	No	No	No	No	No	No	No	No	No	No	Yes	No	No	No	No	No	No	No	No	No	No	Yes	No	No	2010-11-12	2010-12-01	0	0	2010-12-31	0	0	2011-03-01	0	0	2011-05-30	0	0	2011-12-01		196
692	Female	88	10	No	No	No	No	No	No	No	No	No	No	No	No	No	No	Yes	No	No	No	No	No	No	No	No	No	No	No	No	Yes	No	Yes	2010-11-13	2010-11-23	0	0	2010-12-23	0	0	2011-02-21	0	0	2011-05-22	0	0	2011-11-23		16
693	Female	84	3	Yes	Yes	No	No	No	No	No	No	No	No	No	Yes	No	No	No	No	No	No	No	No	No	No	No	No	No	Yes	No	No	No	No	2010-05-02	2010-05-05	1	1	2010-06-04	2	2	2010-08-03	3	3	2010-11-01	4	3	2011-03-11	2011-03-11	157
694	Male	71	12	Yes	No	No	No	No	No	No	No	Yes	Yes	No	No	No	No	No	No	No	No	Yes	No	No	No	No	No	Yes	Yes	No	Yes	No	Yes	2010-11-03	2010-11-15	0	0	2010-12-15	0	0	2011-02-13	0	0	2011-05-14	0	0	2011-11-15		400
695	Female	87	12	No	No	No	No	Yes	No	No	Yes	No	Yes	No	No	No	No	Yes	No	No	No	Yes	No	No	No	No	No	No	Yes	No	Yes	Yes	No	2010-01-02	2010-01-14	0	0	2010-02-13	0	0	2010-04-14	0	0	2010-07-13	0	0	2011-01-14		146
696	Female	66	8	Yes	No	No	No	No	No	No	No	No	No	No	No	No	No	No	No	No	No	No	No	No	No	No	No	No	No	No	Yes	Yes	No	2010-12-20	2010-12-28	0	0	2011-01-27	1	1	2011-03-28	1	1	2011-06-26	1	1	2011-12-28		261
697	Male	77	15	Yes	No	No	No	Yes	No	No	Yes	Yes	Yes	No	No	No	No	No	No	No	No	Yes	No	No	Yes	No	No	No	No	No	Yes	Yes	Yes	2010-05-03	2010-05-18	0	0	2010-06-17	1	0	2010-08-16	2	0	2010-11-14	2	0	2011-05-18		185
698	Male	81	13	Yes	No	No	No	No	No	No	No	No	Yes	No	No	No	No	No	No	No	No	Yes	No	No	No	No	No	No	No	No	Yes	No	No	2010-02-05	2010-02-18	1	1	2010-03-18	1	1	2010-03-18	1	1	2010-03-18	1	1	2010-03-18	2010-03-18	309
699	Male	84	7	No	No	Yes	No	No	No	No	No	No	Yes	No	No	No	Yes	No	No	No	No	No	No	No	No	No	No	No	Yes	No	Yes	No	Yes	2010-04-01	2010-04-08	0	0	2010-05-08	0	0	2010-07-07	0	0	2010-10-05	1	0	2011-04-08		246
700	Male	84	5	No	No	No	No	No	No	No	No	Yes	Yes	No	No	No	No	No	No	No	No	No	No	No	No	No	No	No	No	No	Yes	No	Yes	2010-03-04	2010-03-09	0	0	2010-04-08	0	0	2010-06-07	0	0	2010-09-05	1	0	2011-03-09		338
701	Female	78	6	No	No	No	No	No	Yes	No	No	No	No	No	No	No	No	No	No	No	No	No	No	No	No	No	No	No	No	No	Yes	No	No	2010-08-18	2010-08-24	0	0	2010-09-23	0	0	2010-11-22	0	0	2011-02-20	0	0	2011-08-24		33
702	Female	88	6	No	No	No	No	No	No	No	No	No	No	No	No	No	No	No	No	Yes	No	No	No	No	No	No	No	No	No	No	No	No	No	2010-02-09	2010-02-15	0	0	2010-03-17	0	0	2010-05-16	0	0	2010-08-14	1	0	2010-11-07	2010-11-07	89
703	Female	82	8	No	No	No	No	No	No	No	No	No	No	No	No	Yes	No	No	No	No	No	No	No	No	No	No	No	No	No	No	Yes	Yes	Yes	2010-06-22	2010-06-30	0	0	2010-07-30	0	0	2010-09-28	0	0	2010-12-27	1	0	2011-06-30		58
704	Female	90	7	No	No	No	No	No	No	No	No	No	No	No	No	No	No	No	Yes	No	No	No	No	No	No	No	No	No	Yes	No	Yes	No	Yes	2010-10-19	2010-10-26	1	0	2010-11-25	1	0	2011-01-01	1	0	2011-01-01	1	0	2011-01-01	2011-01-01	528
705	Male	80	5	No	No	Yes	No	No	No	No	Yes	No	No	Yes	No	No	No	Yes	No	No	Yes	No	No	No	No	No	No	No	Yes	Yes	Yes	No	No	2010-10-10	2010-10-15	0	0	2010-11-14	0	0	2011-01-13	0	0	2011-04-13	0	0	2011-10-15		188
706	Female	73	18	No	No	No	No	No	No	No	Yes	No	No	No	No	No	Yes	No	No	No	No	Yes	Yes	No	No	No	No	No	Yes	No	Yes	No	No	2010-01-12	2010-01-30	1	1	2010-03-01	1	1	2010-04-30	1	1	2010-07-29	1	1	2011-01-30		135
707	Male	76	4	No	No	No	No	No	No	No	Yes	No	No	No	No	No	No	No	No	No	No	No	No	No	No	No	No	No	No	No	Yes	No	Yes	2010-05-31	2010-06-04	1	0	2010-07-04	1	0	2010-09-02	1	0	2010-12-01	4	0	2011-06-04		493
708	Male	93	14	No	No	No	No	No	No	No	No	Yes	No	No	No	No	No	Yes	Yes	Yes	No	No	No	No	No	No	No	No	No	No	No	No	No	2010-03-04	2010-03-18	0	0	2010-04-17	0	0	2010-06-16	1	0	2010-09-04	1	0	2010-09-04	2010-09-04	418
709	Female	72	14	No	No	No	No	No	No	No	No	No	No	No	No	No	No	No	No	No	No	No	No	No	No	No	No	Yes	No	No	No	No	Yes	2010-11-11	2010-11-25	0	0	2010-12-25	0	0	2011-02-23	0	0	2011-05-24	0	0	2011-11-25		46
710	Male	89	19	No	No	No	No	No	No	No	No	No	Yes	No	No	No	No	No	Yes	No	No	No	No	No	No	No	No	No	Yes	No	Yes	No	No	2010-09-16	2010-10-05	0	0	2010-11-04	0	0	2011-01-03	0	0	2011-04-03	0	0	2011-10-05	2011-12-09	493
711	Female	98	5	No	No	No	No	No	No	No	No	No	No	No	No	No	No	No	No	No	No	No	No	No	No	No	No	No	No	No	Yes	No	No	2010-09-06	2010-09-11	1	0	2010-10-11	1	0	2010-12-10	1	0	2011-03-10	1	0	2011-09-11		351
712	Male	73	4	Yes	No	No	No	No	No	No	No	No	No	No	No	Yes	No	No	No	No	No	No	No	No	No	No	No	No	No	No	Yes	No	Yes	2010-07-05	2010-07-09	0	0	2010-08-08	0	0	2010-10-07	0	0	2011-01-05	0	0	2011-07-09		342
713	Female	82	8	No	No	No	No	No	No	No	No	No	No	No	No	No	No	No	Yes	No	No	No	No	No	No	No	No	No	No	No	No	No	Yes	2010-05-02	2010-05-10	0	0	2010-06-09	0	0	2010-08-08	0	0	2010-11-06	0	0	2011-05-10		47
714	Male	64	8	No	No	No	No	No	No	No	No	No	No	No	No	No	Yes	No	No	No	No	Yes	No	Yes	No	No	No	Yes	No	No	Yes	No	No	2010-09-28	2010-10-06	0	0	2010-11-05	0	0	2011-01-04	0	0	2011-04-04	1	1	2011-10-06		182
715	Male	88	6	No	No	No	No	No	No	No	No	No	No	No	No	No	No	No	No	No	No	No	No	No	No	No	No	No	No	No	No	No	No	2010-08-06	2010-08-12	0	0	2010-09-11	1	0	2010-11-10	3	0	2011-02-08	4	0	2011-04-14	2011-04-14	337
716	Female	83	8	Yes	No	Yes	No	No	No	No	Yes	No	No	No	No	No	No	Yes	No	Yes	No	No	No	No	No	No	No	No	No	No	Yes	No	Yes	2010-09-09	2010-09-17	0	0	2010-10-17	0	0	2010-12-04	0	0	2010-12-04	0	0	2010-12-04	2010-12-04	44
717	Female	87	17	No	No	No	No	No	No	No	No	No	No	No	No	No	No	No	No	No	No	No	No	No	No	No	No	No	No	No	Yes	No	Yes	2010-06-14	2010-07-01	0	0	2010-07-31	0	0	2010-09-29	1	1	2010-12-28	2	1	2011-07-01	2011-11-16	215
718	Male	83	22	No	No	No	No	No	No	No	No	No	No	No	No	No	No	No	No	No	No	No	No	No	No	No	No	Yes	Yes	Yes	Yes	Yes	Yes	2010-05-14	2010-06-05	1	0	2010-07-05	1	0	2010-09-03	1	0	2010-12-02	1	0	2011-06-05	2011-07-22	243
719	Male	62	7	No	No	No	No	No	No	No	No	No	No	No	No	No	No	No	No	No	No	No	No	No	No	No	No	No	No	No	No	No	No	2010-11-26	2010-12-03	0	0	2011-01-02	0	0	2011-03-03	0	0	2011-06-01	0	0	2011-12-03		362
720	Male	90	5	No	No	No	No	No	No	No	No	No	No	No	No	No	No	No	No	No	No	No	No	No	No	No	No	Yes	Yes	No	Yes	No	No	2010-03-12	2010-03-17	0	0	2010-04-16	0	0	2010-06-15	0	0	2010-09-13	0	0	2011-03-17		10
721	Female	82	15	No	No	No	No	No	No	No	Yes	No	No	No	No	No	No	Yes	No	No	No	No	No	No	No	No	No	No	Yes	No	Yes	No	No	2010-05-12	2010-05-27	0	0	2010-06-26	1	0	2010-08-25	1	0	2010-11-23	1	0	2011-05-27		92
722	Female	79	2	No	No	No	No	No	No	No	No	No	No	No	No	No	No	No	No	No	No	No	No	No	No	No	No	No	Yes	No	Yes	Yes	No	2010-01-09	2010-01-11	0	0	2010-02-10	0	0	2010-04-11	0	0	2010-07-10	1	0	2011-01-11		227
723	Male	82	9	Yes	Yes	No	Yes	No	No	No	No	No	Yes	No	No	No	Yes	No	No	No	Yes	Yes	No	No	Yes	No	No	Yes	Yes	No	Yes	No	Yes	2010-07-14	2010-07-23	0	0	2010-08-22	0	0	2010-08-27	0	0	2010-08-27	0	0	2010-08-27	2010-08-27	549
724	Male	78	6	Yes	No	No	Yes	No	No	No	Yes	No	No	No	No	No	No	No	No	No	No	Yes	No	No	No	No	No	Yes	Yes	No	Yes	No	No	2010-09-24	2010-09-30	0	0	2010-10-30	0	0	2010-12-29	0	0	2011-03-29	0	0	2011-09-30		67
725	Female	91	10	No	No	No	No	No	No	No	No	No	No	No	No	No	No	No	No	No	No	No	No	No	No	No	No	No	No	No	No	No	No	2010-03-31	2010-04-10	0	0	2010-04-12	0	0	2010-04-12	0	0	2010-04-12	0	0	2010-04-12	2010-04-12	433
726	Female	89	6	No	No	No	No	No	No	No	Yes	No	No	No	No	No	Yes	Yes	No	No	No	No	No	No	No	No	No	No	No	No	No	No	No	2010-07-17	2010-07-23	0	0	2010-08-22	0	0	2010-10-21	0	0	2011-01-19	0	0	2011-07-23		255
727	Female	85	5	No	No	No	No	No	No	Yes	Yes	No	No	No	No	No	No	No	Yes	No	Yes	No	No	No	No	No	No	No	No	Yes	Yes	No	No	2010-03-21	2010-03-26	0	0	2010-04-25	0	0	2010-06-24	0	0	2010-09-22	1	0	2010-11-27	2010-11-27	469
728	Female	87	26	Yes	Yes	No	No	Yes	No	No	Yes	No	No	No	No	No	No	No	No	No	No	Yes	No	No	No	Yes	No	No	No	Yes	Yes	No	Yes	2010-09-09	2010-10-05	0	0	2010-11-04	0	0	2011-01-03	0	0	2011-04-03	0	0	2011-09-27		132
729	Male	83	4	No	No	No	Yes	No	No	No	Yes	No	No	No	No	No	No	No	No	No	Yes	Yes	No	No	No	No	No	Yes	No	Yes	Yes	No	No	2010-03-16	2010-03-20	0	0	2010-04-19	1	1	2010-06-18	1	1	2010-09-16	1	1	2011-03-20		48
730	Male	76	9	No	No	No	No	No	No	No	No	No	No	No	No	No	No	No	No	No	No	No	No	No	No	No	No	No	No	No	No	No	No	2010-01-10	2010-01-19	0	0	2010-02-18	0	0	2010-04-19	0	0	2010-07-18	0	0	2011-01-19		440
731	Female	90	5	No	No	No	No	No	No	No	No	No	No	No	No	No	No	No	No	No	No	No	No	No	No	No	No	No	No	No	Yes	No	No	2010-05-07	2010-05-12	0	0	2010-06-11	0	0	2010-08-10	0	0	2010-11-08	0	0	2011-05-12		101
732	Female	92	6	No	No	No	Yes	Yes	No	No	No	No	Yes	No	No	No	No	No	No	No	Yes	No	No	No	No	No	No	No	Yes	Yes	Yes	No	Yes	2010-08-24	2010-08-30	0	0	2010-09-29	0	0	2010-11-28	0	0	2011-02-26	0	0	2011-08-30		499
733	Male	95	4	No	No	No	No	No	No	No	No	No	No	No	No	No	No	No	No	No	No	No	No	No	No	No	No	No	No	No	No	No	No	2010-01-29	2010-02-02	1	0	2010-02-25	1	0	2010-02-25	1	0	2010-02-25	1	0	2010-02-25	2010-02-25	479
734	Male	74	5	No	No	No	Yes	No	No	No	Yes	No	No	No	No	No	No	Yes	No	No	Yes	No	No	No	No	No	No	Yes	No	No	Yes	No	No	2010-08-22	2010-08-27	0	0	2010-09-26	1	1	2010-11-25	1	1	2011-02-23	2	1	2011-08-27		217
735	Female	87	21	No	No	No	Yes	No	No	No	Yes	No	Yes	Yes	No	No	No	Yes	Yes	No	No	No	No	No	Yes	Yes	No	No	Yes	No	Yes	Yes	Yes	2010-01-26	2010-02-16	0	0	2010-03-18	1	1	2010-05-17	2	1	2010-06-09	2	1	2010-06-09	2010-06-09	547
736	Male	87	12	No	No	No	No	No	No	No	No	No	No	No	No	No	No	No	No	No	No	Yes	No	No	No	No	No	No	No	No	No	No	No	2010-03-15	2010-03-27	0	0	2010-04-26	0	0	2010-06-25	1	1	2010-09-23	3	1	2011-01-24	2011-01-24	107
737	Male	88	3	No	No	No	Yes	No	No	No	Yes	No	No	No	No	No	No	No	No	No	No	No	No	No	No	No	No	Yes	No	No	Yes	Yes	Yes	2010-04-04	2010-04-07	1	0	2010-05-07	1	0	2010-07-06	2	0	2010-10-04	3	0	2011-04-07		57
738	Female	81	2	No	No	No	No	No	Yes	No	No	No	No	No	No	No	No	No	No	No	No	No	No	No	No	No	No	Yes	No	No	Yes	Yes	No	2010-09-07	2010-09-09	0	0	2010-10-09	0	0	2010-12-08	0	0	2011-03-08	1	0	2011-09-09		407
739	Male	75	11	No	No	No	No	No	No	No	Yes	No	No	No	No	No	No	No	No	Yes	No	No	No	No	No	No	Yes	Yes	No	No	Yes	No	Yes	2010-10-08	2010-10-19	0	0	2010-11-18	0	0	2011-01-17	0	0	2011-04-17	0	0	2011-10-19		103
740	Male	77	18	No	No	No	No	No	No	No	No	No	No	No	No	No	No	No	No	No	No	No	No	No	No	No	No	No	No	No	Yes	No	Yes	2010-01-25	2010-02-12	0	0	2010-03-14	0	0	2010-05-13	0	0	2010-08-11	1	0	2011-02-12	2011-03-15	281
741	Female	71	9	No	No	No	No	No	No	No	No	No	No	No	No	No	No	No	No	No	No	No	No	No	No	No	No	No	No	No	Yes	No	No	2010-04-28	2010-05-07	0	0	2010-06-06	0	0	2010-08-05	0	0	2010-11-03	0	0	2011-05-07		432
742	Female	91	11	No	No	No	No	No	No	No	No	No	No	No	No	No	No	No	No	Yes	No	No	No	No	No	No	No	No	No	No	No	No	Yes	2010-05-28	2010-06-08	0	0	2010-07-08	0	0	2010-09-06	0	0	2010-12-05	1	0	2011-06-08		200
743	Male	78	24	No	No	No	No	No	No	No	No	No	No	No	No	No	No	No	No	No	No	No	No	No	No	No	No	No	No	Yes	No	No	Yes	2009-12-29	2010-01-22	0	0	2010-02-21	1	0	2010-04-22	1	0	2010-05-04	1	0	2010-05-04	2010-05-04	336
744	Female	84	10	No	No	No	No	No	No	No	No	No	Yes	No	No	No	No	No	Yes	No	No	No	No	No	No	No	No	No	No	No	Yes	No	Yes	2010-07-10	2010-07-20	0	0	2010-08-19	0	0	2010-10-18	0	0	2011-01-16	3	0	2011-07-20		6
745	Female	81	9	No	No	No	No	No	No	No	Yes	No	No	No	No	No	No	Yes	Yes	No	Yes	No	No	No	No	No	No	No	Yes	Yes	Yes	No	No	2010-04-27	2010-05-06	0	0	2010-06-05	2	0	2010-08-04	3	0	2010-11-02	4	0	2011-05-06		5
746	Female	91	4	No	No	No	No	No	No	No	No	No	No	No	No	No	No	No	No	No	No	No	No	No	No	No	No	No	No	Yes	Yes	No	Yes	2010-03-29	2010-04-02	0	0	2010-04-06	0	0	2010-04-06	0	0	2010-04-06	0	0	2010-04-06	2010-04-06	481
747	Female	89	6	No	No	No	No	No	No	No	No	No	Yes	No	No	No	No	No	No	No	No	No	No	No	No	No	No	No	No	No	Yes	No	Yes	2010-05-29	2010-06-04	1	0	2010-07-04	1	0	2010-09-02	1	0	2010-12-01	1	0	2011-06-04		42
748	Female	92	16	No	No	No	No	No	No	No	No	No	No	No	No	No	No	No	No	No	No	No	No	No	No	No	No	Yes	No	No	No	No	No	2010-10-20	2010-11-05	0	0	2010-12-05	0	0	2011-02-03	0	0	2011-05-04	0	0	2011-11-05		268
749	Male	81	5	No	No	No	No	No	No	No	Yes	No	No	No	No	No	No	No	No	No	Yes	No	No	No	No	No	No	No	No	Yes	Yes	No	No	2010-04-29	2010-05-04	1	0	2010-06-03	1	0	2010-06-04	1	0	2010-06-04	1	0	2010-06-04	2010-06-04	325
750	Female	78	5	No	No	Yes	No	No	No	No	No	No	No	No	No	No	No	No	No	No	No	No	No	No	No	No	No	No	No	No	Yes	No	No	2010-10-29	2010-11-03	0	0	2010-12-03	0	0	2011-02-01	0	0	2011-05-02	0	0	2011-11-03		16
751	Female	79	7	Yes	No	No	No	No	No	No	No	No	No	No	No	No	No	No	No	No	No	No	No	No	No	No	No	No	No	No	Yes	No	No	2010-11-02	2010-11-09	0	0	2010-12-09	0	0	2011-02-07	0	0	2011-05-08	0	0	2011-11-09		150
752	Female	95	7	Yes	Yes	No	No	No	No	No	No	No	No	No	No	No	No	Yes	No	No	No	No	No	No	No	No	No	No	No	No	Yes	No	Yes	2010-10-22	2010-10-29	0	0	2010-11-28	0	0	2011-01-27	0	0	2011-04-27	0	0	2011-10-29		53
753	Male	94	10	No	No	No	Yes	No	No	No	No	No	No	No	No	No	No	Yes	No	No	No	Yes	No	No	No	No	No	Yes	No	No	Yes	No	Yes	2010-01-26	2010-02-05	0	0	2010-03-07	0	0	2010-05-06	0	0	2010-08-04	1	0	2011-02-05	2011-10-19	331
754	Female	80	3	No	No	No	No	No	No	No	No	No	No	No	No	No	No	No	No	No	No	No	No	No	No	No	No	Yes	Yes	Yes	Yes	No	No	2010-03-15	2010-03-18	0	0	2010-04-17	0	0	2010-06-16	0	0	2010-09-14	0	0	2011-03-18	2011-09-14	3
755	Male	80	4	No	No	No	No	No	No	No	No	No	No	No	No	No	No	No	No	No	No	No	No	No	No	No	No	No	No	No	Yes	No	No	2010-11-09	2010-11-13	1	0	2010-12-13	2	0	2011-02-08	2	0	2011-02-08	2	0	2011-02-08	2011-02-08	295
756	Male	82	8	No	No	No	No	No	No	No	No	No	Yes	No	No	No	No	No	No	No	No	No	No	No	No	No	No	No	No	No	Yes	No	No	2010-05-05	2010-05-13	1	1	2010-06-12	1	1	2010-08-11	2	2	2010-11-09	3	2	2011-01-06	2011-01-06	464
757	Male	79	4	No	No	No	Yes	No	No	No	No	No	No	No	No	Yes	No	No	No	No	No	No	No	No	No	No	No	Yes	Yes	Yes	Yes	No	No	2010-05-25	2010-05-29	0	0	2010-06-28	0	0	2010-08-27	0	0	2010-11-25	0	0	2011-05-29		437
758	Female	72	32	No	No	No	No	No	No	No	No	No	No	No	Yes	No	No	No	No	No	No	No	No	No	No	No	No	No	No	No	No	No	No	2010-01-21	2010-02-22	1	1	2010-03-24	1	1	2010-05-23	1	1	2010-08-21	1	1	2011-02-11		398
759	Male	87	3	No	No	No	No	No	No	No	No	No	No	No	No	No	No	No	No	No	No	No	No	No	No	No	No	No	No	No	No	No	No	2010-12-14	2010-12-17	0	0	2011-01-16	0	0	2011-03-17	0	0	2011-06-15	0	0	2011-12-17		277
760	Female	88	2	No	No	No	No	No	No	Yes	No	Yes	Yes	No	No	No	Yes	No	No	No	Yes	Yes	No	Yes	No	No	No	No	Yes	No	Yes	Yes	Yes	2010-08-11	2010-08-13	0	0	2010-09-12	0	0	2010-11-11	0	0	2011-02-09	0	0	2011-08-13		484
761	Male	90	12	No	No	No	No	No	No	No	No	No	No	No	No	No	No	No	No	No	No	No	No	No	No	No	No	Yes	No	No	Yes	No	Yes	2010-08-16	2010-08-28	0	0	2010-09-27	1	0	2010-11-26	2	1	2011-02-24	7	4	2011-08-28		211
762	Female	77	7	No	No	No	No	No	No	No	No	No	No	No	No	No	No	No	No	No	No	No	No	No	No	No	No	No	No	No	Yes	Yes	Yes	2010-08-20	2010-08-27	0	0	2010-09-26	0	0	2010-11-25	0	0	2011-02-23	0	0	2011-08-27		247
763	Male	79	5	No	No	No	Yes	No	No	No	Yes	Yes	Yes	No	No	No	No	No	No	No	No	No	No	Yes	No	No	No	Yes	Yes	Yes	Yes	No	No	2010-09-05	2010-09-10	0	0	2010-10-10	0	0	2010-12-09	1	0	2011-03-09	2	0	2011-09-10		354
764	Male	63	6	No	No	Yes	Yes	No	No	Yes	No	Yes	No	No	No	No	No	No	No	No	No	No	Yes	No	No	No	No	Yes	No	No	Yes	No	No	2010-04-02	2010-04-08	0	0	2010-05-08	1	0	2010-07-07	3	0	2010-10-05	5	0	2011-04-08	2011-05-02	91
765	Male	66	5	No	No	No	No	No	No	No	No	No	Yes	No	No	No	No	No	No	No	No	No	No	No	No	No	No	No	Yes	No	Yes	Yes	Yes	2010-08-11	2010-08-16	0	0	2010-09-15	0	0	2010-11-14	0	0	2011-02-12	0	0	2011-08-16		145
766	Female	93	11	No	No	No	No	No	No	No	No	No	No	No	No	No	No	No	No	No	No	No	No	No	No	No	No	No	No	No	Yes	No	No	2010-05-13	2010-05-24	0	0	2010-06-23	0	0	2010-08-22	0	0	2010-11-20	1	0	2011-05-24	2011-11-07	121
767	Female	62	7	No	No	No	No	No	No	No	No	No	Yes	No	No	No	No	No	No	No	No	No	No	No	No	No	No	Yes	No	No	No	No	No	2010-09-21	2010-09-28	0	0	2010-10-28	0	0	2010-12-27	0	0	2011-03-27	1	0	2011-09-28		549
768	Male	79	7	No	No	No	No	Yes	No	No	Yes	No	No	No	No	No	No	Yes	No	No	No	Yes	No	No	No	No	No	No	No	No	Yes	Yes	No	2009-12-31	2010-01-07	0	0	2010-02-06	0	0	2010-04-07	1	1	2010-07-06	1	1	2011-01-07		408
769	Female	89	31	No	No	No	No	No	No	No	No	No	No	No	No	No	No	No	No	No	No	No	No	No	No	No	No	No	No	No	No	No	No	2010-12-15	2011-01-15	0	0	2011-02-14	0	0	2011-04-15	0	0	2011-07-14	0	0	2011-12-29		124
770	Female	81	26	Yes	No	No	No	No	No	No	No	No	No	No	Yes	No	Yes	Yes	No	No	No	No	No	No	No	No	No	No	No	No	Yes	Yes	Yes	2010-06-10	2010-07-06	0	0	2010-08-05	0	0	2010-10-04	0	0	2011-01-02	0	0	2011-07-06		402
771	Female	86	12	No	No	No	No	No	No	No	No	No	No	No	No	No	No	No	No	No	No	No	No	No	No	No	No	No	No	No	Yes	No	No	2010-02-10	2010-02-22	0	0	2010-03-24	0	0	2010-05-23	0	0	2010-08-21	0	0	2011-02-22		411
772	Female	91	19	No	No	No	No	No	No	Yes	No	No	No	No	No	No	No	No	Yes	No	No	Yes	No	No	No	No	No	No	No	No	No	No	No	2010-01-24	2010-02-12	0	0	2010-03-14	0	0	2010-05-13	0	0	2010-08-11	0	0	2011-02-12		331
773	Male	64	15	No	No	No	No	No	No	No	No	No	No	No	No	No	No	No	No	No	No	No	No	No	No	No	No	No	No	No	Yes	No	No	2010-01-10	2010-01-25	0	0	2010-02-24	0	0	2010-04-25	0	0	2010-07-24	0	0	2011-01-25		359
774	Male	84	5	No	No	No	No	No	No	No	No	No	Yes	No	No	No	No	No	No	No	No	No	No	No	No	No	No	No	No	Yes	Yes	Yes	No	2010-03-12	2010-03-17	0	0	2010-04-16	0	0	2010-06-15	0	0	2010-09-13	1	0	2011-03-17		327
775	Male	82	10	No	No	No	No	No	No	No	No	No	No	No	No	No	No	No	No	No	No	No	No	No	No	No	No	Yes	No	No	Yes	No	No	2010-10-29	2010-11-08	0	0	2010-12-08	0	0	2011-02-06	0	0	2011-05-07	0	0	2011-11-08		9
776	Female	73	6	No	No	No	No	No	No	No	No	No	Yes	No	No	No	No	No	No	No	No	No	No	No	No	No	No	Yes	No	No	Yes	Yes	Yes	2010-09-12	2010-09-18	0	0	2010-10-18	1	1	2010-12-17	2	1	2011-03-17	2	1	2011-09-18		69
777	Female	81	6	No	No	No	No	No	No	No	No	No	No	No	No	No	No	No	No	No	No	No	No	No	No	No	No	No	No	No	Yes	No	No	2010-01-19	2010-01-25	1	0	2010-02-24	1	0	2010-03-10	1	0	2010-03-10	1	0	2010-03-10	2010-03-10	489
778	Male	82	6	No	No	No	Yes	No	No	No	No	No	Yes	No	No	No	No	No	No	Yes	No	No	No	No	No	No	No	Yes	No	No	Yes	No	Yes	2010-07-09	2010-07-15	0	0	2010-08-14	0	0	2010-10-13	0	0	2011-01-11	0	0	2011-07-15		549
779	Female	86	13	No	No	No	Yes	No	No	No	No	No	No	No	No	No	No	No	No	No	No	No	No	No	No	No	No	Yes	No	No	Yes	No	Yes	2010-12-04	2010-12-17	0	0	2011-01-16	0	0	2011-03-17	0	0	2011-06-15	2	1	2011-10-25	2011-10-25	500
780	Male	76	3	No	No	No	No	No	No	No	Yes	No	No	No	No	No	No	No	No	No	Yes	No	No	No	No	No	No	No	No	Yes	Yes	No	No	2010-09-24	2010-09-27	0	0	2010-10-27	0	0	2010-12-26	0	0	2011-03-26	0	0	2011-09-27		237
781	Female	85	15	No	No	No	No	No	No	No	No	No	No	No	No	No	No	No	No	No	No	Yes	No	No	No	No	No	No	No	No	Yes	No	No	2010-11-05	2010-11-20	0	0	2010-12-20	0	0	2011-02-18	0	0	2011-05-19	0	0	2011-11-20		61
782	Male	82	10	No	No	No	No	No	No	No	No	Yes	No	No	No	No	No	No	No	No	No	No	No	No	No	No	No	No	No	No	No	Yes	Yes	2010-06-01	2010-06-11	1	1	2010-07-11	1	1	2010-09-09	1	1	2010-12-08	2	1	2011-06-11		324
783	Male	85	12	No	No	No	No	No	No	No	No	No	No	No	No	No	No	No	Yes	No	No	No	No	No	No	No	No	No	No	No	Yes	No	No	2010-04-18	2010-04-30	0	0	2010-05-30	0	0	2010-07-29	0	0	2010-10-27	0	0	2011-04-30		409
784	Male	73	5	No	No	No	No	No	No	No	Yes	No	No	No	Yes	No	No	Yes	No	No	Yes	No	No	No	No	No	No	No	No	No	Yes	No	No	2010-07-12	2010-07-17	0	0	2010-08-16	0	0	2010-10-15	0	0	2011-01-13	0	0	2011-07-17	2011-09-26	313
785	Male	85	5	No	No	Yes	No	No	No	No	No	No	No	No	No	No	No	Yes	No	No	Yes	No	No	No	No	No	No	No	No	Yes	Yes	No	No	2010-06-13	2010-06-18	0	0	2010-07-18	2	2	2010-09-16	3	3	2010-11-12	3	3	2010-11-12	2010-11-12	61
786	Female	88	9	No	No	No	No	No	No	No	No	No	No	No	No	No	No	No	No	No	No	Yes	No	No	No	No	No	No	Yes	No	Yes	No	No	2010-03-16	2010-03-25	1	0	2010-04-16	1	0	2010-04-16	1	0	2010-04-16	1	0	2010-04-16	2010-04-16	327
787	Female	83	9	No	No	No	No	No	No	No	No	No	No	No	No	No	No	No	No	No	No	No	No	No	No	No	No	No	No	No	Yes	No	No	2010-02-03	2010-02-12	0	0	2010-03-14	0	0	2010-05-13	0	0	2010-08-11	0	0	2011-02-12		543
788	Male	82	16	No	No	No	No	No	No	No	No	No	No	No	No	No	No	No	No	No	No	No	No	No	No	No	No	Yes	No	No	Yes	No	No	2009-12-19	2010-01-04	0	0	2010-02-03	0	0	2010-04-04	0	0	2010-07-03	0	0	2011-01-04	2011-05-19	39
789	Female	84	8	No	No	No	Yes	No	No	Yes	No	No	No	No	No	No	No	Yes	No	No	No	Yes	No	No	No	No	No	Yes	No	No	Yes	Yes	Yes	2010-01-20	2010-01-28	0	0	2010-02-27	0	0	2010-04-28	1	0	2010-07-27	1	0	2010-08-07	2010-08-07	371
790	Female	87	12	Yes	Yes	No	No	No	No	No	No	No	No	No	No	No	No	No	No	No	No	No	No	No	No	No	No	No	Yes	Yes	No	Yes	No	2010-08-14	2010-08-26	0	0	2010-09-25	0	0	2010-11-24	0	0	2011-02-22	0	0	2011-08-24		388
791	Female	77	9	No	No	No	No	No	No	No	No	No	No	No	No	No	No	No	Yes	No	No	No	No	No	No	No	No	No	No	No	Yes	No	No	2010-05-12	2010-05-21	0	0	2010-06-20	0	0	2010-08-19	0	0	2010-11-17	1	0	2011-05-21		486
792	Female	74	33	Yes	Yes	No	No	No	No	No	No	No	No	No	No	No	No	No	No	No	No	No	No	No	No	No	No	No	No	No	Yes	Yes	Yes	2010-04-02	2010-05-05	0	0	2010-06-04	0	0	2010-08-03	0	0	2010-11-01	1	0	2011-04-14		32
793	Female	76	4	No	No	Yes	No	No	No	No	Yes	No	Yes	No	No	No	No	No	No	No	No	Yes	No	No	No	No	No	No	No	No	Yes	No	No	2010-10-16	2010-10-20	0	0	2010-11-19	0	0	2011-01-18	1	0	2011-04-18	3	0	2011-07-30	2011-07-30	4
794	Male	77	5	No	No	No	No	No	No	No	No	No	No	No	No	No	No	No	No	No	No	No	No	No	No	No	No	No	Yes	No	Yes	Yes	Yes	2010-06-14	2010-06-19	0	0	2010-07-19	0	0	2010-09-17	0	0	2010-12-16	0	0	2011-06-19		261
795	Female	86	11	No	No	No	No	No	No	No	No	No	No	No	No	No	No	No	No	No	No	No	No	No	No	No	No	No	No	No	Yes	Yes	Yes	2010-06-28	2010-07-09	0	0	2010-08-08	0	0	2010-10-07	0	0	2011-01-05	1	1	2011-02-13	2011-02-13	212
796	Female	98	33	No	No	No	No	No	No	No	No	No	No	No	No	No	No	No	No	No	No	Yes	No	No	No	No	No	No	No	No	Yes	No	Yes	2010-10-29	2010-12-01	0	0	2010-12-15	0	0	2010-12-15	0	0	2010-12-15	0	0	2010-12-15	2010-12-15	444
797	Female	80	12	No	No	No	No	No	No	No	No	No	No	No	No	No	No	No	No	No	No	No	No	No	No	No	No	No	No	Yes	No	No	Yes	2010-04-24	2010-05-06	0	0	2010-06-05	0	0	2010-08-04	0	0	2010-11-02	0	0	2011-05-06		212
798	Female	78	1	No	No	No	No	No	No	No	No	No	No	No	No	No	No	No	No	No	Yes	No	No	No	No	No	No	No	No	No	Yes	No	No	2010-01-26	2010-01-27	0	0	2010-02-26	0	0	2010-04-27	0	0	2010-07-26	0	0	2011-01-27	2011-12-06	100
799	Female	78	20	No	No	No	No	No	No	No	Yes	No	No	No	No	No	No	No	Yes	No	No	No	Yes	No	No	No	No	No	No	No	Yes	No	No	2010-11-03	2010-11-23	1	0	2010-12-23	3	0	2011-02-21	5	0	2011-04-03	5	0	2011-04-03	2011-04-03	122
800	Female	88	6	No	No	No	No	No	No	No	No	No	Yes	No	No	No	No	No	No	No	No	No	No	No	No	No	No	No	No	No	Yes	Yes	No	2010-12-25	2010-12-31	1	0	2011-01-30	1	0	2011-03-31	1	0	2011-06-29	1	0	2011-12-31		51
801	Male	81	7	No	No	No	No	No	No	No	No	No	No	No	No	No	No	Yes	No	Yes	No	Yes	No	No	No	Yes	No	No	No	No	Yes	No	Yes	2010-06-29	2010-07-06	0	0	2010-08-05	0	0	2010-10-04	0	0	2011-01-02	0	0	2011-07-06		286
802	Male	72	7	No	No	No	No	No	No	No	No	No	No	No	No	No	No	No	No	No	No	No	No	No	No	No	No	No	No	No	Yes	Yes	Yes	2010-07-16	2010-07-23	0	0	2010-08-22	0	0	2010-10-21	0	0	2011-01-19	0	0	2011-07-23		412
803	Female	91	14	No	No	No	No	No	No	No	No	No	No	No	Yes	No	No	No	No	No	No	No	No	No	No	No	No	No	No	No	No	No	No	2010-05-24	2010-06-07	0	0	2010-07-07	0	0	2010-09-05	0	0	2010-12-04	0	0	2011-06-07		208
804	Female	96	7	No	No	No	Yes	No	No	No	Yes	No	No	No	No	No	No	Yes	Yes	No	Yes	Yes	No	No	No	No	Yes	Yes	No	Yes	Yes	No	No	2010-03-23	2010-03-30	0	0	2010-04-07	0	0	2010-04-07	0	0	2010-04-07	0	0	2010-04-07	2010-04-07	17
805	Male	85	5	No	No	No	Yes	Yes	Yes	Yes	Yes	No	Yes	No	No	No	No	Yes	No	No	Yes	No	No	No	No	No	No	No	Yes	No	Yes	Yes	Yes	2010-07-11	2010-07-16	0	0	2010-08-15	0	0	2010-10-14	0	0	2011-01-12	0	0	2011-07-16		193
806	Male	90	8	No	No	No	No	No	No	No	No	No	No	No	No	No	No	No	No	No	No	No	No	No	No	No	No	No	No	No	Yes	No	No	2010-03-11	2010-03-19	1	0	2010-03-29	1	0	2010-03-29	1	0	2010-03-29	1	0	2010-03-29	2010-03-29	215
807	Female	86	7	No	No	No	No	No	No	No	No	No	Yes	No	No	No	No	Yes	No	No	No	No	No	No	No	No	No	No	Yes	No	Yes	No	Yes	2010-09-30	2010-10-07	0	0	2010-11-06	0	0	2011-01-05	0	0	2011-04-05	1	0	2011-10-07		541
808	Male	87	5	Yes	No	Yes	No	No	No	No	Yes	No	Yes	No	No	No	No	Yes	No	No	No	No	No	No	Yes	No	No	No	No	No	Yes	No	Yes	2010-08-25	2010-08-30	0	0	2010-09-29	0	0	2010-11-28	0	0	2011-02-26	1	0	2011-08-30		17
809	Female	93	13	No	No	No	No	No	No	No	No	No	No	No	No	No	No	No	No	No	No	No	No	No	No	No	No	No	No	No	Yes	No	No	2010-04-15	2010-04-28	0	0	2010-05-28	1	0	2010-07-27	1	0	2010-10-25	2	1	2011-04-05	2011-04-05	148
810	Female	98	3	No	No	No	No	No	No	No	No	No	No	No	No	No	No	No	No	No	No	Yes	No	No	No	No	No	No	No	No	Yes	No	No	2010-05-12	2010-05-15	0	0	2010-06-14	0	0	2010-08-13	0	0	2010-11-11	0	0	2011-05-15		21
811	Female	92	8	No	No	No	Yes	No	No	No	No	No	No	No	No	No	No	No	No	Yes	No	No	No	No	No	No	No	Yes	No	No	Yes	No	No	2010-03-03	2010-03-11	1	0	2010-04-10	1	0	2010-06-09	1	0	2010-09-07	2	0	2011-03-04		79
812	Male	83	17	No	No	No	Yes	No	No	No	No	No	No	No	No	No	No	No	No	Yes	No	No	No	No	No	No	No	Yes	No	No	Yes	No	Yes	2010-02-19	2010-03-08	1	0	2010-03-24	1	0	2010-03-24	1	0	2010-03-24	1	0	2010-03-24	2010-03-24	127
813	Female	80	4	Yes	Yes	No	No	No	No	No	No	No	No	No	No	No	No	No	No	No	No	No	No	No	No	No	No	No	No	No	No	No	No	2010-12-23	2010-12-27	0	0	2011-01-26	0	0	2011-03-27	2	0	2011-06-25	2	0	2011-12-27		416
814	Female	86	24	No	No	No	Yes	No	No	Yes	Yes	No	No	No	No	No	No	No	Yes	No	Yes	Yes	No	No	No	No	No	Yes	No	Yes	Yes	Yes	Yes	2010-04-06	2010-04-30	1	0	2010-05-30	2	0	2010-07-29	3	1	2010-10-27	4	1	2011-04-27	2011-04-27	76
815	Female	79	8	No	No	No	No	No	No	No	No	No	No	No	No	No	No	No	Yes	No	No	No	No	No	No	No	No	No	No	No	Yes	No	No	2010-11-08	2010-11-16	0	0	2010-12-16	2	0	2011-02-14	3	0	2011-03-29	3	0	2011-03-29	2011-03-29	462
816	Male	88	7	No	No	No	No	No	No	No	Yes	No	Yes	No	No	No	No	Yes	No	Yes	Yes	Yes	No	No	No	No	No	No	No	No	Yes	No	Yes	2010-09-17	2010-09-24	0	0	2010-10-24	1	0	2010-12-23	4	2	2011-03-23	4	2	2011-09-24		340
817	Male	89	10	No	No	No	No	No	No	No	No	No	Yes	No	No	No	No	No	No	No	No	Yes	No	No	No	No	No	No	No	No	Yes	No	No	2010-03-09	2010-03-19	1	0	2010-04-18	1	0	2010-06-17	1	0	2010-09-15	1	0	2011-03-19		399
818	Male	90	16	No	No	No	No	No	No	Yes	Yes	No	Yes	No	No	No	No	No	No	Yes	Yes	No	No	No	No	No	No	No	Yes	No	Yes	No	No	2010-06-23	2010-07-09	0	0	2010-08-08	0	0	2010-10-07	1	0	2010-10-15	1	0	2010-10-15	2010-10-15	123
819	Female	92	6	No	No	No	No	No	No	No	No	No	No	No	No	No	No	No	Yes	No	No	No	No	No	No	No	No	No	No	No	Yes	No	No	2010-06-08	2010-06-14	0	0	2010-07-14	0	0	2010-09-12	0	0	2010-12-11	1	0	2011-06-14		84
820	Male	71	18	Yes	Yes	No	No	Yes	No	No	Yes	Yes	No	No	No	No	No	No	No	Yes	Yes	Yes	No	No	No	No	Yes	No	No	No	Yes	No	No	2010-12-12	2010-12-30	0	0	2011-01-29	0	0	2011-03-30	0	0	2011-06-28	0	0	2011-12-19		114
821	Female	82	9	No	No	No	No	No	No	No	No	No	No	No	No	Yes	No	No	Yes	No	No	No	No	No	No	No	No	No	No	No	No	No	No	2010-01-25	2010-02-03	0	0	2010-03-05	0	0	2010-05-04	0	0	2010-08-02	3	0	2011-02-03	2011-02-28	463
822	Male	77	7	No	No	No	No	No	No	No	No	No	Yes	No	No	Yes	No	No	No	No	No	No	No	Yes	No	No	No	Yes	No	No	Yes	Yes	Yes	2010-11-25	2010-12-02	0	0	2011-01-01	0	0	2011-03-02	0	0	2011-05-31	0	0	2011-12-02		281
823	Female	86	18	No	No	No	No	No	No	No	No	No	No	No	No	No	No	No	No	No	No	Yes	No	No	No	No	No	No	No	No	Yes	No	No	2010-02-06	2010-02-24	0	0	2010-03-26	0	0	2010-05-25	0	0	2010-08-23	0	0	2010-09-13	2010-09-13	131
824	Female	75	10	No	No	No	Yes	No	No	No	No	No	No	No	Yes	No	No	Yes	No	No	No	No	No	No	No	Yes	No	Yes	Yes	No	Yes	No	No	2010-12-01	2010-12-11	0	0	2011-01-10	0	0	2011-03-11	0	0	2011-06-09	0	0	2011-12-11		64
825	Male	79	4	Yes	No	No	No	No	No	No	No	No	Yes	No	No	No	No	No	No	No	No	No	No	No	No	No	No	No	No	No	Yes	No	No	2010-01-05	2010-01-09	0	0	2010-02-08	0	0	2010-04-09	0	0	2010-07-08	1	0	2011-01-09		306
826	Male	62	2	Yes	No	No	No	No	No	No	No	No	No	No	No	No	No	No	No	No	No	No	No	No	No	No	No	No	No	No	No	No	No	2010-05-05	2010-05-07	0	0	2010-06-06	0	0	2010-08-05	0	0	2010-11-03	0	0	2011-05-07		263
827	Female	87	3	No	No	No	Yes	No	No	No	No	No	No	No	No	No	No	No	No	No	No	Yes	No	No	No	No	No	Yes	Yes	No	Yes	No	No	2010-07-10	2010-07-13	0	0	2010-08-12	0	0	2010-10-11	0	0	2011-01-09	1	1	2011-07-13		267
828	Male	84	11	No	No	No	Yes	No	No	No	No	No	Yes	No	No	Yes	No	Yes	No	No	No	Yes	No	No	No	No	No	No	No	No	Yes	No	Yes	2010-10-15	2010-10-26	0	0	2010-11-25	0	0	2011-01-24	0	0	2011-04-24	0	0	2011-10-26		25
829	Female	99	11	No	No	No	No	No	No	No	No	No	No	No	No	No	No	No	No	No	No	No	No	No	No	No	No	Yes	Yes	No	Yes	No	Yes	2010-09-30	2010-10-11	0	0	2010-11-10	0	0	2011-01-09	0	0	2011-04-09	0	0	2011-10-05		342
830	Female	80	6	No	No	No	No	No	No	No	No	No	Yes	No	No	No	No	No	No	No	Yes	No	No	No	No	No	No	Yes	No	No	Yes	Yes	Yes	2010-04-11	2010-04-17	0	0	2010-05-17	0	0	2010-07-16	0	0	2010-10-14	0	0	2011-04-17	2011-08-20	106
831	Female	83	8	No	No	Yes	No	No	No	Yes	No	No	No	No	No	No	No	No	No	No	No	No	No	No	No	No	No	No	Yes	No	Yes	No	No	2010-04-30	2010-05-08	0	0	2010-06-07	2	0	2010-08-06	2	0	2010-10-08	2	0	2010-10-08	2010-10-08	545
832	Female	83	18	No	No	No	No	No	No	No	No	No	No	No	No	No	No	No	No	No	No	No	No	No	No	No	No	No	No	No	Yes	No	No	2010-05-25	2010-06-12	0	0	2010-07-12	0	0	2010-09-10	0	0	2010-12-09	1	0	2011-06-12	2011-11-27	180
833	Female	82	9	No	No	No	No	No	No	No	Yes	No	No	No	No	No	No	Yes	No	No	No	No	No	No	No	No	No	No	Yes	No	Yes	No	Yes	2010-04-19	2010-04-28	0	0	2010-05-28	0	0	2010-07-27	0	0	2010-10-25	1	0	2011-04-28		146
834	Male	84	6	No	No	No	No	No	No	No	No	No	Yes	No	No	No	No	No	No	No	No	No	No	No	No	No	No	No	No	No	Yes	No	No	2010-01-21	2010-01-27	0	0	2010-02-26	0	0	2010-04-27	0	0	2010-07-26	0	0	2011-01-27		95
835	Female	71	10	Yes	No	No	No	No	No	No	No	Yes	No	No	No	No	No	No	No	No	No	No	No	No	No	No	No	No	No	Yes	Yes	No	No	2010-02-13	2010-02-23	0	0	2010-03-25	0	0	2010-05-24	0	0	2010-08-22	0	0	2011-02-23		16
836	Female	80	7	No	No	No	No	No	No	No	No	No	Yes	No	No	No	No	No	No	No	No	No	No	No	No	No	No	No	Yes	No	Yes	No	No	2010-12-13	2010-12-20	0	0	2011-01-19	0	0	2011-03-20	0	0	2011-06-18	0	0	2011-12-20		462
837	Male	70	7	No	No	No	Yes	No	No	No	Yes	No	Yes	No	No	No	No	No	No	Yes	No	No	No	No	No	No	No	Yes	No	No	Yes	Yes	Yes	2010-03-31	2010-04-07	0	0	2010-05-07	0	0	2010-07-06	0	0	2010-10-04	0	0	2011-04-07		510
838	Female	86	7	No	No	No	No	No	No	No	Yes	Yes	No	No	No	No	No	No	No	No	No	No	No	No	No	No	No	No	No	No	Yes	No	Yes	2010-11-24	2010-12-01	0	0	2010-12-31	0	0	2011-03-01	0	0	2011-05-30	1	0	2011-12-01		324
839	Female	88	4	No	No	No	No	No	No	No	No	No	No	No	No	No	No	No	No	No	No	No	No	No	No	No	No	No	No	No	Yes	No	No	2010-04-30	2010-05-04	1	1	2010-06-03	1	1	2010-08-02	1	1	2010-10-31	1	1	2011-05-04		392
840	Male	96	9	No	No	Yes	No	No	No	No	No	No	No	No	No	No	No	No	No	No	No	No	No	No	No	No	No	No	No	No	Yes	No	Yes	2010-05-01	2010-05-10	0	0	2010-06-09	0	0	2010-08-08	0	0	2010-08-14	0	0	2010-08-14	2010-08-14	383
841	Female	95	8	No	No	No	No	No	No	No	No	No	No	No	Yes	No	Yes	Yes	No	No	No	No	No	No	No	No	No	No	No	No	Yes	No	Yes	2010-11-23	2010-12-01	0	0	2010-12-31	0	0	2011-03-01	0	0	2011-05-30	0	0	2011-12-01		197
842	Male	81	3	No	No	No	No	No	No	No	No	No	No	No	No	No	No	No	No	No	No	No	No	No	No	No	No	Yes	No	No	Yes	No	Yes	2010-08-11	2010-08-14	0	0	2010-09-13	0	0	2010-11-12	0	0	2011-02-10	0	0	2011-08-14		106
843	Male	76	2	No	No	No	No	No	No	No	Yes	Yes	Yes	No	No	No	No	No	No	No	No	No	No	No	Yes	No	No	No	No	No	Yes	Yes	Yes	2010-05-17	2010-05-19	0	0	2010-06-18	0	0	2010-08-17	0	0	2010-11-15	0	0	2011-05-19		277
844	Male	74	3	No	No	Yes	Yes	No	No	No	No	No	No	No	No	No	No	No	No	Yes	No	No	No	No	No	No	No	Yes	No	Yes	Yes	Yes	Yes	2010-08-25	2010-08-28	0	0	2010-09-27	0	0	2010-11-26	0	0	2011-02-24	0	0	2011-08-28		462
845	Female	82	7	No	No	No	No	No	No	No	No	No	No	No	No	Yes	No	No	Yes	No	No	No	No	No	No	No	No	No	No	Yes	Yes	No	No	2010-09-21	2010-09-28	0	0	2010-10-28	0	0	2010-12-27	0	0	2011-03-27	0	0	2011-07-03	2011-07-03	290
846	Male	92	23	No	Yes	No	No	No	No	No	No	No	Yes	No	No	No	No	No	Yes	No	No	No	No	No	No	No	No	No	No	No	Yes	No	Yes	2009-12-23	2010-01-15	0	0	2010-02-14	0	0	2010-04-15	0	0	2010-04-22	0	0	2010-04-22	2010-04-22	342
847	Male	78	20	Yes	No	No	No	No	No	No	No	No	No	No	No	No	No	No	No	No	No	No	No	No	No	No	No	No	No	Yes	Yes	No	Yes	2010-12-11	2010-12-31	0	0	2011-01-30	0	0	2011-03-31	1	1	2011-06-29	1	1	2011-12-31		497
848	Female	92	5	No	No	No	No	No	No	No	No	No	No	No	No	No	No	No	No	No	No	No	No	No	No	No	No	No	No	No	Yes	No	No	2010-07-14	2010-07-19	0	0	2010-08-18	0	0	2010-10-17	1	1	2011-01-15	1	1	2011-07-19		397
849	Male	88	6	No	No	No	No	No	No	No	No	No	No	No	No	No	No	No	No	No	No	No	No	No	No	No	No	Yes	No	No	Yes	Yes	Yes	2010-10-13	2010-10-19	0	0	2010-11-18	0	0	2011-01-17	0	0	2011-04-17	0	0	2011-10-19		20
850	Female	81	5	No	No	No	No	No	No	No	Yes	No	No	No	No	No	No	Yes	No	No	Yes	No	No	No	No	No	No	No	No	Yes	Yes	No	Yes	2010-11-25	2010-11-30	1	1	2010-12-30	1	1	2011-02-28	1	1	2011-05-29	2	1	2011-11-30		145
851	Female	78	3	No	No	No	No	Yes	No	No	Yes	Yes	Yes	No	No	No	No	No	No	No	No	No	No	No	No	No	No	No	Yes	No	Yes	No	Yes	2010-03-17	2010-03-20	0	0	2010-04-19	0	0	2010-06-18	0	0	2010-09-16	2	0	2011-03-20		459
852	Female	88	10	No	No	No	No	No	No	No	No	No	No	No	Yes	No	No	No	No	No	No	No	No	No	No	No	No	No	Yes	No	Yes	No	Yes	2010-06-27	2010-07-07	0	0	2010-08-06	0	0	2010-10-05	0	0	2011-01-03	0	0	2011-07-07		518
853	Male	86	24	No	No	No	Yes	No	No	No	No	No	No	No	No	No	Yes	Yes	No	Yes	No	Yes	No	No	No	No	No	Yes	No	Yes	No	No	No	2010-10-27	2010-11-20	0	0	2010-12-20	0	0	2011-02-18	0	0	2011-05-19	0	0	2011-11-20		331
854	Female	85	2	No	No	No	No	No	No	No	No	No	Yes	No	No	No	No	No	No	No	No	No	No	No	No	No	No	No	Yes	No	Yes	Yes	Yes	2010-10-25	2010-10-27	0	0	2010-11-26	0	0	2011-01-25	0	0	2011-04-25	0	0	2011-10-27		410
855	Female	75	5	No	No	No	No	No	No	No	No	No	No	No	No	No	No	No	No	No	No	No	No	No	No	No	No	No	Yes	No	Yes	No	No	2010-08-15	2010-08-20	0	0	2010-09-19	0	0	2010-11-18	0	0	2011-02-16	0	0	2011-08-20		151
856	Female	77	9	No	No	No	No	No	No	No	Yes	No	No	No	No	No	No	Yes	No	No	No	No	No	No	No	No	No	No	No	No	Yes	No	No	2010-06-03	2010-06-12	0	0	2010-07-12	0	0	2010-09-10	0	0	2010-12-09	1	0	2011-06-12		12
857	Male	85	12	No	No	No	No	No	No	No	No	No	No	No	Yes	No	No	No	No	No	No	Yes	No	No	No	No	No	No	No	No	Yes	No	No	2009-12-31	2010-01-12	0	0	2010-02-11	0	0	2010-04-12	0	0	2010-07-11	0	0	2011-01-12	2011-05-24	16
858	Male	84	7	Yes	No	No	No	No	No	No	No	No	No	No	No	No	No	No	No	No	No	Yes	No	No	No	No	No	No	No	No	Yes	No	No	2010-09-03	2010-09-10	1	0	2010-10-10	2	1	2010-12-09	4	2	2011-03-09	4	2	2011-09-10		118
859	Female	84	19	No	No	No	No	No	No	No	Yes	No	No	No	No	No	No	Yes	No	No	Yes	No	No	No	No	No	No	No	No	No	Yes	No	No	2010-11-13	2010-12-02	0	0	2011-01-01	0	0	2011-03-02	0	0	2011-05-31	1	0	2011-11-22		92
860	Male	91	5	No	No	No	No	No	No	No	No	No	Yes	No	No	No	No	No	No	No	No	Yes	No	No	No	No	No	No	Yes	No	Yes	Yes	Yes	2010-02-05	2010-02-10	0	0	2010-03-12	0	0	2010-05-11	0	0	2010-08-09	1	1	2011-02-10		202
861	Male	71	12	No	No	No	No	No	No	No	No	Yes	Yes	No	No	No	No	Yes	Yes	No	No	No	No	No	No	No	No	No	No	No	Yes	Yes	No	2010-06-11	2010-06-23	0	0	2010-07-23	0	0	2010-09-21	0	0	2010-12-20	2	1	2011-06-23		407
862	Male	81	5	No	No	No	No	No	No	No	No	No	No	No	No	No	No	No	Yes	No	No	No	No	No	No	No	No	No	No	Yes	Yes	No	No	2010-12-18	2010-12-23	0	0	2011-01-22	0	0	2011-03-23	2	1	2011-06-21	2	1	2011-12-23		336
863	Female	90	11	No	No	No	No	No	No	No	No	No	No	No	No	No	No	No	No	No	No	No	No	No	No	No	No	No	Yes	No	Yes	No	Yes	2010-01-16	2010-01-27	1	0	2010-02-07	1	0	2010-02-07	1	0	2010-02-07	1	0	2010-02-07	2010-02-07	509
864	Female	80	8	Yes	No	No	No	No	No	No	No	No	No	No	No	No	No	No	No	No	No	No	No	No	No	No	No	Yes	No	Yes	No	No	Yes	2010-07-09	2010-07-17	0	0	2010-08-16	0	0	2010-10-15	0	0	2011-01-13	0	0	2011-07-17		233
865	Male	77	3	No	No	No	No	No	No	No	No	No	No	No	No	No	No	No	No	No	No	No	No	No	No	No	No	No	No	No	No	No	Yes	2010-10-12	2010-10-15	0	0	2010-11-14	0	0	2011-01-13	0	0	2011-04-13	0	0	2011-10-15		222
866	Male	78	5	No	No	No	Yes	No	Yes	No	Yes	No	No	No	No	No	No	Yes	No	No	No	No	Yes	No	No	No	No	Yes	No	No	Yes	Yes	No	2010-07-08	2010-07-13	0	0	2010-08-12	0	0	2010-10-11	0	0	2011-01-09	0	0	2011-07-13		515
867	Female	75	9	No	No	No	Yes	No	No	No	Yes	No	No	No	No	No	No	Yes	No	Yes	No	No	No	No	No	No	No	Yes	No	No	Yes	Yes	No	2010-03-30	2010-04-08	0	0	2010-05-08	0	0	2010-07-07	0	0	2010-10-05	0	0	2011-04-08		245
868	Female	90	5	No	No	No	No	No	No	No	No	No	No	No	No	No	No	No	No	No	No	Yes	No	No	No	No	No	No	No	No	Yes	No	No	2010-05-06	2010-05-11	0	0	2010-06-10	0	0	2010-08-09	0	0	2010-11-07	0	0	2011-05-11		100
869	Female	86	2	No	No	No	No	No	No	No	Yes	No	No	No	No	No	No	No	Yes	No	No	No	No	No	No	No	No	No	No	No	Yes	No	No	2010-08-25	2010-08-27	0	0	2010-09-26	1	0	2010-11-25	1	0	2011-02-23	3	1	2011-06-25	2011-06-25	539
870	Male	78	13	No	No	No	No	No	No	No	No	No	Yes	No	No	No	No	No	No	No	No	No	No	No	No	No	No	No	No	No	No	No	No	2010-05-28	2010-06-10	0	0	2010-07-10	0	0	2010-09-08	0	0	2010-12-07	0	0	2011-06-10		293
871	Female	74	12	No	No	Yes	No	No	No	No	Yes	Yes	Yes	No	No	No	No	No	No	No	No	No	No	No	No	No	No	No	No	No	Yes	No	No	2010-05-08	2010-05-20	0	0	2010-06-19	1	0	2010-08-18	1	0	2010-11-16	1	0	2011-05-20		531
872	Female	94	19	No	No	No	No	No	No	Yes	No	No	No	No	No	No	No	No	Yes	No	No	No	No	No	No	No	No	No	No	No	No	No	No	2010-08-28	2010-09-16	0	0	2010-09-28	0	0	2010-09-28	0	0	2010-09-28	0	0	2010-09-28	2010-09-28	34
873	Male	68	7	No	No	No	No	No	No	No	No	Yes	No	No	No	No	No	Yes	No	No	No	Yes	No	No	No	No	No	No	Yes	No	Yes	Yes	No	2010-06-04	2010-06-11	0	0	2010-07-11	0	0	2010-09-09	0	0	2010-12-08	0	0	2011-06-11		375
874	Female	80	13	No	No	No	No	No	No	No	No	No	No	No	No	No	No	No	No	No	No	No	No	No	No	No	No	Yes	No	No	Yes	No	No	2010-04-13	2010-04-26	1	0	2010-05-26	1	0	2010-07-25	1	0	2010-10-23	1	0	2011-04-26		318
875	Male	75	11	No	No	Yes	No	No	No	No	No	No	No	No	No	No	No	No	No	No	No	No	No	No	No	No	No	No	Yes	No	Yes	Yes	No	2010-05-24	2010-06-04	1	1	2010-07-04	2	1	2010-09-02	2	1	2010-11-02	2	1	2010-11-02	2010-11-02	402
876	Male	82	2	No	No	No	No	No	Yes	No	No	No	No	No	No	No	No	No	No	No	No	No	No	No	No	No	No	No	No	No	No	No	No	2010-09-22	2010-09-24	0	0	2010-10-24	0	0	2010-12-23	0	0	2011-03-23	1	1	2011-04-14	2011-04-14	323
877	Male	88	6	No	No	Yes	No	No	No	No	No	No	No	No	No	No	No	No	No	No	No	No	No	No	No	No	No	No	No	No	Yes	No	No	2010-01-26	2010-02-01	1	0	2010-03-03	1	0	2010-05-02	1	0	2010-07-31	1	0	2011-02-01		312
878	Female	83	34	No	No	No	No	No	No	No	Yes	No	Yes	No	No	No	No	No	No	No	No	No	No	No	No	No	No	No	No	Yes	Yes	No	Yes	2010-04-23	2010-05-27	0	0	2010-06-26	0	0	2010-08-25	0	0	2010-11-23	0	0	2011-05-07		376
879	Male	84	7	No	No	No	No	No	No	No	No	No	No	No	No	No	Yes	No	No	No	No	No	No	No	Yes	No	No	Yes	No	No	Yes	No	No	2010-04-27	2010-05-04	0	0	2010-06-03	0	0	2010-08-02	0	0	2010-10-31	1	0	2011-05-04		335
880	Female	92	2	No	No	No	No	No	No	Yes	Yes	No	No	No	No	No	Yes	Yes	No	No	Yes	Yes	No	No	No	No	No	No	Yes	Yes	Yes	No	Yes	2010-05-20	2010-05-22	2	1	2010-06-21	2	1	2010-08-20	2	1	2010-11-18	2	1	2011-05-22		238
881	Female	86	4	No	No	No	No	No	No	No	No	No	Yes	No	No	No	No	No	No	No	No	Yes	No	No	No	No	No	No	Yes	Yes	Yes	Yes	Yes	2010-05-21	2010-05-25	0	0	2010-06-24	0	0	2010-08-23	1	0	2010-11-21	2	0	2010-12-01	2010-12-01	391
882	Female	103	18	No	No	No	No	No	No	No	No	No	Yes	No	No	No	No	No	No	No	No	No	No	No	No	No	No	No	No	No	Yes	Yes	Yes	2010-04-15	2010-05-03	0	0	2010-06-02	0	0	2010-08-01	0	0	2010-10-30	0	0	2011-05-03		342
883	Female	82	2	No	No	No	No	No	No	No	Yes	No	No	No	No	No	No	Yes	Yes	No	No	No	No	No	No	No	No	No	No	No	Yes	No	No	2010-04-04	2010-04-06	0	0	2010-05-06	0	0	2010-07-05	0	0	2010-10-03	0	0	2011-04-06		9
884	Female	75	10	No	No	No	No	No	No	No	No	No	Yes	No	No	No	No	No	No	No	No	Yes	No	No	No	No	No	No	No	No	Yes	No	Yes	2010-07-12	2010-07-22	1	0	2010-08-21	1	0	2010-10-20	1	0	2011-01-18	1	0	2011-07-22		31
885	Male	66	5	No	No	Yes	No	No	No	No	No	No	No	No	No	No	No	No	No	No	No	No	No	No	No	No	No	No	No	No	No	No	No	2010-01-03	2010-01-08	0	0	2010-02-07	0	0	2010-04-08	1	0	2010-07-07	1	0	2011-01-08		326
886	Female	80	13	No	No	No	No	No	No	No	Yes	No	No	No	No	No	No	No	No	No	No	No	No	No	No	No	No	No	No	No	Yes	No	Yes	2010-10-12	2010-10-25	0	0	2010-11-07	0	0	2010-11-07	0	0	2010-11-07	0	0	2010-11-07	2010-11-07	506
887	Female	90	9	No	No	No	No	No	No	No	No	No	No	No	No	No	No	No	No	No	No	No	No	No	No	No	No	No	No	No	Yes	No	No	2010-10-25	2010-11-03	0	0	2010-12-03	0	0	2011-02-01	0	0	2011-05-02	0	0	2011-11-03		157
888	Female	84	6	No	No	No	No	No	No	No	No	No	No	No	No	Yes	No	No	No	No	No	No	No	No	No	No	No	Yes	Yes	No	Yes	No	Yes	2010-05-15	2010-05-21	0	0	2010-06-20	0	0	2010-08-19	1	0	2010-11-17	2	0	2011-05-21		143
889	Female	81	17	No	No	No	Yes	No	No	No	No	Yes	No	No	No	No	Yes	No	No	No	Yes	Yes	No	No	No	No	No	Yes	No	No	Yes	Yes	No	2010-05-31	2010-06-17	1	0	2010-07-17	1	0	2010-09-15	3	1	2010-11-17	3	1	2010-11-17	2010-11-17	552
890	Female	86	9	No	No	No	No	No	No	No	No	No	No	No	No	No	No	No	No	No	No	Yes	No	No	No	No	No	No	No	No	No	No	No	2010-05-17	2010-05-26	1	1	2010-06-25	1	1	2010-06-26	1	1	2010-06-26	1	1	2010-06-26	2010-06-26	336
891	Male	89	2	No	No	No	No	No	No	No	No	No	Yes	No	No	No	No	No	No	No	No	No	No	No	No	No	No	No	Yes	No	Yes	No	No	2010-02-10	2010-02-12	0	0	2010-03-14	0	0	2010-05-13	0	0	2010-08-11	0	0	2011-02-12		10
892	Male	79	2	No	No	No	Yes	No	No	No	Yes	No	No	No	No	No	No	Yes	No	Yes	No	Yes	No	No	No	No	Yes	Yes	No	No	Yes	Yes	Yes	2010-06-07	2010-06-09	0	0	2010-07-09	0	0	2010-09-07	0	0	2010-12-06	0	0	2011-06-09		488
893	Male	79	16	Yes	No	No	No	No	No	Yes	No	No	No	No	No	No	No	No	No	No	No	No	No	No	No	No	No	No	No	No	No	No	Yes	2010-02-02	2010-02-18	0	0	2010-03-20	0	0	2010-05-19	0	0	2010-08-17	0	0	2011-02-18		453
894	Male	79	18	No	No	Yes	No	No	No	Yes	No	No	No	No	No	No	No	Yes	No	No	No	No	No	No	No	No	No	No	Yes	No	Yes	No	No	2010-10-26	2010-11-13	1	0	2010-12-13	1	0	2011-02-11	2	0	2011-03-13	2	0	2011-03-13	2011-03-13	495
895	Female	88	3	No	No	No	No	No	No	No	No	No	No	No	No	No	No	No	No	No	No	No	No	No	No	No	No	No	No	No	No	No	No	2010-05-07	2010-05-10	0	0	2010-06-09	0	0	2010-08-08	0	0	2010-11-06	0	0	2011-05-10	2011-08-23	458
896	Female	88	10	No	No	No	No	No	No	No	No	No	No	No	No	No	No	Yes	No	No	No	No	No	No	No	No	No	No	No	No	Yes	No	Yes	2010-02-24	2010-03-06	1	0	2010-03-16	1	0	2010-03-16	1	0	2010-03-16	1	0	2010-03-16	2010-03-16	299
897	Male	82	4	No	No	No	No	No	No	No	No	Yes	Yes	No	No	No	No	No	No	No	No	No	No	No	No	No	No	Yes	Yes	No	Yes	No	No	2010-04-02	2010-04-06	0	0	2010-05-06	0	0	2010-07-05	0	0	2010-10-03	0	0	2011-04-06		550
898	Female	81	14	No	No	No	No	No	No	No	No	No	No	No	No	No	No	Yes	No	No	No	No	No	No	No	No	No	No	Yes	No	Yes	No	No	2010-07-22	2010-08-05	1	0	2010-09-04	1	0	2010-11-03	1	0	2011-02-01	2	0	2011-08-05		113
899	Male	88	7	Yes	No	No	No	No	No	No	No	No	No	No	No	No	Yes	No	No	No	No	No	No	No	No	No	No	No	Yes	No	Yes	No	No	2010-04-23	2010-04-30	0	0	2010-05-30	0	0	2010-07-29	0	0	2010-10-27	0	0	2011-04-30		261
900	Male	79	19	No	No	No	No	No	No	No	No	Yes	Yes	No	No	No	No	No	No	No	No	No	No	No	No	No	No	No	No	No	Yes	No	Yes	2010-10-14	2010-11-02	0	0	2010-12-02	0	0	2011-01-31	2	1	2011-04-02	2	1	2011-04-02	2011-04-02	358
901	Female	79	7	Yes	No	No	No	No	No	No	No	No	Yes	No	No	No	No	No	No	No	No	No	No	No	Yes	No	No	No	No	No	Yes	No	Yes	2010-11-15	2010-11-22	0	0	2010-12-22	0	0	2011-02-20	0	0	2011-05-21	0	0	2011-11-22		357
902	Male	81	5	No	No	No	No	No	No	No	No	Yes	Yes	No	No	No	No	No	No	No	No	No	No	No	Yes	No	No	Yes	No	No	Yes	Yes	Yes	2010-10-21	2010-10-26	0	0	2010-11-25	0	0	2011-01-24	0	0	2011-04-24	1	1	2011-10-26		555
903	Female	82	4	No	No	No	No	No	No	No	No	No	No	No	No	No	No	No	No	No	No	Yes	No	No	No	No	No	No	No	No	Yes	No	No	2010-07-11	2010-07-15	0	0	2010-08-14	0	0	2010-10-13	0	0	2011-01-11	0	0	2011-07-15		468
904	Male	84	13	No	No	No	No	No	No	Yes	No	No	No	No	No	No	No	No	No	No	No	Yes	No	No	No	No	No	No	No	No	Yes	No	Yes	2010-03-30	2010-04-12	0	0	2010-05-01	0	0	2010-05-01	0	0	2010-05-01	0	0	2010-05-01	2010-05-01	516
905	Female	86	5	No	No	No	No	No	No	No	No	No	No	No	No	No	No	No	No	No	No	No	No	No	No	No	No	No	No	No	Yes	No	No	2010-03-03	2010-03-08	0	0	2010-04-07	0	0	2010-06-06	0	0	2010-09-04	0	0	2011-03-08		63
906	Female	89	27	No	No	No	No	No	No	No	No	No	No	No	No	No	No	No	No	No	No	No	No	No	No	No	No	Yes	No	No	No	No	No	2010-09-08	2010-10-05	0	0	2010-11-04	0	0	2011-01-03	1	0	2011-01-17	1	0	2011-01-17	2011-01-17	542
907	Male	79	9	No	No	No	No	No	No	No	No	No	No	No	No	No	No	No	No	No	No	No	No	No	No	No	No	No	No	No	Yes	Yes	Yes	2010-04-21	2010-04-30	0	0	2010-05-30	0	0	2010-07-29	0	0	2010-10-27	0	0	2011-04-30		103
908	Female	82	5	No	No	No	No	No	No	No	No	No	No	No	No	No	No	No	No	No	No	No	No	No	No	No	No	Yes	No	No	Yes	No	No	2010-05-24	2010-05-29	0	0	2010-06-28	0	0	2010-08-27	1	0	2010-11-25	1	0	2011-05-29		335
909	Female	77	11	No	No	No	No	No	No	No	No	No	No	No	No	No	No	No	No	No	No	Yes	No	No	No	No	No	Yes	No	No	Yes	No	No	2010-02-06	2010-02-17	0	0	2010-03-19	0	0	2010-05-18	0	0	2010-08-16	0	0	2011-02-17		352
910	Male	98	11	No	No	No	No	No	No	Yes	Yes	No	No	No	No	No	No	Yes	No	Yes	No	Yes	No	No	No	No	Yes	No	No	No	Yes	No	Yes	2010-03-04	2010-03-15	1	0	2010-04-14	1	0	2010-06-13	2	0	2010-07-17	2	0	2010-07-17	2010-07-17	176
911	Female	63	6	No	No	No	No	No	No	No	No	No	No	No	No	No	No	No	No	No	No	No	No	No	No	No	No	No	No	No	No	No	No	2010-02-20	2010-02-26	0	0	2010-03-28	0	0	2010-05-27	0	0	2010-08-25	0	0	2011-02-26		498
912	Male	84	14	No	No	No	No	No	No	No	No	No	No	No	No	No	No	No	No	No	No	No	No	No	No	No	No	Yes	No	No	Yes	No	No	2010-02-18	2010-03-04	0	0	2010-04-03	1	0	2010-06-02	2	0	2010-08-31	2	0	2011-03-04		471
913	Female	80	13	No	No	No	No	No	No	No	Yes	No	No	No	No	No	No	Yes	No	No	No	No	No	No	No	No	No	No	No	No	Yes	No	No	2010-06-03	2010-06-16	0	0	2010-07-16	0	0	2010-09-14	0	0	2010-12-13	0	0	2011-06-16		214
914	Female	90	18	No	No	No	No	No	No	No	No	No	No	No	No	No	No	No	No	No	No	No	No	No	No	No	No	No	No	Yes	Yes	No	No	2010-11-19	2010-12-07	0	0	2011-01-06	0	0	2011-03-07	0	0	2011-06-05	0	0	2011-12-07		31
915	Male	76	19	No	No	Yes	Yes	No	No	No	Yes	No	No	No	No	No	No	Yes	No	Yes	Yes	Yes	No	No	No	No	No	Yes	No	Yes	Yes	No	No	2010-04-22	2010-05-11	0	0	2010-06-10	0	0	2010-08-09	0	0	2010-11-07	0	0	2011-05-11		65
916	Female	96	16	No	No	No	No	No	No	No	No	No	No	No	No	No	No	No	No	No	No	No	No	No	No	No	No	Yes	Yes	No	Yes	No	Yes	2010-03-01	2010-03-17	0	0	2010-04-08	0	0	2010-04-08	0	0	2010-04-08	0	0	2010-04-08	2010-04-08	19
917	Female	91	5	No	No	No	No	No	No	No	No	No	No	No	No	No	No	No	No	No	No	Yes	No	No	No	No	No	No	Yes	No	Yes	No	Yes	2010-12-10	2010-12-15	0	0	2011-01-14	0	0	2011-03-15	1	0	2011-05-12	1	0	2011-05-12	2011-05-12	172
918	Male	98	10	No	No	No	Yes	No	No	No	No	No	No	No	No	No	Yes	Yes	No	No	No	Yes	No	No	No	No	No	Yes	No	No	Yes	No	No	2010-10-31	2010-11-10	0	0	2010-12-10	0	0	2011-02-08	0	0	2011-05-09	1	1	2011-11-10		111
919	Female	87	6	No	No	No	No	No	No	No	No	No	No	No	No	No	No	No	No	No	No	No	No	No	No	No	No	Yes	Yes	No	Yes	No	No	2010-07-24	2010-07-30	0	0	2010-08-29	0	0	2010-10-28	0	0	2011-01-26	0	0	2011-07-30		35
920	Female	78	15	No	No	No	No	No	No	No	Yes	No	No	No	No	No	No	No	No	No	No	No	No	No	No	No	No	No	No	No	Yes	No	Yes	2010-01-11	2010-01-26	0	0	2010-02-25	1	1	2010-04-26	2	1	2010-07-09	2	1	2010-07-09	2010-07-09	531
921	Female	79	10	No	No	No	Yes	No	No	No	Yes	No	No	No	No	No	Yes	Yes	No	No	No	No	No	No	No	No	No	Yes	No	No	Yes	Yes	No	2010-06-22	2010-07-02	0	0	2010-08-01	0	0	2010-09-30	0	0	2010-12-29	1	1	2011-07-02		147
922	Female	84	34	No	No	No	No	No	No	No	No	No	No	No	No	No	No	No	No	No	No	No	No	No	No	No	No	No	No	No	Yes	No	Yes	2010-03-05	2010-04-08	0	0	2010-05-08	0	0	2010-07-07	0	0	2010-10-05	0	0	2011-03-26		543
923	Male	86	23	No	No	No	No	No	No	No	No	No	No	No	Yes	No	No	No	No	No	No	No	No	No	No	No	No	No	No	No	No	No	Yes	2009-12-23	2010-01-15	1	1	2010-02-14	1	1	2010-04-15	2	2	2010-05-23	2	2	2010-05-23	2010-05-23	54
924	Male	82	32	No	No	No	Yes	No	No	Yes	No	No	Yes	No	No	No	Yes	No	Yes	Yes	No	No	No	No	No	No	Yes	Yes	Yes	No	Yes	No	Yes	2009-12-10	2010-01-11	2	2	2010-02-09	2	2	2010-02-09	2	2	2010-02-09	2	2	2010-02-09	2010-02-09	533
925	Male	80	21	No	No	Yes	No	No	No	No	No	No	No	No	No	No	No	No	Yes	No	No	No	No	No	No	No	No	No	No	No	Yes	No	No	2010-02-22	2010-03-15	0	0	2010-04-14	1	0	2010-06-13	1	0	2010-09-11	1	0	2011-03-01	2011-03-01	520
926	Male	88	15	No	No	No	No	No	No	No	Yes	No	Yes	No	No	No	No	No	No	No	No	No	No	No	No	No	No	No	No	No	Yes	No	Yes	2010-01-01	2010-01-16	0	0	2010-01-17	0	0	2010-01-17	0	0	2010-01-17	0	0	2010-01-17	2010-01-17	126
927	Female	95	7	No	No	No	No	No	No	No	Yes	No	No	No	No	No	No	No	Yes	No	No	No	No	No	No	No	No	No	No	No	Yes	Yes	Yes	2010-04-16	2010-04-23	0	0	2010-05-23	0	0	2010-07-22	0	0	2010-10-20	0	0	2011-04-23		290
928	Male	82	9	No	No	No	No	No	No	No	No	No	No	No	No	No	No	No	No	No	No	No	No	No	No	No	No	No	Yes	Yes	Yes	No	No	2010-05-19	2010-05-28	0	0	2010-06-27	1	0	2010-08-26	1	0	2010-11-24	1	0	2011-05-28		363
929	Female	82	6	No	No	No	No	No	No	No	No	No	Yes	No	No	No	No	No	No	No	No	No	No	No	No	No	No	No	Yes	Yes	Yes	No	No	2010-05-13	2010-05-19	0	0	2010-06-18	1	0	2010-08-02	1	0	2010-08-02	1	0	2010-08-02	2010-08-02	201
930	Male	86	9	Yes	No	No	No	No	No	No	No	No	Yes	No	No	No	No	No	Yes	No	No	Yes	No	No	No	No	No	Yes	No	No	Yes	Yes	Yes	2010-11-13	2010-11-22	0	0	2010-12-22	0	0	2011-02-20	0	0	2011-05-21	1	0	2011-11-22		409
931	Female	95	6	No	No	No	No	No	No	No	No	No	No	No	No	No	No	No	No	No	No	No	No	No	No	No	No	No	No	No	Yes	No	No	2010-11-27	2010-12-03	0	0	2011-01-02	1	0	2011-01-11	1	0	2011-01-11	1	0	2011-01-11	2011-01-11	114
932	Male	88	5	No	No	No	No	No	No	No	No	No	No	No	No	No	No	No	No	No	No	No	No	No	No	No	No	No	No	No	Yes	No	No	2010-04-02	2010-04-07	0	0	2010-05-07	0	0	2010-07-06	0	0	2010-10-04	1	0	2011-04-07		433
933	Female	81	11	No	No	No	No	No	No	No	No	No	Yes	No	No	No	No	No	No	No	No	Yes	Yes	No	No	No	No	No	No	No	Yes	No	No	2010-12-13	2010-12-24	0	0	2011-01-23	0	0	2011-03-24	0	0	2011-06-22	0	0	2011-12-24		425
934	Male	70	5	No	No	No	No	No	No	No	Yes	No	Yes	No	No	No	No	Yes	No	No	No	No	No	No	No	No	No	No	No	No	Yes	No	Yes	2010-05-27	2010-06-01	0	0	2010-07-01	0	0	2010-08-30	0	0	2010-11-28	0	0	2011-06-01		449
935	Female	86	6	No	No	No	No	No	No	No	No	No	No	No	No	No	No	No	Yes	No	No	No	No	No	No	No	No	No	No	No	Yes	Yes	Yes	2010-01-20	2010-01-26	0	0	2010-02-25	1	0	2010-04-26	1	0	2010-07-25	2	0	2011-01-26		140
936	Female	76	7	No	No	No	No	No	No	No	No	No	Yes	No	No	No	No	No	No	No	No	No	No	No	No	No	No	Yes	No	No	Yes	Yes	Yes	2010-03-05	2010-03-12	0	0	2010-04-11	0	0	2010-06-10	0	0	2010-09-08	0	0	2011-03-12		130
937	Male	86	6	No	No	Yes	No	No	No	No	No	No	No	No	No	No	No	No	No	Yes	No	No	No	No	No	No	No	No	No	No	Yes	Yes	No	2010-09-01	2010-09-07	0	0	2010-10-07	0	0	2010-12-06	1	0	2011-01-10	1	0	2011-01-10	2011-01-10	460
938	Female	71	11	No	No	No	No	No	No	No	No	No	No	No	No	No	No	No	No	No	No	No	No	No	No	No	No	No	No	No	Yes	No	No	2010-02-27	2010-03-10	0	0	2010-04-09	0	0	2010-06-08	0	0	2010-09-06	0	0	2011-03-10		541
939	Female	83	6	No	No	No	No	No	No	No	No	No	No	No	No	No	No	No	No	No	No	No	No	No	No	No	No	No	No	Yes	Yes	No	Yes	2010-04-15	2010-04-21	0	0	2010-05-21	0	0	2010-07-20	0	0	2010-10-18	0	0	2011-04-21		106
940	Female	72	4	No	No	No	No	No	No	No	No	No	No	No	Yes	No	No	No	No	No	No	Yes	No	No	No	No	No	No	Yes	No	Yes	No	No	2010-05-24	2010-05-28	0	0	2010-06-27	0	0	2010-08-26	1	1	2010-11-24	3	2	2011-02-19	2011-02-19	304
941	Female	97	11	No	No	No	No	No	No	No	No	No	No	No	No	No	No	No	No	No	No	No	No	No	No	No	No	No	Yes	Yes	Yes	No	No	2010-01-25	2010-02-05	0	0	2010-03-07	0	0	2010-05-06	1	0	2010-08-04	1	0	2010-08-08	2010-08-08	97
942	Female	84	10	No	No	No	No	No	No	No	No	No	No	No	No	No	No	Yes	Yes	No	No	No	No	No	No	No	No	No	No	No	No	No	No	2010-03-22	2010-04-01	0	0	2010-05-01	0	0	2010-05-06	0	0	2010-05-06	0	0	2010-05-06	2010-05-06	493
943	Female	85	3	No	No	No	No	No	No	No	No	No	Yes	No	No	No	No	No	No	No	No	Yes	No	No	No	No	No	No	No	No	Yes	Yes	No	2010-03-16	2010-03-19	1	0	2010-04-18	1	0	2010-06-17	1	0	2010-09-15	1	0	2011-03-19		223
944	Female	84	7	No	No	No	No	No	No	No	No	No	No	No	No	No	No	No	Yes	No	No	No	No	No	No	No	No	No	No	No	Yes	No	Yes	2010-01-29	2010-02-05	0	0	2010-03-07	0	0	2010-05-06	0	0	2010-08-04	1	0	2011-02-05		42
945	Female	90	16	No	No	No	No	No	No	No	Yes	No	Yes	No	No	No	No	No	No	No	No	No	No	No	No	No	No	No	Yes	No	Yes	No	No	2010-04-21	2010-05-07	0	0	2010-06-06	1	1	2010-08-02	1	1	2010-08-02	1	1	2010-08-02	2010-08-02	62
946	Female	82	7	No	No	No	No	No	No	No	No	Yes	No	No	No	No	No	No	No	No	No	No	No	No	No	No	No	No	Yes	No	Yes	Yes	No	2010-10-11	2010-10-18	0	0	2010-11-17	0	0	2011-01-16	0	0	2011-04-16	0	0	2011-10-18		190
947	Male	80	5	Yes	Yes	No	No	Yes	No	No	Yes	No	No	No	No	No	No	No	No	No	No	No	No	No	No	No	No	No	No	No	Yes	Yes	No	2010-08-19	2010-08-24	1	0	2010-09-23	1	0	2010-11-22	1	0	2011-02-20	1	0	2011-08-24		173
948	Female	96	5	No	No	No	No	No	No	No	No	No	No	No	No	No	No	Yes	No	No	Yes	No	No	No	No	No	No	No	Yes	No	Yes	No	No	2010-07-30	2010-08-04	1	1	2010-09-03	1	1	2010-11-02	2	1	2010-11-19	2	1	2010-11-19	2010-11-19	404
949	Female	83	9	No	No	No	No	No	No	No	Yes	No	No	No	No	No	Yes	Yes	Yes	No	No	Yes	No	No	No	No	No	No	Yes	No	Yes	No	No	2010-05-20	2010-05-29	0	0	2010-06-28	0	0	2010-08-27	0	0	2010-11-25	0	0	2011-05-29		274
950	Female	80	11	No	No	No	No	No	No	Yes	Yes	Yes	Yes	No	No	No	Yes	Yes	No	No	No	Yes	No	No	Yes	No	No	No	Yes	Yes	Yes	No	Yes	2010-04-29	2010-05-10	0	0	2010-06-09	0	0	2010-08-08	1	0	2010-11-06	3	1	2011-05-10	2011-06-30	176
951	Female	86	8	No	No	No	No	No	No	No	Yes	No	No	No	Yes	No	No	Yes	Yes	Yes	Yes	No	No	No	No	No	No	No	No	No	Yes	Yes	No	2010-02-24	2010-03-04	0	0	2010-04-03	0	0	2010-06-02	1	0	2010-08-31	1	0	2011-03-04		354
952	Male	92	3	No	No	No	No	No	No	No	No	No	No	No	No	No	No	No	No	No	Yes	No	No	No	No	No	No	No	Yes	Yes	No	No	Yes	2010-11-23	2010-11-26	0	0	2010-12-26	0	0	2011-02-24	1	0	2011-05-25	3	0	2011-09-12	2011-09-12	400
953	Female	78	24	Yes	No	No	No	No	No	Yes	Yes	No	No	No	No	No	No	No	No	No	No	No	No	No	No	No	No	No	No	No	Yes	No	No	2010-05-23	2010-06-16	0	0	2010-07-16	0	0	2010-09-14	0	0	2010-12-13	2	0	2011-06-16		484
954	Male	80	4	No	No	No	No	No	No	No	Yes	Yes	Yes	No	Yes	No	No	No	No	No	No	No	No	No	No	No	No	No	No	No	Yes	No	Yes	2010-12-19	2010-12-23	0	0	2011-01-22	0	0	2011-03-23	0	0	2011-06-21	0	0	2011-12-23		20
955	Male	85	5	No	No	Yes	No	Yes	No	No	Yes	No	No	No	No	No	No	No	Yes	No	No	Yes	No	No	No	No	No	No	No	No	Yes	Yes	No	2010-04-16	2010-04-21	0	0	2010-05-21	0	0	2010-07-20	1	0	2010-09-24	1	0	2010-09-24	2010-09-24	201
956	Male	80	7	Yes	No	No	No	Yes	No	No	Yes	Yes	Yes	No	No	No	Yes	No	No	No	No	No	No	No	Yes	No	No	No	No	No	Yes	No	Yes	2009-12-28	2010-01-04	0	0	2010-02-03	0	0	2010-04-04	1	0	2010-07-03	2	0	2011-01-04		262
957	Female	79	14	No	No	No	No	No	No	No	No	No	Yes	Yes	Yes	No	No	Yes	No	No	No	No	No	No	No	No	No	No	No	No	Yes	No	No	2010-02-18	2010-03-04	0	0	2010-04-03	0	0	2010-06-02	0	0	2010-08-31	0	0	2011-03-04		4
958	Female	86	20	No	No	Yes	No	No	No	No	No	No	No	No	No	No	No	No	No	No	No	No	No	No	No	No	No	No	No	No	Yes	No	Yes	2010-01-07	2010-01-27	1	0	2010-02-10	1	0	2010-02-10	1	0	2010-02-10	1	0	2010-02-10	2010-02-10	56
959	Female	76	3	Yes	No	No	No	No	No	No	No	Yes	No	No	No	No	No	No	No	No	No	No	No	No	No	No	No	No	No	No	Yes	Yes	Yes	2010-01-20	2010-01-23	0	0	2010-02-22	0	0	2010-04-23	0	0	2010-07-22	0	0	2011-01-23		316
960	Female	84	8	No	No	No	No	No	No	No	No	No	No	No	Yes	Yes	No	No	No	No	No	No	No	No	No	No	No	No	No	No	Yes	No	Yes	2010-05-28	2010-06-05	0	0	2010-07-05	0	0	2010-09-03	0	0	2010-12-02	1	0	2011-06-05		547
961	Male	79	5	No	Yes	No	No	No	No	No	No	No	Yes	No	No	No	No	Yes	No	Yes	No	Yes	No	No	No	No	No	No	Yes	No	Yes	Yes	No	2010-09-11	2010-09-16	1	0	2010-10-16	2	1	2010-12-15	2	1	2011-03-15	2	1	2011-03-22	2011-03-22	341
962	Female	83	3	No	No	No	No	No	No	No	No	No	No	No	No	No	No	No	Yes	No	No	No	No	No	No	No	No	No	No	No	Yes	No	Yes	2010-07-27	2010-07-30	1	0	2010-08-29	1	0	2010-10-28	1	0	2011-01-26	1	0	2011-07-30		12
963	Male	82	15	No	No	No	No	No	No	No	No	No	No	No	No	No	No	No	No	No	No	Yes	No	No	No	No	No	No	No	No	Yes	No	No	2009-12-27	2010-01-11	0	0	2010-02-10	0	0	2010-04-11	1	1	2010-05-27	1	1	2010-05-27	2010-05-27	10
964	Female	86	7	No	No	No	No	No	No	No	No	No	No	No	No	No	No	No	No	No	No	Yes	No	No	No	No	No	No	No	No	Yes	No	Yes	2010-04-01	2010-04-08	0	0	2010-05-08	0	0	2010-07-07	0	0	2010-10-05	2	2	2011-04-08		212
965	Male	85	7	No	No	No	No	No	No	No	No	No	No	No	No	No	No	No	No	No	No	No	No	No	No	No	No	No	Yes	No	Yes	No	No	2010-10-26	2010-11-02	0	0	2010-12-02	0	0	2011-01-31	0	0	2011-05-01	0	0	2011-11-02		69
966	Male	78	14	Yes	No	No	No	No	No	Yes	No	No	No	No	No	No	No	No	No	No	No	Yes	No	No	No	No	No	No	No	No	No	No	No	2010-06-25	2010-07-09	0	0	2010-08-08	0	0	2010-10-07	0	0	2011-01-05	0	0	2011-07-09		26
967	Male	74	7	No	No	No	No	Yes	No	No	Yes	No	Yes	No	No	No	No	No	No	No	No	Yes	No	No	No	No	No	No	No	No	Yes	Yes	Yes	2010-09-03	2010-09-10	0	0	2010-10-10	0	0	2010-12-09	0	0	2011-03-09	0	0	2011-09-10		82
968	Male	86	7	No	No	Yes	No	No	No	No	Yes	No	Yes	No	No	No	Yes	Yes	No	No	Yes	Yes	No	No	No	No	No	No	No	No	Yes	No	No	2010-03-16	2010-03-23	0	0	2010-04-22	0	0	2010-06-21	0	0	2010-09-19	0	0	2011-03-23		343
969	Female	81	11	No	No	No	No	No	No	No	Yes	No	No	No	No	No	No	No	No	No	No	No	No	No	No	No	No	No	No	No	Yes	No	No	2010-04-16	2010-04-27	0	0	2010-05-27	0	0	2010-07-26	0	0	2010-10-24	0	0	2011-04-27		143
970	Female	80	5	No	No	No	No	No	No	No	No	No	No	No	No	No	No	No	No	No	No	No	No	No	No	No	No	No	No	No	Yes	No	No	2010-10-20	2010-10-25	0	0	2010-11-24	0	0	2011-01-23	0	0	2011-04-23	0	0	2011-10-25		538
971	Male	80	9	No	No	No	No	No	No	No	Yes	No	No	Yes	No	Yes	No	No	No	No	No	No	No	No	No	No	No	No	No	No	Yes	No	Yes	2010-09-01	2010-09-10	0	0	2010-10-10	0	0	2010-12-09	0	0	2011-03-09	0	0	2011-09-10		173
972	Female	85	11	No	No	No	No	No	No	No	Yes	No	Yes	Yes	No	No	No	Yes	No	No	No	No	No	No	No	No	No	No	No	No	Yes	No	Yes	2010-05-03	2010-05-14	0	0	2010-06-13	0	0	2010-08-12	0	0	2010-11-10	0	0	2011-05-14		97
973	Female	98	6	No	No	No	No	No	No	No	Yes	No	No	No	No	No	No	No	No	No	No	No	No	No	No	No	No	No	Yes	No	Yes	No	Yes	2010-06-29	2010-07-05	0	0	2010-08-04	0	0	2010-10-03	0	0	2011-01-01	0	0	2011-07-05		397
974	Male	85	6	No	No	No	No	No	No	No	No	No	No	No	No	No	No	No	No	No	No	No	No	No	No	No	No	No	Yes	Yes	Yes	No	No	2010-03-04	2010-03-10	0	0	2010-04-09	0	0	2010-06-08	1	0	2010-09-06	2	1	2011-03-10	2011-12-25	309
975	Male	78	6	Yes	No	No	No	No	No	No	No	No	No	No	No	No	No	No	No	No	No	No	No	No	No	No	No	No	No	No	No	No	No	2010-01-27	2010-02-02	0	0	2010-03-04	0	0	2010-05-03	0	0	2010-08-01	0	0	2011-02-02		515
976	Female	85	5	No	No	No	No	No	No	No	Yes	No	No	No	No	No	No	No	Yes	No	No	No	No	No	No	No	No	No	No	No	No	Yes	Yes	2009-12-31	2010-01-05	0	0	2010-02-04	0	0	2010-04-05	0	0	2010-07-04	0	0	2011-01-05		4
977	Male	87	4	Yes	No	No	No	No	No	No	No	Yes	No	No	No	No	No	No	No	No	No	No	No	Yes	No	No	No	Yes	No	No	Yes	Yes	Yes	2010-09-11	2010-09-15	0	0	2010-10-15	0	0	2010-12-14	0	0	2011-03-14	1	1	2011-04-30	2011-04-30	167
978	Male	73	9	No	No	No	No	No	No	No	No	No	No	No	No	No	No	No	No	No	No	No	No	No	No	No	No	Yes	No	No	Yes	No	No	2010-03-22	2010-03-31	0	0	2010-04-30	0	0	2010-06-29	0	0	2010-09-27	0	0	2011-03-31		528
979	Male	80	2	No	No	No	No	No	No	No	No	No	No	No	No	No	No	No	No	No	No	No	No	No	No	No	No	Yes	No	No	Yes	No	No	2010-12-20	2010-12-22	0	0	2011-01-21	0	0	2011-03-22	0	0	2011-06-20	0	0	2011-12-22		370
980	Female	82	21	No	No	No	No	No	No	No	No	No	No	No	No	No	No	No	No	No	No	No	No	No	No	No	No	No	No	No	Yes	No	No	2010-05-20	2010-06-10	0	0	2010-07-10	0	0	2010-09-08	0	0	2010-12-07	0	0	2011-05-28		537
981	Male	91	29	No	No	No	No	No	No	No	No	Yes	No	No	No	No	No	No	No	No	Yes	Yes	No	No	No	No	No	No	No	No	Yes	No	Yes	2010-02-16	2010-03-17	0	0	2010-04-16	0	0	2010-06-15	1	0	2010-09-13	1	0	2010-10-14	2010-10-14	8
982	Female	82	13	No	No	No	Yes	No	No	No	Yes	No	No	No	No	No	No	Yes	Yes	No	No	No	No	No	No	No	No	Yes	Yes	No	Yes	No	Yes	2010-08-02	2010-08-15	1	1	2010-09-14	1	1	2010-11-13	1	1	2011-02-11	1	1	2011-08-15		23
983	Female	76	11	No	No	No	No	No	Yes	No	Yes	No	No	No	No	No	No	No	No	No	No	No	No	No	No	No	Yes	No	Yes	No	Yes	Yes	Yes	2010-01-29	2010-02-09	0	0	2010-03-11	0	0	2010-05-10	0	0	2010-08-08	0	0	2011-02-09		358
984	Male	81	8	No	No	No	No	No	No	No	No	No	Yes	No	No	No	No	No	No	No	No	No	No	No	No	No	No	No	Yes	No	Yes	Yes	Yes	2010-10-15	2010-10-23	0	0	2010-11-22	0	0	2010-11-30	0	0	2010-11-30	0	0	2010-11-30	2010-11-30	324
985	Female	86	20	No	No	No	No	No	No	Yes	Yes	No	No	No	No	No	No	Yes	Yes	No	No	No	No	No	No	No	No	No	Yes	No	Yes	No	No	2010-04-01	2010-04-21	0	0	2010-05-21	0	0	2010-07-20	0	0	2010-10-18	0	0	2011-04-21		184
986	Male	66	3	Yes	No	No	No	No	No	No	No	No	Yes	No	No	No	No	No	No	No	No	No	No	No	No	No	No	No	No	No	Yes	Yes	No	2010-09-06	2010-09-09	0	0	2010-10-09	1	0	2010-12-08	3	0	2011-03-08	3	0	2011-04-01	2011-04-01	342
987	Male	85	12	No	No	Yes	Yes	No	No	No	Yes	Yes	No	No	No	No	No	No	Yes	Yes	No	No	No	No	No	No	No	Yes	No	No	Yes	Yes	Yes	2010-11-21	2010-12-03	0	0	2011-01-02	0	0	2011-03-03	1	0	2011-06-01	1	0	2011-07-19	2011-07-19	234
988	Male	73	8	No	No	No	Yes	Yes	No	No	No	No	Yes	No	No	No	No	No	No	No	No	No	No	No	No	No	No	Yes	Yes	Yes	Yes	No	Yes	2010-08-29	2010-09-06	0	0	2010-10-06	0	0	2010-12-05	0	0	2011-03-05	0	0	2011-09-06		340
989	Male	82	5	No	No	No	No	No	No	No	No	No	Yes	No	No	No	No	Yes	No	No	No	No	No	No	No	No	No	No	Yes	No	Yes	Yes	Yes	2010-12-06	2010-12-11	0	0	2011-01-10	0	0	2011-03-11	1	0	2011-04-16	1	0	2011-04-16	2011-04-16	270
990	Male	73	4	No	No	Yes	No	No	No	No	Yes	No	No	No	No	No	No	No	Yes	No	No	No	No	No	No	No	No	No	No	No	Yes	No	Yes	2010-04-05	2010-04-09	2	0	2010-05-09	3	0	2010-07-08	4	1	2010-10-06	4	1	2011-04-09	2011-08-24	198
991	Male	78	14	No	No	Yes	No	No	No	No	No	No	No	No	No	No	No	No	No	No	Yes	No	No	No	No	No	No	No	No	Yes	Yes	No	Yes	2010-02-15	2010-03-01	0	0	2010-03-31	0	0	2010-05-30	0	0	2010-08-28	1	0	2011-03-01	2011-06-21	142
992	Male	72	5	No	No	No	No	No	No	No	No	No	No	No	No	Yes	No	No	No	No	No	Yes	No	No	No	No	No	Yes	No	No	Yes	Yes	Yes	2010-02-20	2010-02-25	0	0	2010-03-27	0	0	2010-05-26	0	0	2010-08-24	0	0	2011-02-25		527
993	Female	92	4	No	No	No	No	No	No	No	No	No	No	No	No	No	No	No	Yes	No	No	No	No	No	No	No	No	No	Yes	No	No	No	No	2010-11-23	2010-11-27	0	0	2010-12-27	0	0	2011-02-25	0	0	2011-05-26	0	0	2011-11-27		364
994	Female	80	7	Yes	No	No	No	No	No	No	No	No	No	No	No	No	No	No	No	No	No	No	No	No	No	No	No	No	No	No	Yes	Yes	No	2010-05-08	2010-05-15	0	0	2010-06-14	0	0	2010-08-13	0	0	2010-11-11	0	0	2011-05-15		480
995	Female	95	23	No	No	No	No	No	No	No	No	No	No	No	No	No	No	No	No	No	No	No	No	No	No	No	No	No	No	No	Yes	No	Yes	2010-07-12	2010-08-04	0	0	2010-08-12	0	0	2010-08-12	0	0	2010-08-12	0	0	2010-08-12	2010-08-12	253
996	Male	83	5	No	No	No	No	No	No	No	No	No	No	No	No	No	No	No	No	No	No	No	No	No	No	No	No	No	No	Yes	Yes	No	Yes	2010-04-30	2010-05-05	0	0	2010-06-04	0	0	2010-08-03	0	0	2010-11-01	1	1	2011-05-05		504
997	Male	95	16	No	No	No	No	No	No	No	No	No	No	No	No	No	No	No	No	No	No	No	No	No	No	No	No	Yes	No	No	No	No	No	2010-01-26	2010-02-11	0	0	2010-03-13	1	1	2010-05-12	1	1	2010-08-10	1	1	2011-02-11		426
998	Male	90	7	No	No	Yes	No	No	No	No	No	No	Yes	Yes	No	No	No	No	Yes	No	No	No	No	No	No	No	No	No	Yes	No	Yes	No	No	2010-04-29	2010-05-06	0	0	2010-06-05	0	0	2010-08-04	0	0	2010-11-02	0	0	2011-05-06		526
999	Female	93	6	No	No	Yes	No	No	No	No	No	No	Yes	No	No	No	No	No	No	No	No	No	No	No	No	No	No	No	Yes	No	Yes	No	No	2010-07-20	2010-07-26	0	0	2010-08-25	0	0	2010-10-24	0	0	2011-01-22	0	0	2011-07-26		83
1000	Female	92	6	No	No	Yes	No	No	No	Yes	No	Yes	Yes	No	No	No	No	No	No	No	No	Yes	No	Yes	No	No	No	No	Yes	No	Yes	No	Yes	2010-12-08	2010-12-14	1	0	2011-01-13	3	1	2011-03-14	3	1	2011-06-12	4	1	2011-12-14		98
1001	Female	74	22	No	No	No	No	No	No	No	No	No	No	No	No	No	No	No	No	No	No	No	No	No	No	No	No	No	No	No	No	No	No	2010-03-08	2010-03-30	0	0	2010-04-29	0	0	2010-06-28	0	0	2010-09-26	0	0	2011-03-30		320
1002	Male	65	3	No	No	No	No	No	No	No	Yes	No	Yes	No	No	No	Yes	No	Yes	Yes	No	Yes	No	No	No	No	No	No	No	No	Yes	Yes	Yes	2010-12-26	2010-12-29	0	0	2011-01-28	0	0	2011-03-29	0	0	2011-06-27	0	0	2011-12-29		407
1003	Female	75	10	No	No	No	No	No	No	No	No	No	No	No	No	No	Yes	No	No	Yes	No	No	No	No	No	No	No	Yes	Yes	No	Yes	Yes	Yes	2010-03-06	2010-03-16	0	0	2010-04-15	2	1	2010-06-14	3	2	2010-09-12	6	4	2011-03-16	2011-05-27	530
1004	Female	71	9	No	No	No	Yes	No	No	No	Yes	No	Yes	No	No	No	No	No	No	No	No	No	No	No	Yes	No	No	Yes	No	No	Yes	Yes	Yes	2010-11-08	2010-11-17	0	0	2010-12-17	0	0	2011-02-15	2	0	2011-03-30	2	0	2011-03-30	2011-03-30	244
1005	Male	89	4	No	No	No	No	Yes	No	No	Yes	Yes	Yes	No	No	No	No	No	No	No	No	No	No	No	Yes	No	No	No	Yes	No	Yes	Yes	Yes	2010-02-05	2010-02-09	1	1	2010-03-11	1	1	2010-05-10	1	1	2010-08-08	3	2	2011-02-09		243
1006	Male	72	11	Yes	No	No	No	No	No	No	Yes	No	Yes	No	No	No	Yes	Yes	No	No	No	No	No	No	No	No	No	No	No	No	Yes	No	No	2010-01-06	2010-01-17	0	0	2010-02-16	0	0	2010-04-17	1	1	2010-07-16	1	1	2011-01-17		271
1007	Female	77	11	Yes	No	No	No	No	No	No	No	No	No	No	No	Yes	Yes	No	No	No	No	No	No	No	No	No	No	No	Yes	Yes	Yes	Yes	No	2010-12-16	2010-12-27	0	0	2011-01-26	0	0	2011-03-27	0	0	2011-06-25	1	0	2011-09-08	2011-09-08	73
1008	Female	80	32	No	No	No	No	No	No	No	No	No	No	No	No	No	No	No	No	No	No	No	No	No	No	No	No	No	No	Yes	No	No	No	2010-03-07	2010-04-08	0	0	2010-05-08	1	0	2010-07-07	1	0	2010-10-05	1	0	2011-04-08		104
1009	Female	80	3	No	No	No	No	Yes	No	Yes	Yes	No	No	No	No	No	No	No	No	No	No	No	No	No	No	No	No	No	No	No	Yes	Yes	Yes	2010-04-25	2010-04-28	0	0	2010-05-28	0	0	2010-07-27	0	0	2010-10-25	0	0	2011-04-28		206
1010	Female	94	6	No	No	No	No	No	No	Yes	No	No	No	No	No	No	No	No	No	No	No	Yes	No	No	No	No	No	No	No	No	Yes	No	No	2010-03-03	2010-03-09	0	0	2010-04-08	0	0	2010-06-07	0	0	2010-09-05	1	1	2011-03-09		318
1011	Male	78	6	No	No	No	No	No	No	Yes	Yes	No	No	No	No	No	No	Yes	Yes	No	No	No	No	No	No	No	No	No	No	No	Yes	No	Yes	2010-01-09	2010-01-15	1	0	2010-02-14	3	0	2010-04-15	5	0	2010-07-14	10	0	2011-01-15		118
1012	Male	76	12	No	No	No	Yes	No	No	No	Yes	No	No	No	No	Yes	No	No	No	No	No	Yes	No	No	No	No	Yes	Yes	No	No	Yes	No	Yes	2010-10-07	2010-10-19	0	0	2010-11-18	0	0	2011-01-17	0	0	2011-04-17	0	0	2011-10-19		64
1013	Male	74	4	No	No	No	Yes	No	No	No	Yes	No	No	No	No	No	No	No	No	No	No	No	No	No	No	Yes	No	Yes	No	No	Yes	No	No	2010-03-09	2010-03-13	0	0	2010-04-12	0	0	2010-06-11	0	0	2010-09-09	0	0	2011-03-13		296
1014	Male	81	7	No	No	No	Yes	No	No	No	No	No	Yes	No	No	Yes	No	Yes	No	No	No	No	No	No	No	No	No	Yes	No	Yes	Yes	No	No	2010-06-16	2010-06-23	0	0	2010-07-23	0	0	2010-09-21	0	0	2010-12-20	3	1	2011-06-23	2011-06-24	395
1015	Female	87	4	Yes	No	No	No	No	No	No	Yes	No	No	No	No	No	No	Yes	No	No	No	No	No	No	No	No	No	No	No	No	Yes	No	No	2010-01-27	2010-01-31	0	0	2010-03-02	0	0	2010-05-01	0	0	2010-07-30	0	0	2011-01-31		249
1016	Male	86	19	No	No	Yes	No	No	No	No	Yes	No	No	No	No	No	No	No	No	No	Yes	No	Yes	No	No	No	Yes	No	No	No	Yes	No	No	2010-02-16	2010-03-07	0	0	2010-04-06	0	0	2010-05-09	0	0	2010-05-09	0	0	2010-05-09	2010-05-09	392
1017	Female	93	4	No	No	No	No	No	No	No	No	No	No	No	No	No	No	No	No	No	No	No	No	No	No	No	No	No	Yes	No	Yes	No	No	2010-08-14	2010-08-18	0	0	2010-09-17	0	0	2010-11-16	0	0	2011-02-14	1	0	2011-04-18	2011-04-18	67
1018	Female	94	5	No	No	No	No	No	No	No	No	No	No	No	No	No	No	No	No	No	No	No	No	No	No	No	No	No	No	No	No	No	No	2010-05-07	2010-05-12	0	0	2010-06-11	0	0	2010-08-10	0	0	2010-11-08	0	0	2011-05-12	2011-08-04	395
1019	Male	82	17	No	No	Yes	No	No	No	No	No	No	No	No	No	No	No	No	No	No	No	No	No	No	No	No	No	No	No	No	Yes	No	Yes	2010-04-27	2010-05-14	0	0	2010-06-13	0	0	2010-07-02	0	0	2010-07-02	0	0	2010-07-02	2010-07-02	66
1020	Female	85	2	No	No	No	No	No	No	No	No	No	No	No	No	No	No	No	No	No	No	No	No	No	No	No	No	No	No	Yes	Yes	No	No	2010-10-24	2010-10-26	0	0	2010-11-25	0	0	2011-01-24	0	0	2011-04-24	1	0	2011-10-26		384
1021	Female	87	7	No	No	No	No	No	No	No	No	No	No	No	No	No	No	No	No	No	No	No	No	No	No	No	No	No	No	No	Yes	No	Yes	2010-10-01	2010-10-08	0	0	2010-11-07	0	0	2011-01-06	0	0	2011-04-06	0	0	2011-10-08		64
1022	Female	76	6	No	No	No	No	No	No	No	No	No	No	No	No	No	No	No	No	No	No	No	No	No	No	No	No	No	Yes	No	Yes	No	No	2010-07-16	2010-07-22	1	1	2010-08-21	1	1	2010-10-20	1	1	2011-01-18	1	1	2011-07-22		316
1023	Female	96	5	No	No	Yes	Yes	No	No	No	Yes	No	No	No	No	No	No	Yes	No	No	No	No	No	No	No	No	No	No	No	No	No	No	No	2010-05-01	2010-05-06	0	0	2010-06-05	0	0	2010-06-15	0	0	2010-06-15	0	0	2010-06-15	2010-06-15	160
1024	Female	75	4	No	No	No	No	No	No	No	No	No	No	No	No	No	No	No	No	No	No	No	No	No	No	No	No	No	No	Yes	Yes	No	No	2010-09-28	2010-10-02	0	0	2010-11-01	0	0	2010-12-31	0	0	2011-03-31	0	0	2011-10-02		345
1025	Male	69	6	No	No	No	No	No	No	No	No	No	No	No	No	No	No	Yes	No	No	No	No	No	No	No	No	No	No	No	No	Yes	Yes	No	2010-04-27	2010-05-03	0	0	2010-06-02	0	0	2010-08-01	0	0	2010-10-30	0	0	2011-05-03		450
1026	Female	85	11	No	No	No	No	No	No	No	No	No	No	No	No	No	No	No	No	No	No	No	No	No	No	No	No	Yes	No	No	Yes	Yes	Yes	2010-05-04	2010-05-15	0	0	2010-06-14	2	0	2010-08-13	2	0	2010-11-11	3	1	2011-05-15	2011-10-05	130
1027	Male	87	12	No	No	No	No	No	No	No	No	No	No	No	No	No	No	No	No	No	No	Yes	No	No	No	No	No	No	No	No	Yes	No	Yes	2010-02-06	2010-02-18	0	0	2010-03-20	0	0	2010-05-19	0	0	2010-08-17	0	0	2011-02-18		37
1028	Female	67	3	No	No	No	Yes	No	No	No	Yes	No	No	No	No	No	No	No	No	Yes	No	No	No	No	No	No	Yes	Yes	No	Yes	Yes	Yes	Yes	2010-08-27	2010-08-30	0	0	2010-09-29	0	0	2010-11-28	0	0	2011-02-26	2	1	2011-08-30		38
1029	Male	81	3	No	No	No	No	No	No	No	No	No	Yes	No	No	No	No	No	No	No	No	No	No	No	No	No	No	Yes	No	No	Yes	Yes	No	2010-07-28	2010-07-31	0	0	2010-08-30	0	0	2010-10-29	0	0	2011-01-27	0	0	2011-07-31		187
1030	Male	90	12	No	No	No	No	No	No	No	No	No	No	No	No	No	No	No	No	No	No	Yes	No	No	No	No	No	No	No	No	Yes	No	Yes	2010-01-20	2010-02-01	0	0	2010-03-03	0	0	2010-05-02	0	0	2010-07-31	0	0	2011-02-01		357
1031	Male	87	7	No	No	No	No	No	No	No	No	No	Yes	Yes	No	No	No	Yes	No	Yes	No	No	No	No	No	No	No	No	Yes	No	Yes	No	No	2010-04-23	2010-04-30	1	0	2010-05-20	1	0	2010-05-20	1	0	2010-05-20	1	0	2010-05-20	2010-05-20	322
1032	Female	76	7	No	No	No	No	No	No	No	Yes	No	No	No	No	No	No	Yes	No	No	No	No	No	No	No	No	No	No	Yes	No	Yes	No	No	2010-04-19	2010-04-26	0	0	2010-05-26	0	0	2010-07-25	0	0	2010-10-23	1	0	2011-04-26		550
1033	Male	75	5	No	No	Yes	No	No	No	No	No	No	No	No	No	No	No	No	No	No	No	No	No	No	No	No	No	No	No	No	No	No	No	2010-10-15	2010-10-20	0	0	2010-11-19	0	0	2011-01-18	0	0	2011-04-18	0	0	2011-10-20		209
1034	Male	71	10	No	No	No	No	No	No	No	No	No	No	No	No	Yes	No	No	No	No	No	No	No	No	No	No	No	No	No	No	Yes	No	No	2010-09-21	2010-10-01	0	0	2010-10-31	0	0	2010-12-30	0	0	2011-03-30	1	0	2011-10-01		265
1035	Male	72	4	No	No	No	No	No	Yes	No	No	No	No	No	No	No	No	No	No	No	No	No	No	No	No	No	No	No	No	No	Yes	No	No	2010-04-08	2010-04-12	0	0	2010-05-12	1	1	2010-07-11	1	1	2010-10-09	2	2	2011-04-12		125
1036	Female	89	5	No	No	No	No	No	No	No	No	No	Yes	No	No	No	No	No	No	No	No	No	No	No	No	No	No	No	Yes	No	Yes	No	Yes	2010-09-01	2010-09-06	1	1	2010-10-06	2	1	2010-12-05	2	1	2011-03-05	2	1	2011-09-06	2011-11-08	37
1037	Male	89	20	No	No	No	No	No	No	No	Yes	No	Yes	No	No	No	No	Yes	No	Yes	Yes	No	No	No	No	No	Yes	No	Yes	No	Yes	No	Yes	2010-11-09	2010-11-29	0	0	2010-12-12	0	0	2010-12-12	0	0	2010-12-12	0	0	2010-12-12	2010-12-12	479
1038	Female	82	11	No	No	No	No	No	No	No	Yes	No	No	No	No	No	No	No	No	No	No	No	No	No	No	No	No	No	No	Yes	Yes	No	No	2010-03-08	2010-03-19	0	0	2010-04-18	0	0	2010-06-17	0	0	2010-09-15	0	0	2011-03-19		56
1039	Male	76	3	No	No	No	No	No	Yes	No	No	No	No	No	No	No	No	No	No	No	No	No	No	No	No	No	No	No	No	No	Yes	No	No	2010-01-26	2010-01-29	0	0	2010-02-28	0	0	2010-04-29	0	0	2010-07-28	0	0	2011-01-29		320
1040	Male	89	14	No	No	No	No	No	No	No	No	No	No	No	No	No	No	No	No	No	No	No	No	No	No	No	No	No	No	No	Yes	No	Yes	2009-12-29	2010-01-12	0	0	2010-02-11	0	0	2010-04-12	0	0	2010-04-12	0	0	2010-04-12	2010-04-12	340
1041	Female	78	7	No	No	No	No	No	No	No	No	No	No	No	No	No	No	No	No	No	No	No	No	No	No	No	No	No	No	No	No	No	No	2010-06-30	2010-07-07	0	0	2010-08-06	0	0	2010-10-05	0	0	2011-01-03	0	0	2011-07-07		33
1042	Female	66	3	No	No	Yes	No	No	No	No	Yes	No	No	No	Yes	No	No	No	No	No	No	No	No	No	No	No	No	No	No	No	Yes	Yes	Yes	2010-10-02	2010-10-05	2	1	2010-11-04	2	1	2011-01-03	2	1	2011-02-12	2	1	2011-02-12	2011-02-12	483
1043	Female	67	4	No	No	No	No	No	No	No	No	No	Yes	No	No	No	No	No	No	No	No	No	No	No	No	No	No	No	No	No	Yes	Yes	Yes	2010-03-18	2010-03-22	0	0	2010-04-21	0	0	2010-06-20	0	0	2010-09-18	0	0	2011-03-22		100
1044	Female	65	24	No	No	Yes	No	No	No	No	No	No	No	No	No	No	No	No	No	No	No	No	No	No	No	No	No	Yes	No	No	Yes	No	No	2010-11-29	2010-12-23	0	0	2011-01-22	0	0	2011-03-23	0	0	2011-06-21	1	1	2011-12-23		199
1045	Male	60	8	No	No	No	No	No	No	No	No	No	No	No	No	No	No	No	No	No	No	No	No	No	No	No	No	No	No	No	No	No	No	2010-03-23	2010-03-31	0	0	2010-04-30	0	0	2010-06-29	0	0	2010-09-27	0	0	2011-03-31		327
1046	Female	96	5	No	No	No	No	No	No	No	No	No	No	No	No	No	No	No	No	No	No	No	No	No	No	No	No	No	Yes	No	Yes	No	No	2010-01-17	2010-01-22	0	0	2010-02-21	0	0	2010-04-22	0	0	2010-07-21	1	0	2011-01-22		479
1047	Male	68	11	No	No	No	No	No	No	No	No	No	No	No	No	No	No	No	No	No	No	No	No	No	No	No	No	No	No	No	Yes	No	No	2010-05-18	2010-05-29	0	0	2010-06-28	0	0	2010-08-27	0	0	2010-11-25	0	0	2011-05-29		529
1048	Female	82	9	No	No	No	No	No	No	Yes	No	No	No	No	No	No	No	Yes	No	No	No	No	No	No	No	No	No	No	No	No	No	No	No	2010-02-20	2010-03-01	1	1	2010-03-29	1	1	2010-03-29	1	1	2010-03-29	1	1	2010-03-29	2010-03-29	310
1049	Male	87	5	No	No	No	No	No	No	No	No	No	No	No	No	No	No	No	No	No	No	Yes	No	No	No	No	No	Yes	No	No	Yes	No	No	2010-11-04	2010-11-09	0	0	2010-12-09	0	0	2011-02-07	0	0	2011-05-08	0	0	2011-11-09		268
1050	Female	64	11	No	No	No	No	No	No	No	No	No	No	No	No	Yes	No	No	No	No	No	No	No	No	No	No	No	No	No	No	Yes	No	Yes	2010-02-18	2010-03-01	0	0	2010-03-31	1	1	2010-05-30	1	1	2010-08-28	1	1	2011-02-24		199
1051	Female	80	4	No	No	No	No	No	No	No	No	No	No	No	No	No	No	No	No	No	No	No	No	No	No	No	No	No	Yes	No	Yes	Yes	No	2010-08-08	2010-08-12	1	1	2010-09-11	1	1	2010-11-10	1	1	2011-02-08	1	1	2011-08-12		5
1052	Female	85	4	No	No	No	No	No	No	No	No	No	Yes	No	No	No	No	No	No	No	No	No	No	No	No	No	No	No	Yes	No	Yes	No	Yes	2010-09-28	2010-10-02	0	0	2010-11-01	1	0	2010-12-31	2	1	2011-01-31	2	1	2011-01-31	2011-01-31	394
1053	Female	73	6	No	No	No	No	No	No	No	No	No	No	No	No	No	No	No	No	No	No	No	No	No	No	No	No	No	Yes	No	Yes	Yes	No	2010-07-15	2010-07-21	1	0	2010-08-20	1	0	2010-10-19	1	0	2011-01-17	1	0	2011-07-21		324
1054	Female	96	30	Yes	No	No	No	No	No	No	No	No	No	No	No	No	No	No	No	No	No	Yes	No	No	No	No	No	No	No	Yes	Yes	No	No	2010-01-23	2010-02-22	0	0	2010-03-24	0	0	2010-05-23	2	0	2010-08-21	2	0	2010-09-01	2010-09-01	325
1055	Female	87	7	No	No	Yes	No	No	No	No	No	No	No	No	No	Yes	No	No	No	No	No	No	No	No	No	No	No	No	No	No	Yes	No	Yes	2010-03-05	2010-03-12	0	0	2010-04-11	0	0	2010-06-10	0	0	2010-09-08	0	0	2011-03-12		54
1056	Female	89	4	No	No	No	No	No	No	No	No	No	No	No	No	No	No	No	Yes	No	No	No	No	No	No	No	No	No	Yes	No	Yes	No	Yes	2010-06-11	2010-06-15	0	0	2010-07-15	1	0	2010-09-13	1	0	2010-12-12	1	0	2011-06-15	2011-10-01	198
1057	Female	86	5	No	No	No	No	No	No	Yes	No	Yes	Yes	No	No	No	No	No	No	No	No	Yes	No	No	Yes	No	No	No	No	No	Yes	No	Yes	2010-10-02	2010-10-07	0	0	2010-11-06	1	1	2011-01-05	1	1	2011-04-05	1	1	2011-10-07		340
1058	Male	79	24	No	No	No	No	No	No	No	No	No	No	No	No	No	No	No	No	No	No	No	No	No	No	No	No	No	No	Yes	Yes	Yes	Yes	2010-10-30	2010-11-23	0	0	2010-12-23	0	0	2011-02-21	0	0	2011-05-22	0	0	2011-11-23		352
1059	Female	86	12	No	No	No	No	No	No	Yes	No	No	No	No	No	No	No	No	No	No	No	No	No	No	No	No	No	No	No	No	Yes	No	No	2010-02-06	2010-02-18	0	0	2010-03-20	0	0	2010-05-19	0	0	2010-08-17	0	0	2011-02-18		361
1060	Female	85	6	No	No	No	No	No	No	No	Yes	No	No	No	No	No	No	No	No	No	No	No	No	No	No	No	No	No	No	Yes	Yes	No	Yes	2010-06-09	2010-06-15	0	0	2010-07-15	0	0	2010-09-13	0	0	2010-12-12	0	0	2011-06-15		162
1061	Male	70	17	Yes	No	No	No	No	No	No	No	No	No	No	No	No	No	No	Yes	No	No	No	No	No	No	No	No	No	No	No	Yes	No	No	2010-05-24	2010-06-10	0	0	2010-07-10	0	0	2010-09-08	1	1	2010-12-07	1	1	2011-06-10		277
1062	Female	90	6	No	No	No	No	No	No	No	No	No	No	No	No	No	No	No	No	No	No	No	No	No	No	No	No	No	No	No	Yes	No	No	2010-02-18	2010-02-24	0	0	2010-03-26	0	0	2010-05-25	0	0	2010-08-23	1	0	2011-02-24		219
1063	Male	82	4	No	No	No	No	No	No	No	Yes	No	No	No	No	No	No	Yes	No	No	No	No	No	No	No	No	No	No	No	No	Yes	No	Yes	2010-11-25	2010-11-29	1	0	2010-12-29	1	0	2011-02-27	1	0	2011-05-28	1	0	2011-11-29		64
1064	Male	87	6	No	No	No	No	No	No	No	No	No	Yes	No	No	No	No	No	No	No	Yes	No	No	No	No	No	No	No	No	No	Yes	No	Yes	2010-08-21	2010-08-27	1	0	2010-09-26	1	0	2010-11-25	1	0	2011-02-23	1	0	2011-08-27		452
1065	Female	90	6	Yes	Yes	No	No	No	No	No	No	No	No	No	No	No	No	No	No	No	No	No	No	No	No	No	No	No	Yes	No	Yes	No	No	2010-08-04	2010-08-10	0	0	2010-09-09	0	0	2010-11-08	1	0	2011-02-06	1	0	2011-08-10		13
1066	Female	87	4	No	No	No	No	No	No	No	No	No	No	No	No	No	No	No	No	No	No	No	No	No	No	No	No	No	Yes	No	Yes	No	No	2010-01-31	2010-02-04	0	0	2010-03-06	0	0	2010-05-05	0	0	2010-08-03	0	0	2011-02-04	2011-03-08	124
1067	Male	78	6	No	No	No	No	No	No	No	No	No	Yes	No	No	No	No	No	No	Yes	No	No	No	No	No	No	No	No	No	No	Yes	Yes	No	2010-01-09	2010-01-15	0	0	2010-02-14	0	0	2010-04-15	0	0	2010-07-14	0	0	2011-01-15		84
1068	Female	71	7	No	No	No	No	No	No	No	No	No	No	No	No	No	No	No	No	No	No	No	No	No	No	No	No	Yes	Yes	No	Yes	Yes	No	2010-08-09	2010-08-16	0	0	2010-09-15	1	0	2010-11-14	1	0	2011-02-12	1	0	2011-08-16		223
1069	Female	87	6	No	No	No	No	No	No	No	No	No	No	No	Yes	No	No	No	No	No	No	No	No	No	No	No	No	No	Yes	No	Yes	Yes	Yes	2010-10-23	2010-10-29	0	0	2010-11-28	0	0	2011-01-27	1	0	2011-04-27	1	0	2011-10-29		172
1070	Female	85	7	No	No	No	No	No	Yes	No	Yes	No	Yes	No	No	No	No	No	No	No	Yes	No	Yes	No	No	No	No	No	Yes	Yes	Yes	Yes	Yes	2010-06-07	2010-06-14	0	0	2010-07-14	0	0	2010-09-12	0	0	2010-12-11	0	0	2011-06-14		349
1071	Male	78	9	No	No	Yes	No	No	No	No	Yes	No	Yes	No	No	No	No	Yes	No	Yes	No	No	No	No	No	No	No	No	Yes	No	Yes	No	Yes	2010-01-04	2010-01-13	1	1	2010-02-12	2	1	2010-04-13	2	1	2010-07-12	4	2	2010-11-21	2010-11-21	198
1072	Female	87	4	No	No	Yes	No	No	No	Yes	No	No	No	No	No	No	No	No	No	No	No	No	No	No	No	No	No	No	No	Yes	Yes	No	No	2010-03-29	2010-04-02	0	0	2010-05-02	0	0	2010-07-01	1	0	2010-09-29	1	0	2011-04-02	2011-11-06	7
1073	Male	79	15	No	No	No	No	No	No	No	No	No	No	No	No	No	No	No	No	No	No	No	No	No	No	No	No	No	No	No	No	No	No	2010-02-02	2010-02-17	0	0	2010-03-19	0	0	2010-05-18	0	0	2010-08-16	0	0	2011-02-17		135
1074	Female	85	5	No	No	No	No	No	No	No	No	No	Yes	No	Yes	No	No	No	No	No	No	Yes	No	No	No	No	No	No	Yes	No	Yes	No	Yes	2010-07-09	2010-07-14	0	0	2010-08-13	0	0	2010-10-12	0	0	2011-01-10	0	0	2011-07-14		181
1075	Male	84	9	No	No	No	No	No	No	No	No	No	No	No	No	No	No	No	No	No	No	No	No	No	No	No	No	No	No	No	Yes	No	No	2010-03-03	2010-03-12	0	0	2010-04-11	0	0	2010-06-10	0	0	2010-09-08	0	0	2011-03-12		83
1076	Male	76	11	No	No	No	No	No	No	No	Yes	No	No	No	No	No	No	No	No	Yes	Yes	No	No	No	No	No	No	No	No	Yes	Yes	No	Yes	2010-11-15	2010-11-26	0	0	2010-12-26	0	0	2011-02-24	0	0	2011-05-25	0	0	2011-11-26		369
1077	Female	74	10	No	No	No	No	No	No	Yes	No	No	No	No	No	No	No	No	Yes	No	No	No	No	No	No	No	No	No	No	No	Yes	No	No	2010-07-30	2010-08-09	1	0	2010-09-08	1	0	2010-11-07	1	0	2010-11-12	1	0	2010-11-12	2010-11-12	92
1078	Female	89	15	No	No	No	No	No	No	No	No	No	No	No	No	No	No	No	No	No	No	No	No	No	No	No	No	No	No	No	Yes	No	No	2010-10-05	2010-10-20	0	0	2010-11-19	1	0	2011-01-18	2	1	2011-04-18	2	1	2011-04-25	2011-04-25	309
1079	Male	84	7	No	No	No	No	No	No	No	No	No	Yes	No	No	No	No	No	No	No	No	No	No	No	No	No	No	Yes	Yes	No	Yes	Yes	Yes	2010-05-31	2010-06-07	0	0	2010-07-07	0	0	2010-09-05	0	0	2010-12-04	1	0	2011-06-07	2011-07-22	230
1080	Female	80	10	No	No	No	No	No	No	No	Yes	No	No	No	No	No	No	No	No	No	No	No	No	No	No	No	No	No	No	No	Yes	No	Yes	2010-03-02	2010-03-12	0	0	2010-04-11	1	0	2010-06-10	1	0	2010-09-08	5	0	2011-03-12		544
1081	Female	88	4	No	No	No	No	No	No	No	Yes	No	No	No	No	No	No	Yes	Yes	No	No	No	No	No	No	No	No	No	Yes	No	Yes	No	No	2010-04-20	2010-04-24	1	1	2010-05-24	2	1	2010-07-23	3	1	2010-10-21	3	1	2011-04-24		487
1082	Female	80	6	No	No	No	No	No	No	No	No	No	No	No	No	No	No	No	No	No	No	No	No	No	No	No	No	No	No	No	Yes	No	No	2010-05-27	2010-06-02	0	0	2010-07-02	0	0	2010-08-31	0	0	2010-11-29	0	0	2011-06-02		455
1083	Male	88	33	No	No	No	Yes	No	No	No	No	No	Yes	No	No	Yes	Yes	Yes	Yes	Yes	Yes	No	No	No	No	No	No	Yes	Yes	Yes	No	No	No	2010-07-01	2010-08-03	0	0	2010-09-02	0	0	2010-11-01	1	1	2011-01-30	1	1	2011-04-30	2011-04-30	436
1084	Male	73	5	No	No	No	No	No	No	No	No	No	Yes	No	No	No	No	No	No	No	No	No	No	No	No	No	No	No	Yes	Yes	Yes	Yes	No	2010-11-29	2010-12-04	0	0	2011-01-03	0	0	2011-03-04	0	0	2011-06-02	0	0	2011-12-04		351
1085	Male	81	1	No	No	No	No	No	No	No	No	No	No	No	No	No	No	No	No	No	No	No	No	No	No	No	No	No	No	No	Yes	No	Yes	2010-02-20	2010-02-21	0	0	2010-03-23	0	0	2010-05-22	1	0	2010-08-20	1	0	2011-02-21		320
1086	Male	87	19	No	No	No	No	No	No	Yes	No	No	Yes	No	No	No	No	Yes	No	No	No	No	No	No	No	No	No	No	No	Yes	Yes	Yes	No	2010-12-01	2010-12-20	1	1	2011-01-19	1	1	2011-03-20	1	1	2011-06-18	2	1	2011-12-20		242
1087	Female	89	12	No	No	No	No	No	No	No	No	No	Yes	No	Yes	No	No	No	No	No	No	No	No	No	No	No	No	No	No	No	Yes	No	Yes	2010-08-11	2010-08-23	0	0	2010-09-22	0	0	2010-11-21	0	0	2011-02-19	0	0	2011-08-23		355
1088	Female	71	5	No	No	No	No	No	No	No	No	No	No	No	No	No	No	No	No	No	No	No	No	No	No	No	No	No	No	No	No	No	No	2010-04-09	2010-04-14	0	0	2010-05-14	0	0	2010-07-13	0	0	2010-10-11	0	0	2011-04-14		135
1089	Female	86	3	No	No	No	No	No	No	No	No	No	No	No	No	No	No	No	No	No	No	No	No	No	No	No	No	Yes	Yes	No	Yes	Yes	Yes	2010-08-09	2010-08-12	1	0	2010-09-11	1	0	2010-11-10	1	0	2011-02-08	2	0	2011-08-12		409
1090	Male	86	8	No	No	No	No	No	No	No	No	No	No	No	Yes	No	No	Yes	No	No	No	No	No	No	No	No	No	No	Yes	No	Yes	No	No	2010-07-01	2010-07-09	0	0	2010-08-08	0	0	2010-10-07	0	0	2011-01-05	1	0	2011-07-09		126
1091	Male	91	8	No	No	No	No	No	No	No	No	No	No	No	No	No	No	Yes	No	No	Yes	No	No	No	No	No	No	No	Yes	Yes	Yes	No	No	2010-04-06	2010-04-14	0	0	2010-05-14	0	0	2010-07-13	0	0	2010-10-11	0	0	2011-04-14	2011-09-07	550
1092	Male	79	9	No	No	No	No	No	No	No	No	No	No	No	No	No	No	No	No	Yes	No	No	No	No	No	No	No	No	No	No	No	No	No	2010-02-22	2010-03-03	0	0	2010-04-02	0	0	2010-06-01	0	0	2010-08-30	2	0	2010-11-12	2010-11-12	404
1093	Male	87	4	No	No	No	No	No	No	No	Yes	Yes	Yes	No	No	No	No	Yes	No	No	No	Yes	No	No	Yes	Yes	No	No	No	No	Yes	Yes	Yes	2010-12-27	2010-12-31	1	0	2011-01-22	1	0	2011-01-22	1	0	2011-01-22	1	0	2011-01-22	2011-01-22	450
1094	Female	79	4	No	No	No	No	No	No	No	Yes	No	No	No	No	No	No	Yes	Yes	Yes	No	No	Yes	No	No	No	No	No	No	No	Yes	No	No	2010-09-25	2010-09-29	0	0	2010-10-29	1	0	2010-12-28	4	0	2011-03-28	4	0	2011-05-16	2011-05-16	38
1095	Female	67	10	No	No	Yes	No	No	No	No	No	No	No	No	No	No	No	No	No	No	No	No	No	No	No	No	No	No	No	No	No	No	No	2010-05-14	2010-05-24	1	0	2010-06-23	1	0	2010-08-01	1	0	2010-08-01	1	0	2010-08-01	2010-08-01	546
1096	Female	84	22	No	No	No	No	No	No	No	Yes	No	No	No	No	No	No	Yes	Yes	No	No	No	No	No	No	No	No	No	Yes	No	Yes	No	Yes	2010-09-23	2010-10-15	0	0	2010-11-14	0	0	2011-01-13	0	0	2011-04-13	1	1	2011-10-15		372
1097	Female	78	10	No	No	No	No	No	No	No	No	No	No	No	No	No	No	No	No	No	No	No	No	No	No	No	No	No	No	No	No	No	No	2010-12-06	2010-12-16	0	0	2011-01-15	0	0	2011-03-16	0	0	2011-06-14	0	0	2011-12-16		253
1098	Female	90	8	No	No	No	No	No	No	No	Yes	No	No	No	No	No	No	No	Yes	No	No	No	No	No	No	No	No	No	No	No	Yes	No	Yes	2010-07-26	2010-08-03	2	0	2010-09-02	2	0	2010-11-01	3	0	2011-01-30	3	0	2011-08-03	2011-10-23	282
1099	Female	80	26	No	No	No	No	No	No	No	No	No	No	No	Yes	No	No	No	No	No	No	No	No	No	No	No	No	No	No	No	Yes	No	No	2010-05-22	2010-06-17	0	0	2010-07-17	0	0	2010-09-15	0	0	2010-12-14	0	0	2011-06-17		494
1100	Male	84	8	No	Yes	No	No	No	No	No	Yes	No	No	No	No	No	No	Yes	No	No	Yes	No	No	No	No	No	No	No	No	No	Yes	No	No	2010-12-14	2010-12-22	1	0	2011-01-21	1	0	2011-03-22	1	0	2011-06-20	1	0	2011-12-22		35
1101	Male	89	13	No	No	No	No	No	No	No	No	No	No	No	No	No	No	No	No	No	No	No	No	No	No	No	No	No	No	No	No	No	No	2010-11-20	2010-12-03	0	0	2011-01-02	0	0	2011-03-03	1	0	2011-06-01	1	0	2011-12-03		452
1102	Female	80	14	No	No	No	No	No	No	No	No	No	No	No	No	No	No	No	No	No	No	Yes	No	No	No	No	Yes	No	No	No	Yes	No	Yes	2010-01-04	2010-01-18	0	0	2010-02-17	0	0	2010-04-18	0	0	2010-07-17	0	0	2011-01-18		285
1103	Female	96	4	No	No	No	No	No	No	No	No	No	No	No	No	No	No	No	No	No	No	No	No	No	No	No	No	No	Yes	No	Yes	No	No	2010-12-13	2010-12-17	0	0	2011-01-16	0	0	2011-03-17	0	0	2011-06-15	0	0	2011-12-17		517
1104	Female	90	11	No	No	No	No	No	No	No	No	No	No	No	Yes	No	No	No	No	No	No	No	No	No	No	No	No	No	No	No	Yes	No	No	2010-02-22	2010-03-05	1	1	2010-04-04	2	1	2010-06-03	2	1	2010-09-01	2	1	2011-03-05		537
1105	Male	83	19	No	No	No	No	No	No	No	No	No	No	No	No	No	No	Yes	No	Yes	No	No	No	No	No	No	No	No	Yes	No	Yes	Yes	No	2010-05-31	2010-06-19	0	0	2010-07-19	0	0	2010-09-17	1	0	2010-12-16	2	0	2011-02-22	2011-02-22	543
1106	Male	88	32	Yes	No	No	No	No	No	No	No	Yes	Yes	No	No	No	No	No	No	No	No	No	No	No	No	No	No	No	No	Yes	No	No	No	2010-10-28	2010-11-29	0	0	2010-12-29	1	1	2011-02-08	1	1	2011-02-08	1	1	2011-02-08	2011-02-08	421
1107	Male	80	9	No	No	No	No	No	No	No	No	Yes	Yes	No	No	No	No	No	No	No	Yes	Yes	No	No	No	No	No	No	Yes	No	Yes	Yes	No	2010-04-21	2010-04-30	1	1	2010-05-30	1	1	2010-07-29	3	3	2010-10-27	3	3	2011-04-30		286
1108	Female	77	12	No	No	No	No	No	No	Yes	No	No	No	No	No	No	No	No	No	No	No	No	No	No	No	No	No	No	No	No	Yes	Yes	No	2010-03-05	2010-03-17	0	0	2010-04-16	0	0	2010-06-15	0	0	2010-09-13	0	0	2011-03-17		279
1109	Female	75	7	No	No	No	No	No	No	No	No	No	No	No	No	No	No	No	No	No	No	No	No	No	No	No	No	No	Yes	No	Yes	Yes	No	2010-06-11	2010-06-18	0	0	2010-07-18	0	0	2010-09-16	0	0	2010-12-15	0	0	2011-06-18		260
1110	Male	87	17	No	No	No	No	No	No	No	No	No	No	No	No	No	No	No	No	No	No	No	No	No	No	No	No	No	No	No	No	No	No	2010-03-12	2010-03-29	0	0	2010-04-28	0	0	2010-06-27	0	0	2010-09-25	0	0	2011-03-22		396
1111	Female	73	2	Yes	No	Yes	No	No	No	No	No	No	No	No	No	No	No	No	No	No	No	No	No	No	No	No	No	No	Yes	No	Yes	No	No	2010-05-30	2010-06-01	0	0	2010-07-01	0	0	2010-08-30	0	0	2010-11-28	0	0	2011-06-01		221
1112	Female	76	3	No	No	No	Yes	No	No	No	Yes	No	No	No	No	No	No	Yes	No	No	No	No	No	No	No	No	No	Yes	No	No	No	No	No	2010-03-10	2010-03-13	0	0	2010-04-12	0	0	2010-06-11	0	0	2010-09-09	0	0	2011-03-13		397
1113	Male	83	6	No	No	No	No	No	No	No	No	No	No	No	No	No	No	Yes	No	No	No	No	No	No	No	No	No	No	No	No	Yes	No	No	2010-04-03	2010-04-09	1	0	2010-05-09	1	0	2010-07-08	1	0	2010-10-06	4	1	2011-02-16	2011-02-16	38
1114	Female	85	26	No	No	No	No	No	No	No	No	No	No	No	No	No	No	No	No	No	No	No	No	No	No	No	No	No	No	No	Yes	No	No	2010-10-21	2010-11-16	0	0	2010-12-16	0	0	2011-02-14	0	0	2011-05-15	0	0	2011-11-05		426
1115	Female	96	16	No	No	No	No	No	No	No	Yes	No	No	No	No	No	No	Yes	No	No	No	Yes	No	No	No	No	No	No	No	No	Yes	No	No	2010-02-25	2010-03-13	1	1	2010-03-27	1	1	2010-03-27	1	1	2010-03-27	1	1	2010-03-27	2010-03-27	189
1116	Female	94	6	No	No	No	No	No	No	No	No	No	No	No	No	No	No	No	No	No	No	No	No	No	No	No	No	No	Yes	No	No	No	No	2010-09-18	2010-09-24	0	0	2010-10-24	0	0	2010-12-23	0	0	2011-01-23	0	0	2011-01-23	2011-01-23	484
1117	Female	75	9	No	No	No	No	No	No	No	No	No	No	No	No	No	No	No	No	No	No	Yes	No	No	No	No	No	Yes	No	No	Yes	Yes	No	2010-04-06	2010-04-15	0	0	2010-05-15	1	1	2010-07-14	1	1	2010-10-12	1	1	2011-04-15		351
1118	Male	71	13	Yes	No	No	No	No	No	No	No	No	Yes	No	No	No	No	Yes	Yes	No	No	No	No	No	No	No	No	No	Yes	No	Yes	No	No	2010-06-15	2010-06-28	0	0	2010-07-28	0	0	2010-09-26	2	2	2010-12-25	4	3	2011-05-29	2011-05-29	363
1119	Female	92	20	No	No	No	No	No	No	No	No	No	No	No	No	No	No	No	No	No	No	No	No	No	No	No	No	No	No	Yes	Yes	No	Yes	2010-06-22	2010-07-12	0	0	2010-08-11	0	0	2010-10-10	0	0	2011-01-08	0	0	2011-07-12		176
1120	Male	81	5	No	No	No	No	Yes	No	No	Yes	No	No	No	No	No	No	No	No	No	Yes	Yes	No	No	No	No	No	No	No	No	Yes	No	No	2010-11-22	2010-11-27	0	0	2010-12-27	0	0	2011-02-25	2	2	2011-04-11	2	2	2011-04-11	2011-04-11	479
1121	Male	80	8	No	No	No	No	No	No	No	No	No	No	No	No	No	No	No	No	No	No	No	No	No	No	No	No	No	No	No	Yes	No	No	2010-06-14	2010-06-22	0	0	2010-07-22	1	0	2010-09-20	1	0	2010-12-19	2	1	2011-06-08	2011-06-08	515
1122	Male	75	4	Yes	Yes	No	No	No	No	No	No	Yes	No	No	No	No	No	No	No	No	No	No	No	No	No	No	No	Yes	Yes	No	Yes	Yes	Yes	2010-01-29	2010-02-02	0	0	2010-03-04	0	0	2010-05-03	0	0	2010-08-01	0	0	2011-02-02	2011-07-26	262
1123	Male	81	18	No	No	No	No	No	No	No	Yes	No	No	No	No	No	No	Yes	No	No	No	No	No	No	No	No	No	No	No	No	Yes	No	No	2010-12-03	2010-12-21	1	1	2011-01-20	3	2	2011-03-21	4	2	2011-04-06	4	2	2011-04-06	2011-04-06	240
1124	Male	81	2	No	No	Yes	Yes	No	No	No	Yes	No	No	No	No	No	No	No	No	No	No	No	No	No	No	No	No	Yes	No	No	Yes	No	Yes	2010-05-12	2010-05-14	0	0	2010-06-13	0	0	2010-08-12	0	0	2010-11-10	0	0	2011-05-14		85
1125	Female	82	15	Yes	No	No	No	No	No	No	No	No	Yes	No	No	No	No	No	No	No	Yes	No	No	No	No	No	No	No	No	No	Yes	No	Yes	2010-07-22	2010-08-06	1	0	2010-09-05	2	1	2010-11-04	3	2	2011-02-02	5	4	2011-08-02		537
1126	Male	88	6	No	No	No	No	No	No	No	Yes	Yes	Yes	No	No	No	No	No	No	Yes	No	No	No	No	No	No	No	No	Yes	No	Yes	Yes	Yes	2010-10-23	2010-10-29	0	0	2010-11-28	0	0	2011-01-27	0	0	2011-04-27	0	0	2011-10-29		238
1127	Female	71	6	Yes	No	No	No	No	No	No	No	No	No	No	No	No	No	No	No	No	No	No	No	No	No	No	No	No	No	No	No	No	No	2010-10-21	2010-10-27	0	0	2010-11-26	0	0	2011-01-25	0	0	2011-04-25	0	0	2011-10-27		514
1128	Female	92	12	No	No	No	No	No	No	No	No	No	No	No	No	No	No	No	No	No	No	No	No	No	No	No	No	No	No	Yes	Yes	No	Yes	2010-07-10	2010-07-22	0	0	2010-08-21	0	0	2010-10-20	0	0	2011-01-18	0	0	2011-07-22		363
1129	Male	66	9	No	No	No	No	No	No	No	No	No	Yes	No	No	No	No	No	No	No	No	Yes	No	No	No	No	No	Yes	Yes	No	Yes	No	No	2010-03-11	2010-03-20	1	0	2010-04-19	1	0	2010-06-18	1	0	2010-09-16	1	0	2010-09-29	2010-09-29	74
1130	Female	81	7	No	No	No	No	No	No	No	No	No	No	No	No	No	No	No	No	No	No	No	No	No	No	No	No	No	No	No	No	No	No	2010-04-30	2010-05-07	0	0	2010-06-06	0	0	2010-08-05	0	0	2010-11-03	0	0	2011-05-07		239
1131	Male	80	5	No	No	No	No	No	No	No	No	No	Yes	No	No	No	No	No	No	No	No	No	No	No	No	No	No	No	Yes	No	Yes	Yes	Yes	2010-01-07	2010-01-12	0	0	2010-02-11	0	0	2010-04-12	1	0	2010-07-11	1	0	2011-01-12		456
1132	Male	70	5	No	No	No	Yes	Yes	No	No	No	No	Yes	No	No	No	No	No	No	No	Yes	Yes	No	No	No	No	No	Yes	Yes	Yes	Yes	Yes	Yes	2010-04-02	2010-04-07	1	0	2010-05-07	1	0	2010-07-06	1	0	2010-10-04	2	0	2011-04-07		538
1133	Female	79	9	No	No	No	No	No	No	No	No	No	No	No	No	No	No	No	No	No	No	No	No	No	No	No	No	No	No	No	No	No	No	2010-04-21	2010-04-30	0	0	2010-05-30	1	0	2010-07-29	1	0	2010-10-27	1	0	2011-04-30		167
1134	Female	93	13	No	No	No	No	No	No	No	No	No	No	No	No	No	No	No	No	No	No	Yes	No	No	No	No	No	No	No	No	Yes	No	Yes	2010-06-29	2010-07-12	0	0	2010-08-11	0	0	2010-10-10	0	0	2011-01-08	0	0	2011-07-12		290
1135	Male	69	7	No	No	No	No	No	No	No	No	Yes	Yes	No	No	Yes	Yes	No	No	No	No	No	No	No	No	No	No	No	Yes	No	Yes	No	No	2010-06-09	2010-06-16	0	0	2010-07-16	0	0	2010-09-14	0	0	2010-12-13	1	0	2011-06-16		518
1136	Female	78	3	No	No	No	No	No	No	No	No	No	No	No	No	No	No	No	No	No	No	No	No	No	No	No	No	No	No	No	Yes	No	No	2010-12-21	2010-12-24	0	0	2011-01-23	0	0	2011-03-24	3	1	2011-06-22	4	1	2011-12-24		93
1137	Female	79	8	No	No	No	Yes	No	No	No	No	No	Yes	No	No	No	No	No	Yes	No	No	No	No	No	No	No	No	Yes	No	No	Yes	Yes	Yes	2010-04-09	2010-04-17	0	0	2010-05-17	0	0	2010-07-16	1	0	2010-10-14	3	2	2011-04-17		347
1138	Female	66	3	Yes	No	Yes	No	No	No	No	No	No	No	No	No	Yes	No	No	No	No	No	No	No	No	No	No	No	No	No	No	Yes	No	No	2010-12-06	2010-12-09	0	0	2011-01-08	0	0	2011-03-09	0	0	2011-06-07	1	0	2011-12-09		386
1139	Female	88	1	No	No	No	No	No	No	No	Yes	No	No	No	No	No	No	Yes	No	No	No	No	No	No	No	No	No	No	No	No	Yes	No	Yes	2010-03-14	2010-03-15	0	0	2010-04-14	0	0	2010-06-13	0	0	2010-09-11	0	0	2011-03-15		407
1140	Female	84	5	No	No	No	No	No	No	No	No	No	Yes	No	No	No	No	No	No	No	No	No	No	No	No	No	No	No	No	No	Yes	No	No	2010-12-11	2010-12-16	0	0	2011-01-15	0	0	2011-03-16	0	0	2011-06-14	0	0	2011-12-16		379
1141	Male	77	4	No	No	No	Yes	No	No	No	Yes	Yes	Yes	No	No	No	No	No	No	Yes	No	Yes	No	No	No	No	No	Yes	No	No	Yes	Yes	Yes	2010-12-18	2010-12-22	0	0	2011-01-21	0	0	2011-03-22	1	0	2011-06-20	6	3	2011-12-22		346
1142	Male	68	9	No	No	No	No	No	No	No	No	No	No	No	No	No	No	No	No	No	No	No	No	No	No	No	No	No	No	No	Yes	No	No	2010-10-20	2010-10-29	1	1	2010-11-28	1	1	2011-01-27	2	1	2011-02-25	2	1	2011-02-25	2011-02-25	249
1143	Female	83	8	No	No	No	Yes	No	No	No	Yes	No	No	No	No	No	No	No	Yes	Yes	No	No	No	No	No	No	No	Yes	Yes	No	Yes	No	Yes	2010-03-14	2010-03-22	1	1	2010-04-21	1	1	2010-06-20	1	1	2010-09-18	1	1	2011-03-22	2011-10-16	516
1144	Male	88	13	No	No	No	No	No	No	No	No	No	Yes	No	No	No	No	No	Yes	No	No	No	No	No	No	No	No	No	No	No	Yes	Yes	Yes	2010-02-26	2010-03-11	0	0	2010-04-10	0	0	2010-05-23	0	0	2010-05-23	0	0	2010-05-23	2010-05-23	212
1145	Male	84	8	No	No	No	No	No	No	No	No	No	No	No	Yes	No	No	No	No	No	No	Yes	No	No	No	No	No	No	No	No	Yes	No	No	2010-02-14	2010-02-22	0	0	2010-03-24	0	0	2010-05-23	0	0	2010-08-21	0	0	2011-02-22		362
1146	Female	68	11	No	No	No	No	No	No	No	No	No	No	No	No	No	No	No	Yes	No	No	No	No	No	No	No	No	Yes	No	No	No	No	No	2010-01-02	2010-01-13	0	0	2010-02-12	0	0	2010-04-13	0	0	2010-07-12	0	0	2011-01-13		47
1147	Male	81	8	No	No	No	No	No	No	No	No	No	No	No	No	No	No	No	No	No	No	No	No	No	No	No	No	No	No	No	Yes	Yes	Yes	2010-09-28	2010-10-06	0	0	2010-11-05	0	0	2010-12-19	0	0	2010-12-19	0	0	2010-12-19	2010-12-19	389
1148	Female	91	3	No	No	No	No	No	No	No	Yes	No	No	No	No	No	No	No	No	No	No	No	No	No	No	No	No	No	No	No	Yes	No	No	2010-04-20	2010-04-23	0	0	2010-05-23	0	0	2010-07-22	0	0	2010-10-20	0	0	2011-04-23		444
1149	Female	90	17	No	No	No	No	No	No	No	No	No	No	No	No	No	No	No	No	No	No	No	No	No	No	No	No	No	No	No	Yes	No	No	2010-05-21	2010-06-07	0	0	2010-07-07	0	0	2010-07-07	0	0	2010-07-07	0	0	2010-07-07	2010-07-07	156
1150	Male	79	11	No	No	No	No	No	No	No	Yes	No	Yes	No	No	No	No	No	No	Yes	No	No	No	Yes	No	No	No	No	No	No	Yes	Yes	Yes	2010-06-04	2010-06-15	0	0	2010-07-15	0	0	2010-09-13	0	0	2010-12-12	1	0	2011-06-15	2011-06-30	241
1151	Female	62	12	Yes	No	Yes	No	No	No	No	No	No	No	No	No	Yes	No	Yes	No	No	No	No	No	No	No	No	No	No	No	No	Yes	No	No	2010-01-14	2010-01-26	0	0	2010-02-25	2	1	2010-04-26	2	1	2010-07-25	2	1	2011-01-26		41
1152	Female	73	14	No	No	No	No	No	No	No	No	No	No	No	No	No	No	No	No	No	No	No	No	No	No	No	No	No	No	No	Yes	No	No	2010-06-26	2010-07-10	0	0	2010-08-09	0	0	2010-10-08	0	0	2011-01-06	0	0	2011-07-10		246
1153	Male	97	12	No	No	No	Yes	No	No	No	Yes	No	No	Yes	No	No	No	No	No	No	No	No	No	No	No	No	No	Yes	Yes	No	Yes	No	Yes	2010-08-30	2010-09-11	1	0	2010-10-11	2	0	2010-12-10	3	0	2011-02-01	3	0	2011-02-01	2011-02-01	377
1154	Male	85	7	No	No	Yes	No	No	No	No	No	No	Yes	No	No	No	No	No	No	No	No	No	No	No	No	No	No	No	Yes	Yes	Yes	No	Yes	2010-07-13	2010-07-20	0	0	2010-08-19	0	0	2010-10-18	0	0	2011-01-16	0	0	2011-07-20		262
1155	Female	93	4	No	No	Yes	No	No	No	No	No	No	No	No	No	No	No	No	No	No	No	No	No	No	No	No	No	No	No	No	No	No	No	2010-07-15	2010-07-19	0	0	2010-08-18	0	0	2010-10-17	0	0	2011-01-15	0	0	2011-07-19		397
1156	Female	61	9	No	No	No	No	No	No	No	No	No	No	No	No	No	No	No	No	No	No	No	No	No	No	No	No	Yes	No	No	Yes	No	No	2010-11-07	2010-11-16	0	0	2010-12-16	0	0	2011-02-14	0	0	2011-05-15	2	1	2011-11-16		394
1157	Male	88	4	No	No	No	No	No	No	No	No	No	No	No	No	No	No	No	No	No	No	Yes	No	No	No	No	No	No	No	Yes	Yes	Yes	No	2010-12-07	2010-12-11	0	0	2011-01-10	0	0	2011-03-11	0	0	2011-06-09	1	0	2011-12-11		111
1158	Female	75	7	Yes	No	No	No	No	No	No	No	No	No	No	No	No	No	No	No	No	No	No	No	No	No	No	Yes	No	Yes	No	Yes	Yes	Yes	2010-06-24	2010-07-01	0	0	2010-07-31	1	0	2010-09-29	2	1	2010-12-28	3	2	2011-07-01		238
1159	Female	76	3	No	No	No	No	No	No	No	No	No	Yes	No	No	No	No	No	No	No	No	No	No	No	No	No	No	Yes	Yes	No	Yes	Yes	No	2010-07-20	2010-07-23	0	0	2010-08-22	1	0	2010-10-21	1	0	2011-01-19	1	0	2011-07-23		469
1160	Female	81	10	No	No	Yes	No	No	No	No	No	No	No	No	No	No	No	No	No	No	No	No	No	No	No	No	No	Yes	No	No	Yes	No	Yes	2010-01-15	2010-01-25	0	0	2010-02-24	0	0	2010-04-25	0	0	2010-07-24	1	0	2010-10-25	2010-10-25	381
1161	Male	85	12	No	No	No	No	No	No	No	No	Yes	Yes	No	No	No	No	No	Yes	No	Yes	Yes	No	No	No	No	No	No	Yes	No	Yes	No	Yes	2010-03-03	2010-03-15	1	0	2010-04-09	1	0	2010-04-09	1	0	2010-04-09	1	0	2010-04-09	2010-04-09	480
1162	Female	86	18	No	No	No	No	No	No	No	No	No	No	No	No	No	No	No	No	No	No	No	No	No	No	No	No	No	No	Yes	Yes	No	Yes	2010-03-01	2010-03-19	0	0	2010-04-18	0	0	2010-06-17	0	0	2010-09-15	0	0	2011-03-19		196
1163	Female	81	15	No	No	No	No	No	No	No	Yes	No	No	No	No	No	No	Yes	No	No	Yes	No	No	No	No	No	No	No	No	Yes	Yes	No	No	2010-03-24	2010-04-08	0	0	2010-05-08	0	0	2010-07-07	0	0	2010-10-05	0	0	2011-04-08		462
1164	Male	96	9	No	No	No	No	No	No	No	No	Yes	Yes	No	No	No	No	No	No	No	Yes	No	No	No	Yes	No	No	No	No	Yes	Yes	No	Yes	2010-10-26	2010-11-04	0	0	2010-12-04	0	0	2011-02-02	0	0	2011-05-03	0	0	2011-11-04		275
1165	Male	81	4	No	No	No	No	No	No	No	No	No	No	No	No	Yes	Yes	No	No	No	No	No	No	No	No	No	No	No	No	Yes	Yes	No	Yes	2010-11-09	2010-11-13	0	0	2010-12-13	1	1	2011-02-11	2	1	2011-05-12	2	1	2011-11-13		91
1166	Female	90	22	No	No	No	No	No	No	No	Yes	No	No	No	No	No	No	No	Yes	No	No	No	No	No	No	No	No	No	No	No	Yes	No	Yes	2010-09-28	2010-10-20	0	0	2010-11-19	2	0	2011-01-03	2	0	2011-01-03	2	0	2011-01-03	2011-01-03	51
1167	Female	80	29	No	No	No	No	No	No	No	No	No	No	No	No	No	No	No	No	Yes	No	No	No	No	No	No	No	No	No	No	Yes	No	Yes	2010-01-18	2010-02-16	0	0	2010-03-18	1	0	2010-05-17	2	0	2010-08-15	3	1	2011-02-16		448
1168	Male	67	27	Yes	Yes	No	No	No	No	Yes	Yes	No	No	No	No	Yes	Yes	Yes	No	No	No	Yes	No	No	No	Yes	No	No	Yes	No	Yes	No	No	2009-12-30	2010-01-26	0	0	2010-02-25	0	0	2010-04-26	0	0	2010-07-25	1	0	2011-01-26		385
1169	Male	77	6	No	No	No	No	Yes	No	No	Yes	Yes	Yes	No	No	No	Yes	No	No	No	No	Yes	No	No	No	No	No	No	No	No	Yes	No	Yes	2010-09-10	2010-09-16	0	0	2010-10-16	0	0	2010-12-15	1	0	2011-03-15	1	0	2011-09-16		532
1170	Male	83	18	No	No	No	No	No	No	No	Yes	No	No	No	No	No	No	Yes	Yes	No	No	No	No	No	No	No	No	No	No	No	Yes	No	Yes	2010-01-31	2010-02-18	0	0	2010-03-20	0	0	2010-05-19	0	0	2010-08-17	0	0	2011-02-18		119
1171	Female	73	13	No	No	No	No	No	No	No	No	No	No	No	No	Yes	No	No	No	No	No	Yes	No	No	No	No	No	No	No	No	Yes	No	No	2010-09-02	2010-09-15	1	1	2010-10-15	1	1	2010-12-14	1	1	2011-03-14	4	3	2011-08-27	2011-08-27	324
1172	Female	62	6	No	No	No	No	No	No	No	No	No	No	No	No	No	No	No	No	No	No	No	No	No	No	No	No	No	No	No	No	No	No	2010-02-24	2010-03-02	0	0	2010-04-01	0	0	2010-05-31	0	0	2010-08-29	0	0	2011-03-02		281
1173	Male	80	11	No	No	No	No	No	No	No	No	No	No	No	No	No	No	No	No	No	No	No	No	No	No	No	No	No	Yes	Yes	Yes	No	No	2010-04-15	2010-04-26	1	1	2010-05-13	1	1	2010-05-13	1	1	2010-05-13	1	1	2010-05-13	2010-05-13	53
1174	Male	86	4	No	No	No	No	No	No	No	Yes	No	No	No	No	No	No	No	No	No	Yes	No	No	No	No	No	No	No	No	Yes	Yes	No	No	2010-09-21	2010-09-25	0	0	2010-10-25	0	0	2010-12-24	0	0	2011-03-24	0	0	2011-09-25		156
1175	Female	82	6	No	No	No	No	No	No	No	No	No	Yes	No	No	No	No	No	No	No	No	Yes	No	No	No	No	No	No	Yes	No	Yes	Yes	No	2010-02-27	2010-03-05	0	0	2010-04-04	0	0	2010-06-03	1	0	2010-09-01	1	0	2011-03-05		231
1176	Female	94	8	No	No	No	Yes	No	No	No	Yes	No	No	Yes	No	No	Yes	Yes	No	No	No	No	No	No	No	No	No	Yes	No	No	No	No	No	2010-11-09	2010-11-17	0	0	2010-12-17	0	0	2011-02-15	1	1	2011-05-16	2	2	2011-06-04	2011-06-04	6
1177	Female	92	8	No	No	No	No	No	No	No	No	No	No	No	No	No	No	No	No	No	No	No	No	No	No	No	No	No	No	No	No	No	No	2010-01-18	2010-01-26	1	0	2010-02-25	1	0	2010-04-26	1	0	2010-07-25	1	0	2011-01-19		421
1178	Female	80	9	No	No	Yes	No	No	No	No	Yes	No	Yes	No	No	No	No	Yes	No	Yes	Yes	No	No	No	No	No	Yes	No	Yes	Yes	Yes	No	No	2010-06-16	2010-06-25	0	0	2010-07-25	0	0	2010-09-23	0	0	2010-12-22	1	0	2011-06-25		122
1179	Female	85	12	No	No	No	No	No	No	Yes	No	No	No	No	No	No	No	Yes	No	Yes	No	No	No	No	No	No	No	No	Yes	No	Yes	No	Yes	2010-04-26	2010-05-08	0	0	2010-06-07	0	0	2010-08-06	0	0	2010-11-04	0	0	2011-05-08		281
1180	Male	81	7	No	No	No	No	No	No	No	No	No	No	No	No	No	No	No	No	No	Yes	No	No	No	No	No	No	No	No	Yes	No	No	No	2010-10-21	2010-10-28	0	0	2010-11-27	0	0	2011-01-26	0	0	2011-04-26	1	0	2011-10-28		272
1181	Male	83	10	No	No	No	No	No	No	No	No	Yes	Yes	No	No	No	No	No	No	No	No	No	No	No	No	No	No	No	No	No	No	No	No	2010-02-22	2010-03-04	0	0	2010-04-03	0	0	2010-06-02	1	0	2010-08-31	1	0	2011-03-04		448
1182	Female	83	9	No	No	No	No	No	No	No	No	No	No	No	No	No	No	No	No	No	No	No	No	No	No	No	No	No	No	No	No	No	No	2010-05-29	2010-06-07	1	0	2010-07-07	1	0	2010-07-17	1	0	2010-07-17	1	0	2010-07-17	2010-07-17	141
1183	Female	87	10	No	No	No	No	No	No	No	No	No	No	No	No	No	No	No	Yes	No	No	No	No	No	No	No	No	No	No	No	Yes	No	Yes	2010-10-27	2010-11-06	0	0	2010-12-06	0	0	2011-02-04	0	0	2011-05-05	0	0	2011-11-06		528
1184	Female	86	18	No	No	No	No	No	No	No	No	No	No	No	No	No	No	No	No	No	No	No	No	No	No	No	No	Yes	No	Yes	Yes	No	Yes	2010-12-04	2010-12-22	0	0	2011-01-21	0	0	2011-03-22	1	0	2011-05-09	1	0	2011-05-09	2011-05-09	336
1185	Male	72	6	No	No	No	Yes	No	No	No	Yes	No	Yes	No	No	No	No	No	No	Yes	Yes	Yes	Yes	No	No	No	No	No	No	Yes	Yes	No	Yes	2010-08-04	2010-08-10	1	0	2010-09-01	1	0	2010-09-01	1	0	2010-09-01	1	0	2010-09-01	2010-09-01	282
1186	Female	90	16	No	No	No	No	No	No	No	No	No	No	No	Yes	No	No	No	No	No	No	No	No	No	No	No	No	No	No	Yes	Yes	No	No	2010-02-17	2010-03-05	0	0	2010-03-23	0	0	2010-03-23	0	0	2010-03-23	0	0	2010-03-23	2010-03-23	95
1187	Male	86	3	No	No	No	No	No	No	No	No	Yes	No	No	No	No	No	No	No	No	No	No	No	No	No	No	No	No	No	No	Yes	No	Yes	2010-06-15	2010-06-18	0	0	2010-07-18	0	0	2010-09-16	0	0	2010-12-15	0	0	2011-06-18		338
1188	Male	78	10	No	No	No	No	No	No	No	No	No	No	No	No	No	No	No	No	No	No	No	No	No	No	No	No	No	No	No	No	No	No	2010-04-20	2010-04-30	0	0	2010-05-30	0	0	2010-07-29	0	0	2010-10-27	0	0	2011-04-30		384
1189	Male	63	3	No	No	No	No	No	No	No	No	No	Yes	No	No	No	No	No	No	No	No	No	No	No	No	No	No	No	No	No	Yes	Yes	Yes	2010-07-24	2010-07-27	0	0	2010-08-26	0	0	2010-10-25	0	0	2011-01-23	0	0	2011-07-27		261
1190	Female	80	7	No	No	No	No	No	No	No	No	No	No	No	No	No	No	No	No	No	No	No	No	No	No	No	No	No	No	No	Yes	No	Yes	2010-06-03	2010-06-10	0	0	2010-07-10	0	0	2010-09-08	0	0	2010-12-07	0	0	2011-06-10		291
1191	Female	82	4	No	No	No	No	No	No	No	No	Yes	No	No	No	Yes	No	No	No	No	No	No	No	No	No	No	No	Yes	No	No	Yes	Yes	Yes	2010-03-05	2010-03-09	0	0	2010-04-08	0	0	2010-06-07	0	0	2010-09-05	0	0	2011-03-09		388
1192	Male	64	13	No	No	No	No	No	No	No	No	No	No	No	No	No	No	No	No	No	No	No	No	No	No	No	No	No	No	No	No	No	No	2010-11-19	2010-12-02	0	0	2011-01-01	0	0	2011-03-02	0	0	2011-05-31	0	0	2011-12-02		205
1193	Female	83	10	No	No	No	Yes	Yes	No	No	Yes	Yes	Yes	No	No	No	No	No	No	Yes	No	Yes	No	Yes	Yes	No	No	No	Yes	No	Yes	No	Yes	2010-03-28	2010-04-07	1	1	2010-05-07	1	1	2010-07-06	1	1	2010-10-04	2	1	2011-03-09	2011-03-09	351
1194	Female	87	29	No	No	No	No	No	No	No	Yes	No	Yes	No	No	No	No	No	No	Yes	No	Yes	No	No	No	No	Yes	No	No	No	Yes	No	Yes	2010-09-01	2010-09-30	0	0	2010-10-30	0	0	2010-12-29	0	0	2011-03-29	0	0	2011-09-15		310
1195	Female	68	29	Yes	Yes	No	No	No	No	No	No	No	No	No	No	Yes	No	No	No	No	No	No	No	No	No	No	No	No	No	No	Yes	No	No	2010-04-18	2010-05-17	1	0	2010-06-16	1	0	2010-08-15	1	0	2010-11-13	2	0	2011-03-03	2011-03-03	257
1196	Male	86	6	No	No	No	No	No	No	No	No	No	No	No	No	No	No	No	Yes	No	No	No	No	No	No	No	No	No	No	Yes	Yes	No	Yes	2010-05-30	2010-06-05	0	0	2010-07-05	0	0	2010-09-03	0	0	2010-12-02	0	0	2011-06-05		193
1197	Female	82	7	No	No	No	No	No	No	No	No	Yes	No	No	No	No	No	No	No	No	Yes	No	No	No	No	No	No	No	No	Yes	No	No	No	2010-01-15	2010-01-22	0	0	2010-02-21	1	0	2010-03-18	1	0	2010-03-18	1	0	2010-03-18	2010-03-18	485
1198	Female	85	12	Yes	No	No	Yes	No	No	Yes	Yes	No	No	No	No	No	No	No	No	No	No	Yes	No	No	No	No	No	Yes	No	No	Yes	Yes	Yes	2010-05-28	2010-06-09	0	0	2010-07-09	0	0	2010-09-07	0	0	2010-12-06	0	0	2011-06-09		314
1199	Male	78	6	No	No	No	No	No	No	No	No	Yes	No	No	No	No	No	No	No	No	No	No	No	No	No	No	No	No	No	No	Yes	Yes	Yes	2010-07-20	2010-07-26	0	0	2010-08-25	0	0	2010-10-24	0	0	2011-01-22	0	0	2011-07-26		319
1200	Male	63	4	No	No	No	No	No	No	No	Yes	No	No	No	No	No	No	No	No	No	No	Yes	No	No	No	No	No	No	Yes	No	Yes	No	Yes	2010-04-13	2010-04-17	0	0	2010-05-17	0	0	2010-07-16	0	0	2010-10-14	1	0	2011-04-17		38
1201	Female	87	4	No	No	No	No	No	No	No	No	No	No	No	No	No	No	No	No	No	No	No	No	No	No	No	No	No	Yes	No	Yes	Yes	Yes	2010-06-18	2010-06-22	0	0	2010-07-22	0	0	2010-09-20	1	0	2010-12-04	1	0	2010-12-04	2010-12-04	477
1202	Female	91	10	No	No	No	No	No	No	No	No	No	Yes	No	No	No	No	No	No	No	No	Yes	No	No	No	No	No	No	No	No	No	No	Yes	2010-09-22	2010-10-02	0	0	2010-11-01	0	0	2010-12-31	0	0	2011-03-31	0	0	2011-10-02		102
1203	Female	89	9	No	No	Yes	No	No	No	No	Yes	No	No	No	No	No	No	No	No	No	No	No	No	No	No	No	No	No	No	No	Yes	No	No	2010-03-30	2010-04-08	0	0	2010-05-08	0	0	2010-07-07	0	0	2010-10-05	0	0	2011-04-08		88
1204	Male	72	12	Yes	No	No	No	No	No	No	No	No	No	No	No	Yes	No	No	No	No	No	No	No	No	No	No	No	No	No	No	Yes	Yes	Yes	2010-05-01	2010-05-13	0	0	2010-06-12	0	0	2010-08-11	0	0	2010-11-09	0	0	2011-05-13		125
1205	Female	96	7	No	No	No	No	No	No	No	Yes	No	Yes	No	No	No	No	No	No	No	No	No	No	No	No	No	No	No	No	No	Yes	No	Yes	2010-04-07	2010-04-14	0	0	2010-05-14	0	0	2010-07-13	0	0	2010-10-11	0	0	2011-04-14		249
1206	Male	64	11	No	No	No	No	No	No	No	No	No	Yes	No	No	No	No	No	No	No	No	No	No	No	No	No	No	No	No	No	Yes	Yes	Yes	2010-09-11	2010-09-22	0	0	2010-10-22	0	0	2010-12-21	0	0	2011-03-21	0	0	2011-09-22		143
1207	Male	68	12	Yes	Yes	No	Yes	No	No	No	Yes	No	No	No	No	Yes	Yes	Yes	No	No	Yes	No	No	No	No	Yes	No	Yes	Yes	Yes	Yes	Yes	No	2010-01-29	2010-02-10	1	1	2010-03-12	4	2	2010-05-11	6	4	2010-08-09	9	7	2011-02-10	2011-05-28	143
1208	Female	73	9	No	No	No	Yes	No	Yes	Yes	Yes	No	Yes	No	No	No	Yes	No	Yes	Yes	No	Yes	No	No	No	No	No	Yes	No	No	Yes	No	No	2010-12-01	2010-12-10	0	0	2011-01-09	1	1	2011-03-10	2	2	2011-04-15	2	2	2011-04-15	2011-04-15	96
1209	Male	81	6	No	No	No	No	No	No	No	No	No	No	No	No	No	No	No	No	No	No	Yes	No	No	No	No	No	No	No	No	Yes	No	No	2010-05-22	2010-05-28	0	0	2010-06-27	0	0	2010-08-26	0	0	2010-11-24	0	0	2011-05-28		20
1210	Female	87	6	No	No	No	No	No	No	No	No	No	No	No	No	No	No	No	No	No	No	No	No	No	No	No	No	No	No	Yes	Yes	No	No	2010-05-28	2010-06-03	0	0	2010-07-03	0	0	2010-09-01	0	0	2010-11-30	0	0	2011-06-03		389
1211	Male	71	8	No	No	No	No	No	No	No	No	No	Yes	No	No	No	No	No	No	No	No	No	No	No	No	No	No	Yes	Yes	No	Yes	Yes	Yes	2010-01-14	2010-01-22	0	0	2010-02-21	0	0	2010-04-22	1	0	2010-07-21	1	0	2011-01-22		538
1212	Female	77	8	No	No	No	Yes	No	No	No	Yes	No	Yes	No	No	No	No	No	No	No	Yes	Yes	No	No	No	No	No	Yes	Yes	Yes	Yes	Yes	Yes	2010-04-12	2010-04-20	0	0	2010-05-20	0	0	2010-07-19	0	0	2010-10-17	0	0	2011-04-20		359
1213	Female	84	5	No	No	No	No	No	No	No	Yes	No	Yes	No	Yes	No	No	Yes	No	No	No	Yes	No	No	No	No	No	No	No	No	Yes	Yes	Yes	2010-10-01	2010-10-06	1	1	2010-11-05	1	1	2011-01-04	2	2	2011-04-04	2	2	2011-10-06		437
1214	Female	78	2	No	No	No	No	No	No	No	No	No	No	No	No	No	No	No	No	No	No	No	No	No	No	No	No	No	No	No	Yes	No	No	2010-03-02	2010-03-04	0	0	2010-04-03	0	0	2010-06-02	1	0	2010-08-31	2	0	2011-03-04		318
1215	Female	77	5	No	No	No	Yes	No	No	Yes	No	No	No	No	No	No	No	No	No	No	Yes	No	No	No	No	No	No	Yes	No	No	Yes	No	Yes	2010-02-08	2010-02-13	0	0	2010-03-15	0	0	2010-05-14	1	0	2010-08-12	2	1	2011-02-13		169
1216	Female	82	12	No	No	No	Yes	No	No	Yes	Yes	No	No	No	No	No	No	No	No	No	No	Yes	No	No	No	No	No	Yes	No	No	Yes	No	No	2010-09-03	2010-09-15	1	0	2010-10-15	1	0	2010-12-14	2	0	2011-03-14	2	0	2011-09-15		541
1217	Female	94	6	No	No	No	No	No	No	No	No	No	No	No	No	No	No	No	No	No	No	No	No	No	No	No	No	No	No	No	Yes	No	No	2010-05-07	2010-05-13	0	0	2010-06-12	0	0	2010-08-11	0	0	2010-11-09	0	0	2011-05-13	2011-05-18	352
1218	Female	63	8	No	No	No	No	No	No	No	Yes	No	No	No	No	No	No	No	No	No	No	Yes	No	No	No	No	No	No	No	No	Yes	No	No	2010-11-08	2010-11-16	1	0	2010-12-16	2	0	2010-12-29	2	0	2010-12-29	2	0	2010-12-29	2010-12-29	371
1219	Male	89	4	No	No	No	Yes	No	No	No	No	No	No	No	No	No	No	Yes	No	No	No	No	No	No	No	No	No	Yes	No	No	No	No	No	2010-08-15	2010-08-19	0	0	2010-09-18	0	0	2010-11-17	1	1	2011-02-15	2	2	2011-08-19		367
1220	Female	85	12	No	No	No	No	No	No	No	Yes	No	No	No	No	No	Yes	Yes	No	No	No	No	No	No	No	No	No	No	No	No	Yes	No	No	2010-01-27	2010-02-08	0	0	2010-03-10	0	0	2010-05-09	1	0	2010-07-24	1	0	2010-07-24	2010-07-24	364
1221	Male	85	5	Yes	Yes	No	No	No	No	No	No	Yes	No	No	No	No	No	No	No	No	No	Yes	No	No	No	No	No	No	No	No	Yes	No	No	2010-09-03	2010-09-08	0	0	2010-10-08	0	0	2010-12-07	0	0	2011-03-07	0	0	2011-09-08		212
1222	Male	76	8	No	No	No	No	No	No	No	No	No	No	No	No	No	Yes	No	No	No	No	No	No	No	No	No	No	No	Yes	No	Yes	Yes	No	2010-05-20	2010-05-28	0	0	2010-06-27	0	0	2010-08-26	0	0	2010-11-24	0	0	2011-05-28		291
1223	Female	82	4	No	No	No	No	No	No	No	No	No	No	No	No	No	No	No	No	No	No	No	No	No	No	No	No	No	Yes	No	Yes	No	Yes	2010-05-10	2010-05-14	0	0	2010-06-13	0	0	2010-08-12	0	0	2010-11-10	0	0	2011-05-14		379
1224	Male	93	23	No	No	No	No	No	No	No	No	No	No	No	No	No	No	No	No	No	No	No	No	No	No	No	No	No	No	No	Yes	No	Yes	2010-01-05	2010-01-28	0	0	2010-02-07	0	0	2010-02-07	0	0	2010-02-07	0	0	2010-02-07	2010-02-07	451
1225	Male	67	6	No	No	No	No	No	No	No	No	No	No	No	No	No	No	No	Yes	No	No	No	No	No	No	No	No	No	No	No	Yes	No	No	2010-03-11	2010-03-17	0	0	2010-04-16	0	0	2010-06-15	0	0	2010-09-13	0	0	2011-03-17		352
1226	Female	81	6	No	No	No	No	No	No	No	No	No	No	No	No	No	No	No	No	No	No	No	No	No	No	No	No	No	No	No	Yes	No	No	2010-10-27	2010-11-02	0	0	2010-12-02	0	0	2011-01-31	0	0	2011-05-01	0	0	2011-11-02		170
1227	Male	83	4	No	No	No	Yes	No	No	No	No	No	Yes	Yes	No	No	No	Yes	No	Yes	No	No	No	No	No	No	No	Yes	No	No	Yes	Yes	No	2010-02-14	2010-02-18	0	0	2010-03-20	0	0	2010-05-19	0	0	2010-08-17	0	0	2011-02-18		145
1228	Female	90	4	No	No	No	No	No	No	No	No	Yes	No	No	No	No	No	No	No	No	No	No	No	No	No	No	No	No	Yes	No	Yes	No	Yes	2010-02-09	2010-02-13	0	0	2010-03-15	0	0	2010-05-14	0	0	2010-08-12	1	0	2011-02-13	2011-03-27	436
1229	Male	64	11	No	No	No	No	No	No	No	No	No	Yes	No	No	No	No	No	No	No	No	No	No	No	No	No	No	No	No	No	Yes	No	Yes	2010-10-15	2010-10-26	0	0	2010-11-25	0	0	2011-01-24	0	0	2011-04-24	0	0	2011-10-26		148
1230	Male	83	4	No	No	No	Yes	No	No	No	Yes	No	Yes	No	No	No	No	Yes	No	No	Yes	Yes	No	Yes	Yes	No	No	Yes	Yes	No	Yes	Yes	Yes	2010-01-07	2010-01-11	0	0	2010-02-10	0	0	2010-04-11	0	0	2010-07-10	0	0	2011-01-11	2011-04-21	289
1231	Male	81	10	No	No	No	No	Yes	No	No	Yes	No	Yes	No	No	No	No	Yes	Yes	No	Yes	No	No	No	No	Yes	No	No	Yes	No	Yes	Yes	No	2010-03-19	2010-03-29	0	0	2010-04-28	1	0	2010-06-27	1	0	2010-09-25	1	0	2011-03-29		252
1232	Female	75	7	No	No	No	No	No	No	No	No	No	No	No	No	No	No	No	No	No	No	No	No	No	No	No	No	No	No	No	Yes	No	No	2010-02-11	2010-02-18	0	0	2010-03-20	0	0	2010-05-19	0	0	2010-08-17	0	0	2011-02-18		336
1233	Female	76	11	No	No	Yes	No	No	No	Yes	No	No	No	No	Yes	No	No	No	No	No	No	No	No	No	No	No	No	No	No	No	No	No	No	2010-08-07	2010-08-18	0	0	2010-09-17	0	0	2010-11-16	0	0	2010-12-28	0	0	2010-12-28	2010-12-28	272
1234	Male	95	4	No	No	No	No	No	No	No	No	No	No	No	No	No	No	No	No	No	No	No	No	No	No	No	No	No	No	No	No	No	No	2010-07-13	2010-07-17	0	0	2010-08-16	0	0	2010-10-15	0	0	2011-01-13	0	0	2011-07-17		359
1235	Female	89	8	No	No	No	No	No	No	Yes	Yes	No	No	No	No	No	No	No	No	No	No	No	No	No	No	No	No	No	No	No	No	No	No	2010-12-23	2010-12-31	0	0	2011-01-30	0	0	2011-03-31	0	0	2011-06-29	0	0	2011-12-31		348
1236	Male	80	8	No	No	No	No	No	No	No	No	No	No	No	No	No	Yes	No	No	Yes	No	No	No	No	No	No	No	Yes	No	No	Yes	No	Yes	2010-01-27	2010-02-04	0	0	2010-03-06	0	0	2010-05-05	0	0	2010-08-03	1	1	2011-02-04		354
1237	Male	73	22	No	No	No	No	No	No	No	No	Yes	Yes	No	No	No	No	No	No	No	Yes	No	No	No	No	No	No	No	Yes	No	Yes	Yes	No	2010-10-28	2010-11-19	0	0	2010-12-19	1	0	2011-02-17	1	0	2011-05-18	1	0	2011-11-19		177
1238	Male	84	6	No	No	No	No	No	No	No	No	No	No	No	No	No	No	No	No	No	No	No	No	No	No	No	No	No	No	No	No	No	No	2010-01-09	2010-01-15	0	0	2010-02-14	0	0	2010-04-15	0	0	2010-07-14	0	0	2011-01-15		24
1239	Male	90	15	No	No	No	No	No	No	No	No	No	Yes	No	No	No	No	Yes	No	No	No	Yes	No	No	No	No	No	No	Yes	No	Yes	No	No	2010-05-20	2010-06-04	0	0	2010-06-11	0	0	2010-06-11	0	0	2010-06-11	0	0	2010-06-11	2010-06-11	479
1240	Female	77	28	No	No	No	No	No	No	No	No	No	No	No	No	No	No	No	No	No	No	No	No	No	No	No	No	No	No	No	Yes	No	Yes	2010-06-29	2010-07-27	0	0	2010-08-26	0	0	2010-10-25	0	0	2011-01-23	0	0	2011-07-27		550
1241	Male	80	6	No	No	No	No	No	No	No	No	Yes	Yes	No	No	Yes	Yes	No	Yes	No	No	Yes	No	Yes	No	No	No	No	Yes	No	Yes	Yes	Yes	2010-02-03	2010-02-09	1	1	2010-03-11	2	2	2010-04-20	2	2	2010-04-20	2	2	2010-04-20	2010-04-20	442
1242	Male	74	5	Yes	Yes	No	No	No	No	No	No	No	No	No	No	No	No	No	No	No	No	No	No	No	No	No	No	No	No	No	Yes	No	No	2010-06-17	2010-06-22	0	0	2010-07-22	0	0	2010-09-20	0	0	2010-12-19	1	0	2011-06-22		214
1243	Male	82	7	Yes	No	No	No	No	No	No	No	No	No	No	No	No	Yes	No	No	No	No	No	No	No	No	No	No	No	Yes	Yes	Yes	Yes	Yes	2010-11-08	2010-11-15	1	0	2010-12-15	1	0	2011-02-13	1	0	2011-05-14	1	0	2011-11-15		273
1244	Female	92	7	No	No	No	No	No	No	No	Yes	No	No	No	No	No	No	No	No	No	Yes	No	No	No	No	No	No	Yes	Yes	No	Yes	No	Yes	2010-12-13	2010-12-20	0	0	2011-01-19	1	0	2011-03-20	1	0	2011-06-18	1	0	2011-12-20		328
1245	Male	61	4	No	No	No	No	No	No	No	No	No	No	No	No	No	No	No	No	No	No	No	No	No	No	No	No	No	No	No	No	No	No	2010-03-30	2010-04-03	0	0	2010-05-03	0	0	2010-07-02	0	0	2010-09-30	0	0	2011-04-03		239
1246	Female	89	10	No	No	Yes	No	No	No	No	Yes	No	No	No	Yes	No	No	No	No	No	Yes	No	No	No	No	No	No	No	Yes	Yes	Yes	Yes	Yes	2010-02-23	2010-03-05	0	0	2010-04-04	0	0	2010-06-03	0	0	2010-09-01	1	0	2011-03-05	2011-03-15	317
1247	Female	90	3	No	No	No	No	No	No	No	No	No	No	No	No	No	No	No	No	No	No	No	No	No	No	No	No	No	No	No	Yes	Yes	No	2010-08-03	2010-08-06	0	0	2010-09-05	0	0	2010-11-04	0	0	2011-02-02	0	0	2011-08-06		512
1248	Female	83	23	No	No	No	No	No	No	No	No	No	Yes	No	Yes	No	No	Yes	No	No	No	No	No	No	No	No	No	No	No	No	Yes	No	Yes	2010-07-20	2010-08-12	0	0	2010-09-11	1	0	2010-11-10	1	0	2011-02-08	1	0	2011-08-12		533
1249	Male	83	7	No	No	Yes	No	No	No	No	No	No	Yes	No	No	No	No	No	No	No	No	Yes	No	No	No	No	No	No	Yes	No	Yes	Yes	Yes	2010-11-21	2010-11-28	0	0	2010-12-28	0	0	2011-02-26	0	0	2011-05-27	0	0	2011-11-28		213
1250	Female	83	10	Yes	No	No	No	No	No	No	No	No	No	No	No	No	No	No	No	No	No	No	No	No	No	No	No	No	No	No	No	No	No	2010-03-22	2010-04-01	0	0	2010-05-01	0	0	2010-06-30	0	0	2010-09-28	1	1	2011-04-01		151
1251	Female	85	15	Yes	Yes	No	No	No	No	No	Yes	No	No	No	No	Yes	No	No	No	No	Yes	No	No	No	No	No	No	No	No	No	No	No	No	2009-12-28	2010-01-12	0	0	2010-02-11	0	0	2010-04-12	1	0	2010-07-11	2	1	2011-01-12		278
1252	Female	83	6	No	No	No	No	No	No	No	No	No	No	No	No	No	No	No	No	No	No	No	No	No	No	No	No	No	No	No	Yes	No	No	2010-09-14	2010-09-20	0	0	2010-10-20	0	0	2010-12-19	0	0	2011-03-19	0	0	2011-09-20		239
1253	Male	72	6	No	No	No	No	No	No	No	No	No	No	No	No	No	Yes	No	No	No	No	No	No	No	No	No	No	No	No	No	Yes	No	No	2010-07-18	2010-07-24	0	0	2010-08-23	0	0	2010-10-22	0	0	2011-01-20	0	0	2011-07-24		72
1254	Female	96	9	No	No	No	No	No	No	No	No	No	No	Yes	No	No	No	No	No	No	No	No	No	No	No	No	No	No	No	No	No	No	No	2010-05-26	2010-06-04	0	0	2010-07-04	0	0	2010-09-02	0	0	2010-12-01	0	0	2011-06-04		310
1255	Male	77	17	No	No	No	Yes	No	No	No	No	No	Yes	No	No	No	No	No	Yes	No	Yes	Yes	No	No	No	No	No	Yes	Yes	No	Yes	No	No	2010-06-07	2010-06-24	0	0	2010-07-24	0	0	2010-09-22	1	1	2010-12-21	2	1	2011-06-24		389
1256	Female	78	2	No	No	No	No	No	No	No	Yes	Yes	Yes	No	No	No	No	No	No	Yes	No	Yes	No	No	No	No	Yes	No	Yes	No	Yes	Yes	Yes	2010-01-27	2010-01-29	0	0	2010-02-28	0	0	2010-04-29	0	0	2010-07-28	0	0	2011-01-29		477
1257	Male	73	17	No	No	Yes	No	No	No	No	No	No	Yes	No	No	No	No	No	No	No	No	No	No	No	No	No	No	No	Yes	No	Yes	No	Yes	2010-02-04	2010-02-21	0	0	2010-03-23	0	0	2010-03-28	0	0	2010-03-28	0	0	2010-03-28	2010-03-28	420
1258	Female	78	28	No	No	No	No	No	No	No	No	No	No	No	No	No	No	No	No	No	No	No	No	No	No	No	No	No	No	No	Yes	Yes	Yes	2010-06-18	2010-07-16	0	0	2010-08-15	0	0	2010-10-14	0	0	2011-01-12	0	0	2011-07-16		144
1259	Male	77	8	No	No	No	No	No	No	No	No	No	No	No	No	Yes	No	No	No	No	No	Yes	No	No	No	No	No	No	Yes	No	Yes	Yes	No	2010-03-29	2010-04-06	1	1	2010-05-06	2	2	2010-07-05	3	2	2010-10-03	4	3	2011-04-06		145
1260	Female	71	6	No	No	No	No	No	No	No	No	No	No	No	No	No	No	No	No	No	No	No	No	No	No	No	No	Yes	Yes	No	Yes	No	No	2010-06-24	2010-06-30	0	0	2010-07-30	0	0	2010-09-28	0	0	2010-12-27	0	0	2011-06-30		195
1261	Female	82	18	No	No	No	No	No	No	No	No	No	No	No	No	No	No	No	No	No	No	No	No	No	No	No	No	No	No	No	No	No	No	2010-03-04	2010-03-22	0	0	2010-04-21	0	0	2010-06-20	0	0	2010-09-18	0	0	2011-03-22		393
1262	Female	80	9	No	No	No	Yes	No	No	Yes	No	No	No	No	No	No	Yes	Yes	No	No	No	No	No	No	No	No	No	Yes	No	No	Yes	No	No	2010-04-26	2010-05-05	0	0	2010-06-04	0	0	2010-08-03	0	0	2010-11-01	0	0	2011-05-05		172
1263	Male	76	4	No	No	No	No	No	No	No	No	No	No	No	No	No	No	No	No	No	No	No	No	No	No	No	No	No	Yes	No	Yes	No	Yes	2010-11-19	2010-11-23	0	0	2010-12-23	0	0	2011-02-21	0	0	2011-05-22	1	0	2011-11-23		52
1264	Female	84	6	No	No	No	No	No	No	No	No	No	No	No	No	No	No	No	No	No	No	No	No	No	No	No	No	No	No	No	No	No	No	2010-05-26	2010-06-01	0	0	2010-07-01	0	0	2010-08-30	0	0	2010-11-28	0	0	2011-06-01		352
1265	Female	84	12	No	No	No	No	No	No	No	No	No	No	No	No	No	No	No	No	No	No	No	No	No	No	No	No	No	No	Yes	Yes	No	Yes	2010-09-17	2010-09-29	0	0	2010-10-29	0	0	2010-12-28	0	0	2011-03-28	0	0	2011-09-29		132
1266	Male	62	6	No	No	No	Yes	No	No	No	No	No	No	No	No	No	No	Yes	Yes	No	No	No	No	No	No	No	No	Yes	Yes	No	Yes	No	No	2010-08-13	2010-08-19	0	0	2010-09-18	1	0	2010-11-17	2	0	2011-02-15	2	0	2011-08-19		139
1267	Female	85	5	No	No	No	No	No	No	No	Yes	No	No	No	No	No	No	No	Yes	No	No	No	No	No	No	No	No	No	No	No	Yes	No	Yes	2010-05-21	2010-05-26	0	0	2010-06-25	0	0	2010-08-24	1	0	2010-11-22	2	0	2011-05-26		31
1268	Male	88	6	No	No	No	No	No	No	No	No	No	No	No	No	No	No	No	No	No	No	No	No	No	No	No	No	No	Yes	Yes	Yes	No	No	2010-10-17	2010-10-23	0	0	2010-11-22	0	0	2011-01-21	0	0	2011-04-21	0	0	2011-10-23		8
1269	Male	62	12	No	No	Yes	No	No	No	No	No	No	Yes	No	No	No	No	No	No	No	No	No	No	No	No	No	No	No	No	No	No	No	No	2010-09-06	2010-09-18	0	0	2010-10-18	0	0	2010-12-17	0	0	2011-03-17	0	0	2011-09-18		492
1270	Female	78	9	No	No	No	No	No	No	No	Yes	No	No	No	No	No	No	No	No	No	No	No	Yes	No	No	No	No	No	No	No	Yes	No	No	2010-04-25	2010-05-04	0	0	2010-06-03	0	0	2010-08-02	0	0	2010-10-31	2	0	2011-05-04		33
1271	Female	76	8	No	No	No	No	No	No	No	No	No	No	No	No	No	No	No	No	No	No	No	No	No	No	No	No	No	Yes	No	Yes	No	No	2010-05-17	2010-05-25	0	0	2010-06-24	0	0	2010-08-23	0	0	2010-11-21	0	0	2011-05-25		428
1272	Female	81	18	No	No	No	No	No	No	No	Yes	No	No	No	No	No	No	No	No	No	No	Yes	No	No	No	No	No	Yes	No	No	Yes	No	No	2010-03-12	2010-03-30	0	0	2010-04-29	0	0	2010-06-28	0	0	2010-09-26	0	0	2011-03-30		550
1273	Female	84	8	No	No	No	No	No	No	No	No	No	No	No	No	No	No	No	No	No	No	No	No	No	No	No	No	No	No	No	Yes	No	No	2010-01-31	2010-02-08	1	0	2010-03-10	1	0	2010-05-09	2	0	2010-08-07	2	0	2011-02-08		523
1274	Male	70	7	No	No	Yes	No	No	No	No	No	No	No	No	No	No	No	No	No	No	No	No	No	No	No	No	No	Yes	No	No	Yes	Yes	Yes	2010-09-16	2010-09-23	0	0	2010-10-23	0	0	2010-12-22	0	0	2011-03-22	0	0	2011-09-23		189
1275	Female	86	7	No	No	No	No	No	No	No	Yes	No	Yes	No	No	No	No	No	Yes	No	Yes	No	No	No	No	No	No	No	Yes	Yes	Yes	No	No	2010-03-19	2010-03-26	0	0	2010-04-25	0	0	2010-06-24	0	0	2010-09-22	1	1	2010-11-27	2010-11-27	320
1276	Female	98	7	No	No	No	No	No	No	No	No	No	No	No	No	No	No	No	Yes	No	No	No	No	No	No	No	No	No	No	No	No	No	No	2010-04-03	2010-04-10	0	0	2010-05-10	1	1	2010-07-09	1	1	2010-10-07	1	1	2011-04-10		38
1277	Female	72	15	No	No	No	Yes	No	No	No	No	No	No	No	No	No	No	No	No	Yes	No	No	No	No	No	No	No	Yes	Yes	No	Yes	No	No	2010-01-18	2010-02-02	0	0	2010-03-04	0	0	2010-05-03	1	0	2010-08-01	4	2	2011-02-02		454
1278	Female	74	7	No	No	Yes	Yes	No	No	No	Yes	No	No	No	No	No	No	No	No	No	No	Yes	No	No	No	No	No	Yes	No	No	Yes	No	Yes	2010-03-31	2010-04-07	0	0	2010-05-07	0	0	2010-07-06	1	1	2010-10-04	2	1	2011-04-07		386
1279	Male	65	3	Yes	No	No	No	No	No	No	No	No	Yes	No	No	No	No	No	No	No	No	No	No	No	No	No	No	No	Yes	No	Yes	Yes	No	2010-12-01	2010-12-04	0	0	2011-01-03	0	0	2011-03-04	0	0	2011-06-02	0	0	2011-12-04		229
1280	Female	92	4	Yes	No	No	No	No	No	No	No	No	No	No	No	No	No	Yes	Yes	No	No	Yes	No	No	No	No	No	No	Yes	No	Yes	No	No	2010-10-09	2010-10-13	1	0	2010-11-12	1	0	2011-01-11	1	0	2011-04-11	1	0	2011-10-13		262
1281	Male	82	7	Yes	No	No	No	No	No	No	No	No	No	No	No	No	No	No	No	No	No	No	No	No	No	No	No	No	No	No	Yes	No	No	2010-02-19	2010-02-26	1	0	2010-03-28	1	0	2010-05-27	1	0	2010-08-25	1	0	2011-02-26		402
1282	Female	70	3	Yes	No	No	No	No	No	No	No	No	Yes	No	No	No	Yes	No	No	No	No	No	No	No	No	No	No	Yes	No	No	Yes	Yes	Yes	2010-01-19	2010-01-22	0	0	2010-02-21	0	0	2010-04-22	0	0	2010-07-21	0	0	2011-01-22		100
1283	Female	85	6	Yes	No	No	No	No	No	No	No	No	No	No	No	No	No	Yes	No	No	No	No	No	No	No	No	No	No	Yes	Yes	Yes	No	No	2010-03-04	2010-03-10	0	0	2010-04-09	1	0	2010-06-08	1	0	2010-09-06	1	0	2011-03-10		50
1284	Female	74	17	No	No	No	Yes	Yes	No	No	Yes	No	No	No	No	No	No	No	No	Yes	Yes	No	No	No	No	No	Yes	Yes	No	No	No	No	No	2010-01-13	2010-01-30	1	1	2010-03-01	2	1	2010-04-30	2	1	2010-07-29	2	1	2011-01-30		177
1285	Male	86	13	No	No	Yes	No	No	No	No	No	No	Yes	No	No	No	No	Yes	Yes	No	No	No	No	No	No	No	No	No	Yes	No	No	No	No	2010-12-04	2010-12-17	0	0	2011-01-16	0	0	2011-03-17	0	0	2011-06-15	0	0	2011-12-17		456
1286	Male	88	4	No	No	No	No	No	No	No	Yes	Yes	Yes	No	No	No	No	Yes	No	Yes	Yes	Yes	Yes	No	Yes	No	No	No	No	No	Yes	No	Yes	2010-05-16	2010-05-20	0	0	2010-06-19	0	0	2010-08-18	0	0	2010-11-16	3	1	2011-05-20	2011-12-05	500
1287	Female	94	9	No	No	No	No	No	No	No	Yes	No	No	No	No	No	No	Yes	No	No	No	No	No	No	No	No	No	No	No	No	Yes	No	Yes	2010-07-31	2010-08-09	0	0	2010-09-08	0	0	2010-11-07	0	0	2011-02-05	2	0	2011-03-21	2011-03-21	496
1288	Male	76	7	No	No	No	No	No	No	No	Yes	No	Yes	No	No	No	No	Yes	No	No	No	Yes	No	No	Yes	No	No	No	Yes	No	Yes	No	Yes	2009-12-29	2010-01-05	0	0	2010-02-04	0	0	2010-04-05	0	0	2010-07-04	0	0	2011-01-05		331
1289	Female	91	24	No	No	No	No	No	No	No	No	No	No	No	No	No	No	No	No	No	No	No	No	No	No	No	No	No	No	No	Yes	No	No	2010-05-29	2010-06-22	1	1	2010-07-22	1	1	2010-09-20	1	1	2010-12-19	1	1	2011-06-22		342
1290	Male	86	6	No	No	No	No	No	No	No	No	No	Yes	No	No	No	No	No	No	No	No	No	No	No	No	No	No	Yes	No	Yes	Yes	No	Yes	2010-08-15	2010-08-21	0	0	2010-09-20	0	0	2010-11-19	0	0	2011-02-17	0	0	2011-08-21		136
1291	Male	72	6	No	No	No	No	No	No	No	Yes	No	No	No	No	No	No	Yes	No	No	No	Yes	No	No	No	No	No	No	Yes	Yes	Yes	No	Yes	2010-03-06	2010-03-12	0	0	2010-04-11	0	0	2010-06-10	2	0	2010-09-08	2	0	2011-03-12		518
1292	Male	64	7	No	No	No	No	No	No	No	No	No	Yes	No	No	No	No	No	No	No	No	No	No	No	No	No	No	No	No	No	Yes	No	No	2010-10-28	2010-11-04	0	0	2010-12-04	0	0	2011-02-02	0	0	2011-05-03	0	0	2011-11-04	2011-12-27	363
1293	Male	79	7	No	No	Yes	No	No	No	No	Yes	No	No	No	No	No	No	No	No	No	No	No	No	No	No	No	No	No	No	Yes	Yes	No	Yes	2010-12-02	2010-12-09	0	0	2011-01-08	0	0	2011-03-09	0	0	2011-06-07	0	0	2011-12-09		243
1294	Female	90	6	No	No	No	No	No	No	No	No	No	No	No	No	No	No	No	No	No	No	No	No	No	No	No	No	No	No	No	Yes	Yes	Yes	2010-11-10	2010-11-16	0	0	2010-12-16	0	0	2011-02-14	0	0	2011-05-15	2	0	2011-11-16		155
1295	Male	67	4	No	No	No	No	Yes	No	No	Yes	No	No	No	No	No	No	No	No	Yes	No	No	No	Yes	No	No	Yes	No	No	No	Yes	Yes	Yes	2010-11-15	2010-11-19	0	0	2010-12-19	0	0	2011-02-17	0	0	2011-05-18	0	0	2011-11-19		98
1296	Female	83	3	No	No	No	No	No	No	No	No	No	No	No	No	No	No	No	No	No	No	No	No	No	No	No	No	No	No	No	Yes	No	No	2010-08-10	2010-08-13	0	0	2010-09-12	0	0	2010-11-11	0	0	2011-02-09	0	0	2011-08-13		345
1297	Female	82	18	No	No	No	No	No	No	No	No	No	No	No	No	No	No	No	No	No	No	No	No	No	No	No	No	No	No	No	Yes	No	No	2010-09-30	2010-10-18	0	0	2010-11-17	0	0	2011-01-16	0	0	2011-04-16	0	0	2011-10-18		354
1298	Female	88	27	No	No	No	No	No	No	Yes	Yes	Yes	Yes	No	No	No	No	Yes	No	No	No	No	No	No	No	No	No	No	Yes	No	Yes	Yes	No	2010-03-13	2010-04-09	0	0	2010-05-09	0	0	2010-07-08	0	0	2010-10-06	2	1	2011-02-06	2011-02-06	309
1299	Male	88	8	No	No	No	No	No	No	No	No	No	No	No	No	No	No	No	Yes	No	No	No	No	No	No	No	No	No	No	No	Yes	No	No	2010-12-23	2010-12-31	0	0	2011-01-30	0	0	2011-03-31	1	0	2011-06-29	1	0	2011-08-16	2011-08-16	345
1300	Male	81	3	No	No	No	No	No	No	No	No	Yes	No	No	No	No	No	No	Yes	No	No	No	No	No	No	No	No	No	Yes	No	Yes	Yes	Yes	2010-12-21	2010-12-24	0	0	2011-01-23	0	0	2011-03-24	0	0	2011-06-22	0	0	2011-12-24		405
1301	Female	83	7	No	No	No	No	Yes	No	Yes	Yes	No	No	No	No	No	Yes	No	No	No	Yes	No	No	No	No	Yes	No	No	No	Yes	Yes	Yes	Yes	2010-09-30	2010-10-07	1	1	2010-11-06	1	1	2011-01-05	2	2	2011-04-05	6	3	2011-10-07		250
1302	Male	61	13	Yes	No	No	Yes	No	No	Yes	Yes	No	No	No	No	No	No	No	Yes	Yes	No	Yes	No	No	No	No	No	Yes	No	No	Yes	No	Yes	2010-01-23	2010-02-05	0	0	2010-03-07	1	0	2010-05-06	2	0	2010-08-04	2	0	2011-02-05		267
1303	Female	87	4	No	No	No	No	No	No	Yes	No	No	No	No	No	No	No	Yes	Yes	No	No	Yes	No	No	No	No	No	No	No	No	Yes	No	No	2010-08-24	2010-08-28	0	0	2010-09-27	0	0	2010-11-26	0	0	2011-02-24	0	0	2011-08-28		344
1304	Female	83	9	No	No	No	No	No	No	No	No	No	No	No	No	No	No	No	No	No	No	No	No	No	No	No	No	Yes	No	No	Yes	No	Yes	2010-03-31	2010-04-09	0	0	2010-05-09	0	0	2010-07-08	0	0	2010-10-06	2	0	2011-04-09		106
1305	Male	89	9	No	No	No	No	No	No	Yes	No	Yes	Yes	No	No	No	No	No	No	No	No	Yes	No	No	No	No	No	No	Yes	Yes	Yes	No	No	2010-11-28	2010-12-07	1	1	2011-01-06	1	1	2011-03-07	1	1	2011-06-05	1	1	2011-12-07		444
1306	Male	84	25	No	No	Yes	No	No	No	No	No	No	Yes	No	No	No	No	No	No	No	No	No	No	No	No	No	No	No	No	No	No	No	No	2010-09-06	2010-10-01	0	0	2010-10-31	0	0	2010-12-30	1	0	2011-03-30	1	0	2011-09-13		185
1307	Male	84	5	No	No	No	No	No	No	No	No	No	No	No	No	No	No	No	No	No	No	No	No	No	No	No	No	No	No	No	Yes	No	Yes	2010-09-06	2010-09-11	0	0	2010-10-11	0	0	2010-12-10	0	0	2011-03-10	2	0	2011-09-11		167
1308	Male	73	16	No	No	No	No	No	No	No	No	No	No	No	No	No	No	No	No	Yes	No	Yes	No	No	No	No	No	Yes	No	No	Yes	Yes	Yes	2010-06-09	2010-06-25	0	0	2010-07-25	1	0	2010-09-23	1	0	2010-12-22	1	0	2011-06-25		516
1309	Female	66	12	No	No	No	No	No	No	No	No	No	No	No	No	No	No	No	No	No	No	No	No	No	No	No	No	No	No	No	Yes	No	Yes	2010-05-14	2010-05-26	0	0	2010-06-25	0	0	2010-08-24	0	0	2010-11-22	1	1	2011-05-26		24
1310	Male	82	7	No	No	Yes	No	No	No	No	Yes	No	Yes	No	No	No	No	Yes	No	No	No	Yes	Yes	No	Yes	No	No	No	Yes	No	Yes	No	Yes	2010-12-16	2010-12-23	0	0	2011-01-22	0	0	2011-03-23	0	0	2011-06-21	0	0	2011-12-23		98
1311	Male	75	5	No	No	No	No	No	No	No	No	No	No	No	No	No	No	No	No	No	No	No	No	No	No	No	No	No	No	No	No	No	No	2010-05-17	2010-05-22	0	0	2010-06-21	0	0	2010-08-20	0	0	2010-11-18	0	0	2011-05-22		349
1312	Male	62	14	Yes	Yes	No	Yes	No	No	No	Yes	No	No	No	No	No	No	No	No	Yes	Yes	Yes	No	No	No	No	Yes	Yes	No	No	Yes	No	Yes	2010-03-19	2010-04-02	0	0	2010-05-02	0	0	2010-07-01	0	0	2010-09-29	0	0	2011-04-02		65
1313	Male	74	7	No	No	No	No	No	No	No	No	No	No	No	No	No	No	No	No	No	No	No	No	No	No	No	No	No	No	Yes	Yes	No	No	2010-06-28	2010-07-05	0	0	2010-08-04	0	0	2010-10-03	1	0	2011-01-01	6	2	2011-07-05	2011-07-10	319
1314	Male	62	8	No	No	No	No	No	Yes	No	No	No	Yes	No	No	No	No	No	No	No	No	No	No	No	No	No	No	No	No	No	Yes	Yes	Yes	2010-04-12	2010-04-20	0	0	2010-05-20	0	0	2010-07-19	0	0	2010-10-17	0	0	2011-04-20		29
1315	Female	82	26	Yes	No	No	No	No	No	No	No	Yes	No	No	No	No	No	No	No	No	No	No	No	No	No	No	No	No	No	No	Yes	No	No	2010-08-27	2010-09-22	1	1	2010-10-22	4	2	2010-12-21	7	4	2011-03-21	8	4	2011-09-07		127
1316	Female	101	10	No	No	No	No	No	No	No	No	No	No	No	No	No	No	No	Yes	No	No	No	No	No	No	No	No	No	No	Yes	Yes	No	Yes	2010-07-27	2010-08-06	0	0	2010-09-05	0	0	2010-09-20	0	0	2010-09-20	0	0	2010-09-20	2010-09-20	484
1317	Female	92	30	No	No	No	No	No	No	No	No	No	Yes	No	No	No	No	Yes	No	No	No	Yes	No	No	No	Yes	No	No	Yes	No	Yes	No	Yes	2010-01-02	2010-02-01	2	0	2010-03-03	3	0	2010-03-16	3	0	2010-03-16	3	0	2010-03-16	2010-03-16	483
1318	Female	82	4	No	No	No	No	No	No	No	No	No	No	No	No	No	No	No	No	No	No	No	No	No	No	No	No	Yes	No	No	Yes	No	No	2010-03-30	2010-04-03	0	0	2010-05-03	0	0	2010-07-02	0	0	2010-09-30	0	0	2011-04-03		532
1319	Female	76	14	No	No	No	No	No	No	No	No	No	Yes	No	No	No	No	No	No	No	No	No	No	No	No	No	No	Yes	No	No	Yes	Yes	Yes	2010-01-12	2010-01-26	0	0	2010-02-25	0	0	2010-04-26	0	0	2010-07-25	0	0	2011-01-26		239
1320	Female	96	9	No	No	No	No	No	No	No	Yes	No	No	No	No	No	No	No	No	Yes	No	No	No	No	No	No	No	No	Yes	No	Yes	No	Yes	2010-04-01	2010-04-10	1	0	2010-05-10	3	1	2010-07-09	3	1	2010-07-10	3	1	2010-07-10	2010-07-10	533
1321	Male	62	19	Yes	Yes	No	No	No	No	No	No	No	Yes	No	No	No	No	No	No	No	No	No	No	No	No	No	No	No	No	No	No	No	No	2010-04-08	2010-04-27	0	0	2010-05-27	0	0	2010-07-26	1	0	2010-10-24	1	0	2011-04-27		233
1322	Male	73	10	No	No	No	No	No	No	No	Yes	No	No	No	No	Yes	Yes	No	Yes	No	No	No	No	No	No	No	No	No	Yes	Yes	Yes	Yes	No	2010-10-25	2010-11-04	1	0	2010-12-04	1	0	2011-02-02	2	0	2011-05-03	6	0	2011-11-04		507
1323	Female	62	12	Yes	No	No	No	No	No	No	No	No	No	No	No	No	No	No	No	No	No	No	No	No	No	No	No	No	No	No	Yes	No	Yes	2010-05-16	2010-05-28	0	0	2010-06-27	0	0	2010-08-26	0	0	2010-11-24	0	0	2011-05-28		484
1324	Male	82	16	Yes	No	Yes	Yes	No	No	Yes	Yes	No	No	No	No	No	No	No	Yes	No	No	No	No	No	No	No	No	No	No	No	Yes	No	Yes	2010-10-03	2010-10-19	0	0	2010-11-18	0	0	2011-01-17	1	0	2011-04-17	2	0	2011-10-19		255
1325	Female	68	5	No	No	No	No	No	No	No	No	No	No	No	No	No	No	No	No	No	No	No	No	No	No	No	No	Yes	Yes	Yes	Yes	Yes	No	2010-05-06	2010-05-11	0	0	2010-06-10	0	0	2010-08-09	0	0	2010-11-07	0	0	2011-05-11		484
1326	Female	80	9	No	No	No	No	No	No	No	No	No	No	No	No	No	No	No	No	No	No	No	Yes	No	No	No	No	No	No	No	Yes	No	No	2010-09-11	2010-09-20	0	0	2010-10-20	0	0	2010-12-19	1	1	2011-03-19	2	2	2011-09-20		38
1327	Male	80	10	No	No	Yes	No	No	No	No	Yes	Yes	No	No	No	No	No	No	No	No	No	No	No	No	No	No	No	No	No	No	Yes	No	Yes	2010-03-15	2010-03-25	0	0	2010-04-24	0	0	2010-06-23	0	0	2010-09-21	0	0	2011-03-25		162
1328	Male	63	8	No	No	No	No	No	Yes	No	Yes	No	No	No	No	No	No	Yes	No	No	Yes	No	No	No	No	No	No	No	No	Yes	Yes	No	No	2010-05-07	2010-05-15	0	0	2010-06-14	0	0	2010-08-13	0	0	2010-11-11	0	0	2011-05-15		416
1329	Male	80	10	No	No	No	No	No	No	No	No	No	Yes	No	No	No	No	No	Yes	Yes	Yes	No	No	No	No	No	No	No	Yes	Yes	Yes	Yes	Yes	2010-05-25	2010-06-04	0	0	2010-07-04	0	0	2010-09-02	0	0	2010-12-01	0	0	2011-06-04		399
1330	Male	85	31	No	No	No	Yes	No	No	No	No	Yes	No	No	No	No	No	Yes	No	No	No	No	No	No	No	No	No	Yes	Yes	No	Yes	Yes	Yes	2010-10-12	2010-11-12	1	0	2010-12-12	2	0	2011-02-10	2	0	2011-05-11	2	0	2011-07-14	2011-07-14	132
1331	Female	86	19	No	No	No	No	No	No	No	No	No	No	No	No	No	No	No	No	Yes	No	No	No	No	No	No	No	Yes	Yes	No	Yes	No	No	2010-09-12	2010-10-01	0	0	2010-10-07	0	0	2010-10-07	0	0	2010-10-07	0	0	2010-10-07	2010-10-07	55
1332	Female	86	7	No	No	No	No	No	No	No	No	No	No	No	No	No	No	No	Yes	No	No	No	No	No	No	No	No	No	Yes	No	Yes	No	Yes	2010-12-08	2010-12-15	0	0	2011-01-14	1	0	2011-03-15	1	0	2011-06-13	3	0	2011-12-01	2011-12-01	521
1333	Female	70	6	No	No	No	No	No	No	No	No	No	Yes	No	No	No	No	No	No	No	No	No	No	No	No	No	No	No	No	No	Yes	No	No	2010-12-11	2010-12-17	0	0	2011-01-16	0	0	2011-03-17	0	0	2011-06-15	0	0	2011-12-17		98
1334	Female	77	11	No	No	No	No	No	No	No	Yes	No	No	No	No	No	No	Yes	No	No	No	No	No	No	No	No	No	No	No	No	Yes	No	Yes	2010-05-03	2010-05-14	0	0	2010-06-13	0	0	2010-08-12	0	0	2010-11-10	0	0	2011-05-14		187
1335	Male	83	32	No	No	No	Yes	No	No	No	No	No	No	No	No	No	Yes	Yes	No	Yes	No	Yes	No	No	No	No	Yes	No	No	No	Yes	No	No	2010-02-18	2010-03-22	0	0	2010-04-21	1	0	2010-06-20	1	0	2010-09-18	1	0	2010-09-21	2010-09-21	31
1336	Male	68	8	No	No	No	No	No	No	No	No	No	No	No	No	No	No	No	No	No	No	No	Yes	No	No	No	No	No	No	No	Yes	No	No	2010-04-13	2010-04-21	0	0	2010-05-21	0	0	2010-07-20	0	0	2010-10-18	0	0	2011-04-21		243
1337	Female	84	12	No	No	No	No	No	No	No	No	No	No	No	No	No	No	No	No	No	No	No	No	No	No	No	No	No	Yes	No	Yes	No	Yes	2010-02-06	2010-02-18	0	0	2010-03-20	0	0	2010-05-19	0	0	2010-08-17	2	0	2011-02-18		66
1338	Male	85	19	No	No	No	No	No	No	No	No	No	No	No	No	No	No	No	Yes	No	No	No	No	No	No	No	No	Yes	No	No	Yes	No	Yes	2010-09-29	2010-10-18	0	0	2010-11-17	0	0	2011-01-16	1	0	2011-04-16	1	0	2011-10-18		483
1339	Male	83	12	No	No	Yes	No	No	No	No	No	No	No	No	No	No	No	No	No	No	No	Yes	No	No	No	No	No	No	Yes	No	Yes	No	No	2010-05-29	2010-06-10	0	0	2010-07-10	0	0	2010-09-08	0	0	2010-12-07	0	0	2011-06-10		304
1340	Female	85	10	No	No	No	No	No	No	No	No	No	No	No	Yes	No	No	No	No	No	No	No	No	No	No	No	No	No	Yes	No	Yes	No	Yes	2010-11-07	2010-11-17	0	0	2010-12-17	0	0	2011-02-15	0	0	2011-05-16	0	0	2011-11-17		38
1341	Female	94	6	No	No	No	No	No	No	No	No	No	No	No	No	No	No	No	No	No	No	No	No	No	No	No	No	No	No	No	Yes	No	No	2010-04-28	2010-05-04	0	0	2010-06-03	0	0	2010-08-02	0	0	2010-10-31	0	0	2011-05-04	2011-08-23	174
1342	Female	89	13	No	No	Yes	No	No	Yes	No	No	No	No	No	No	No	No	No	No	No	No	No	No	No	No	No	No	No	No	Yes	Yes	Yes	No	2010-03-16	2010-03-29	0	0	2010-04-28	0	0	2010-06-27	0	0	2010-09-25	0	0	2011-03-29		482
1343	Male	83	7	No	No	No	No	No	No	No	No	No	No	No	No	No	No	No	No	No	No	Yes	No	No	No	No	No	Yes	No	No	Yes	Yes	No	2010-08-18	2010-08-25	1	0	2010-09-24	1	0	2010-11-23	1	0	2011-02-21	1	0	2011-08-25		302
1344	Male	81	11	No	No	No	No	No	No	No	No	No	No	No	No	Yes	No	No	No	No	No	No	No	No	No	No	No	No	No	Yes	Yes	No	Yes	2010-01-05	2010-01-16	0	0	2010-02-15	0	0	2010-04-16	0	0	2010-07-15	0	0	2011-01-16		69
1345	Male	93	7	No	No	Yes	No	No	No	No	No	Yes	No	No	No	No	No	No	No	No	No	No	No	No	No	No	No	No	No	No	No	No	Yes	2010-05-18	2010-05-25	2	0	2010-06-24	2	0	2010-07-05	2	0	2010-07-05	2	0	2010-07-05	2010-07-05	36
1346	Female	69	2	Yes	No	No	Yes	Yes	No	No	Yes	No	Yes	No	No	No	No	No	No	Yes	Yes	Yes	No	No	No	No	Yes	Yes	Yes	No	Yes	No	Yes	2010-07-13	2010-07-15	0	0	2010-08-14	1	0	2010-10-13	3	1	2011-01-11	4	1	2011-07-15		14
1347	Female	92	3	No	No	No	No	No	No	Yes	Yes	No	Yes	No	No	No	No	No	No	No	No	Yes	No	No	No	No	No	No	No	No	No	No	Yes	2010-11-02	2010-11-05	0	0	2010-12-05	0	0	2011-02-03	2	2	2011-05-04	3	3	2011-09-15	2011-09-15	57
1348	Male	87	4	No	No	No	No	No	No	No	No	No	No	No	No	No	No	No	No	No	No	No	No	No	No	No	No	No	No	No	Yes	Yes	Yes	2010-02-15	2010-02-19	0	0	2010-03-21	0	0	2010-05-20	0	0	2010-08-18	0	0	2011-02-19		50
1349	Female	69	7	No	No	No	No	No	Yes	No	No	No	No	No	No	No	No	No	No	No	No	No	Yes	No	No	No	No	No	No	No	Yes	No	No	2010-10-27	2010-11-03	0	0	2010-12-03	0	0	2011-02-01	0	0	2011-05-02	0	0	2011-11-03		182
1350	Female	78	9	No	No	No	No	No	No	No	No	No	No	No	No	No	No	No	No	No	No	No	No	No	No	No	No	No	No	No	No	No	No	2010-09-26	2010-10-05	0	0	2010-11-04	0	0	2011-01-03	0	0	2011-04-03	1	0	2011-10-05		251
1351	Female	97	11	No	No	Yes	No	No	No	No	Yes	No	No	No	No	No	No	Yes	No	No	No	Yes	No	No	No	No	No	No	No	No	Yes	No	Yes	2010-03-07	2010-03-18	1	0	2010-03-29	1	0	2010-03-29	1	0	2010-03-29	1	0	2010-03-29	2010-03-29	191
1352	Male	87	6	Yes	No	No	No	No	No	No	No	No	No	No	No	No	No	No	Yes	No	No	No	No	No	No	No	No	No	No	No	No	No	No	2010-01-08	2010-01-14	0	0	2010-02-13	0	0	2010-04-14	0	0	2010-07-13	0	0	2011-01-14		342
1353	Male	63	15	Yes	No	No	No	No	No	No	No	No	No	No	No	Yes	No	No	No	No	No	No	No	No	No	No	No	No	No	No	Yes	No	No	2010-01-25	2010-02-09	0	0	2010-03-11	0	0	2010-05-10	0	0	2010-08-08	0	0	2011-02-09		34
1354	Male	82	4	No	No	Yes	Yes	No	No	No	No	No	Yes	No	No	No	No	No	No	Yes	No	No	No	No	No	No	Yes	Yes	No	No	No	No	Yes	2010-09-12	2010-09-16	2	0	2010-10-16	2	0	2010-11-17	2	0	2010-11-17	2	0	2010-11-17	2010-11-17	97
1355	Female	80	27	No	No	No	No	No	No	Yes	No	No	Yes	No	No	No	No	No	No	Yes	No	No	No	No	No	No	No	No	No	Yes	Yes	No	No	2010-01-21	2010-02-17	0	0	2010-03-19	0	0	2010-05-18	0	0	2010-08-16	0	0	2011-02-02		198
1356	Male	76	6	Yes	No	No	No	No	No	No	No	No	No	No	No	Yes	No	No	No	No	No	No	No	No	No	No	No	No	Yes	No	Yes	No	No	2010-01-01	2010-01-07	0	0	2010-02-06	0	0	2010-04-07	0	0	2010-07-06	0	0	2011-01-07		74
1357	Female	87	12	No	No	No	No	No	No	No	No	No	No	No	No	No	No	No	No	No	No	Yes	No	No	No	No	No	Yes	Yes	No	Yes	No	Yes	2010-04-16	2010-04-28	0	0	2010-05-17	0	0	2010-05-17	0	0	2010-05-17	0	0	2010-05-17	2010-05-17	418
1358	Male	79	7	No	No	No	No	No	No	No	No	No	No	No	No	No	No	No	No	No	No	No	No	No	No	No	No	No	No	No	No	No	Yes	2010-02-13	2010-02-20	0	0	2010-02-26	0	0	2010-02-26	0	0	2010-02-26	0	0	2010-02-26	2010-02-26	136
1359	Male	87	32	No	No	No	No	No	No	No	No	No	Yes	No	No	No	No	Yes	No	No	No	Yes	No	No	No	No	No	No	Yes	No	Yes	Yes	Yes	2010-11-22	2010-12-24	0	0	2011-01-23	0	0	2011-03-24	0	0	2011-06-22	0	0	2011-12-24		454
1360	Female	89	7	No	No	No	No	No	No	No	Yes	No	No	No	No	No	No	Yes	No	No	No	No	No	No	No	No	No	No	Yes	No	Yes	No	Yes	2010-08-09	2010-08-16	1	1	2010-09-15	2	1	2010-11-14	2	1	2010-12-13	2	1	2010-12-13	2010-12-13	388
1361	Female	86	1	No	No	No	No	No	No	No	No	No	No	No	Yes	No	No	No	No	No	No	No	No	No	No	No	No	No	No	No	Yes	No	No	2010-11-19	2010-11-20	0	0	2010-12-20	0	0	2011-02-18	0	0	2011-05-19	0	0	2011-11-20		79
1362	Female	98	8	No	No	No	No	No	No	Yes	No	No	No	No	No	No	No	No	No	No	No	No	No	No	No	No	No	No	No	No	No	No	No	2010-04-16	2010-04-24	0	0	2010-05-24	0	0	2010-07-23	0	0	2010-10-21	1	0	2011-04-06	2011-04-06	346
1363	Male	70	11	No	No	No	No	No	No	No	No	No	No	No	No	No	No	No	No	No	No	No	Yes	No	No	No	No	Yes	No	No	Yes	No	Yes	2010-05-21	2010-06-01	0	0	2010-07-01	0	0	2010-08-30	1	0	2010-11-28	1	0	2011-02-02	2011-02-02	211
1364	Male	64	5	No	No	No	No	No	No	No	No	Yes	No	No	No	No	No	No	Yes	No	No	No	No	No	No	No	No	Yes	No	No	Yes	Yes	Yes	2010-06-14	2010-06-19	0	0	2010-07-19	0	0	2010-09-17	0	0	2010-12-16	0	0	2011-06-19		214
1365	Male	81	6	No	No	No	No	No	No	No	Yes	No	No	No	No	No	No	No	No	No	Yes	No	No	No	No	No	No	No	No	No	Yes	No	No	2010-05-07	2010-05-13	0	0	2010-06-12	0	0	2010-08-11	0	0	2010-11-09	0	0	2011-05-13		496
1366	Female	87	5	No	No	No	No	No	No	No	No	No	No	No	No	No	No	No	Yes	No	No	No	No	No	No	No	No	No	No	No	Yes	No	Yes	2010-10-10	2010-10-15	0	0	2010-11-14	0	0	2011-01-13	0	0	2011-04-13	0	0	2011-10-15		529
1367	Male	83	12	No	No	No	No	No	No	Yes	Yes	No	No	No	No	No	No	No	No	No	Yes	Yes	No	No	No	No	No	No	No	Yes	Yes	No	Yes	2010-11-11	2010-11-23	1	1	2010-12-23	1	1	2011-02-21	1	1	2011-05-22	2	1	2011-11-23		430
1368	Female	94	16	No	No	No	No	No	No	Yes	No	No	No	No	No	No	No	No	Yes	No	Yes	No	No	No	No	No	No	No	No	No	Yes	No	Yes	2010-03-08	2010-03-24	0	0	2010-04-23	0	0	2010-06-22	0	0	2010-09-20	0	0	2011-03-24		372
1369	Female	72	14	No	No	No	Yes	No	No	Yes	Yes	No	No	No	No	Yes	No	Yes	No	No	No	No	No	No	No	No	No	Yes	No	No	Yes	No	No	2010-05-12	2010-05-26	0	0	2010-06-25	0	0	2010-08-24	0	0	2010-11-22	1	0	2011-05-26		184
1370	Male	76	5	No	No	No	No	No	No	No	No	No	Yes	No	No	No	No	No	Yes	Yes	Yes	No	No	Yes	No	No	No	Yes	No	Yes	Yes	Yes	Yes	2010-12-23	2010-12-28	0	0	2011-01-27	0	0	2011-03-28	0	0	2011-06-26	0	0	2011-12-28		333
1371	Female	89	4	No	No	No	No	No	No	No	No	No	No	No	No	No	No	No	No	No	No	No	No	No	No	No	No	No	No	No	Yes	No	No	2010-11-26	2010-11-30	0	0	2010-12-30	0	0	2011-02-28	0	0	2011-05-29	0	0	2011-11-30		526
1372	Female	84	21	No	No	No	No	No	No	No	No	No	No	No	No	No	No	No	No	No	No	No	No	No	No	No	No	No	No	No	Yes	No	Yes	2010-05-15	2010-06-05	0	0	2010-07-05	0	0	2010-09-03	0	0	2010-12-02	0	0	2011-06-05	2011-10-12	351
1373	Female	79	9	Yes	No	No	No	No	No	No	No	No	No	No	Yes	No	No	No	No	No	No	No	No	No	Yes	No	No	No	No	No	Yes	Yes	No	2010-08-26	2010-09-04	0	0	2010-10-04	0	0	2010-12-03	0	0	2011-03-03	4	0	2011-09-04		384
1374	Female	87	8	No	No	Yes	No	No	No	No	No	No	No	No	Yes	No	No	Yes	No	No	Yes	No	No	No	No	No	No	No	No	No	Yes	No	Yes	2010-10-01	2010-10-09	0	0	2010-11-08	0	0	2011-01-07	1	0	2011-04-07	6	0	2011-10-09		489
1375	Female	78	29	No	No	No	No	No	No	No	Yes	No	Yes	No	No	No	No	No	Yes	No	Yes	No	No	No	No	No	No	No	No	Yes	Yes	Yes	Yes	2010-03-05	2010-04-03	0	0	2010-05-03	0	0	2010-07-02	0	0	2010-09-30	0	0	2011-03-19		301
1376	Male	80	7	No	No	No	Yes	No	No	No	Yes	No	Yes	No	No	Yes	No	Yes	No	No	No	Yes	No	No	No	Yes	No	Yes	Yes	No	Yes	Yes	Yes	2010-03-01	2010-03-08	0	0	2010-04-07	1	0	2010-04-20	1	0	2010-04-20	1	0	2010-04-20	2010-04-20	264
1377	Female	78	7	No	No	No	No	No	No	No	No	No	Yes	No	No	No	Yes	No	No	No	No	No	No	No	No	No	No	No	Yes	No	Yes	Yes	No	2010-09-14	2010-09-21	0	0	2010-10-21	0	0	2010-12-20	0	0	2011-03-20	0	0	2011-09-21		75
1378	Male	84	5	No	No	No	No	No	No	No	No	No	No	No	No	No	No	No	No	No	No	No	No	No	No	No	No	Yes	No	Yes	No	No	No	2010-11-08	2010-11-13	0	0	2010-12-13	0	0	2011-02-11	0	0	2011-05-12	0	0	2011-11-13		197
1379	Female	90	8	No	No	No	No	No	No	No	No	No	No	No	No	No	No	No	No	No	No	No	No	No	No	No	No	Yes	No	No	Yes	No	No	2010-05-11	2010-05-19	0	0	2010-06-18	0	0	2010-08-17	0	0	2010-11-15	0	0	2011-05-19		138
1380	Female	86	4	No	No	No	No	No	No	Yes	Yes	No	No	No	No	No	No	Yes	No	No	No	Yes	No	No	No	No	No	No	Yes	No	Yes	No	No	2010-06-25	2010-06-29	0	0	2010-07-29	0	0	2010-09-27	1	0	2010-12-26	2	0	2011-04-04	2011-04-04	543
1381	Female	90	9	No	No	No	No	No	No	No	No	No	No	No	No	No	No	No	No	No	No	No	No	No	No	No	No	No	Yes	No	Yes	No	No	2010-02-25	2010-03-06	0	0	2010-04-05	0	0	2010-06-04	1	1	2010-09-02	1	1	2011-03-06		375
1382	Female	78	13	Yes	No	No	No	No	No	Yes	No	No	No	No	No	No	No	No	No	No	No	No	No	No	No	No	No	No	Yes	No	Yes	No	No	2010-01-07	2010-01-20	0	0	2010-02-19	0	0	2010-04-20	0	0	2010-07-19	1	0	2011-01-20		406
1383	Male	62	24	No	No	No	No	No	No	No	No	No	Yes	No	No	No	No	No	No	No	No	No	No	No	No	No	No	Yes	No	No	Yes	No	No	2010-11-24	2010-12-18	0	0	2011-01-17	0	0	2011-03-18	0	0	2011-06-16	0	0	2011-12-18		319
1384	Male	97	7	No	No	No	No	No	No	Yes	Yes	No	No	No	No	No	No	No	Yes	Yes	No	No	No	No	No	No	No	No	No	No	Yes	No	Yes	2010-05-27	2010-06-03	0	0	2010-07-03	0	0	2010-09-01	0	0	2010-11-30	1	1	2011-06-03		113
1385	Female	67	8	No	No	No	No	No	No	No	No	No	Yes	No	No	No	No	No	No	No	No	No	No	No	No	No	No	Yes	No	Yes	Yes	Yes	Yes	2010-06-30	2010-07-08	0	0	2010-08-07	0	0	2010-10-06	0	0	2011-01-04	0	0	2011-07-08		241
1386	Female	80	23	No	No	No	No	No	No	No	No	No	No	No	No	No	No	No	Yes	No	No	No	No	No	No	No	No	No	No	Yes	Yes	Yes	Yes	2010-12-12	2011-01-04	0	0	2011-02-03	0	0	2011-04-04	0	0	2011-07-03	0	0	2011-12-20		522
1387	Male	87	6	No	No	No	No	No	No	No	No	No	Yes	No	No	No	Yes	No	No	No	No	No	Yes	No	No	No	No	No	No	No	Yes	Yes	Yes	2010-11-07	2010-11-13	0	0	2010-12-13	1	0	2011-02-11	2	1	2011-05-12	4	2	2011-11-13	2011-12-26	393
1388	Female	89	11	No	No	No	No	No	No	No	No	Yes	Yes	No	No	No	Yes	No	No	Yes	No	Yes	No	No	No	No	No	No	No	No	Yes	No	Yes	2010-04-24	2010-05-05	0	0	2010-06-04	0	0	2010-08-03	1	0	2010-09-01	1	0	2010-09-01	2010-09-01	34
1389	Male	84	18	Yes	No	No	No	No	No	No	No	No	No	No	No	No	No	No	No	No	No	No	No	No	No	No	No	No	No	Yes	Yes	Yes	Yes	2009-12-22	2010-01-09	0	0	2010-02-08	1	0	2010-04-09	2	0	2010-07-08	3	1	2010-11-13	2010-11-13	517
1390	Male	63	9	Yes	Yes	No	No	No	No	No	No	No	No	No	No	No	No	No	No	No	No	No	No	No	No	No	No	No	No	No	No	No	No	2010-07-17	2010-07-26	0	0	2010-08-25	0	0	2010-10-24	0	0	2011-01-22	0	0	2011-07-26		365
1391	Male	87	6	No	No	No	No	No	No	No	No	No	No	No	No	No	No	No	No	No	No	Yes	No	No	No	No	No	No	Yes	Yes	Yes	No	Yes	2010-05-07	2010-05-13	0	0	2010-06-12	0	0	2010-08-11	0	0	2010-11-09	0	0	2011-05-13		379
1392	Female	81	5	No	No	No	No	No	No	No	No	No	No	No	No	No	No	No	No	No	No	No	No	No	No	No	No	No	No	No	Yes	No	No	2010-04-15	2010-04-20	0	0	2010-05-20	0	0	2010-07-19	0	0	2010-10-17	0	0	2011-04-20		401
1393	Female	74	30	No	No	No	No	No	No	No	No	No	No	No	No	No	No	No	No	No	No	No	No	No	No	No	No	Yes	No	No	Yes	No	Yes	2010-05-08	2010-06-07	1	1	2010-07-07	2	1	2010-09-05	2	1	2010-12-04	2	1	2011-05-24		374
1394	Female	96	5	No	No	No	No	No	No	No	No	No	No	No	No	No	No	No	No	No	No	No	No	No	No	No	No	No	No	No	Yes	No	Yes	2010-06-05	2010-06-10	0	0	2010-07-10	0	0	2010-09-08	0	0	2010-12-07	1	0	2011-06-10		433
1395	Female	84	6	No	No	No	No	Yes	No	No	Yes	Yes	Yes	No	No	Yes	No	No	No	No	No	Yes	No	No	Yes	No	No	No	No	No	Yes	No	Yes	2010-04-03	2010-04-09	0	0	2010-05-09	0	0	2010-07-08	2	1	2010-10-06	5	1	2011-04-09	2011-05-18	97
1396	Female	81	8	No	No	No	No	No	No	No	No	No	No	No	No	No	No	No	No	No	No	No	No	No	No	No	No	No	Yes	No	Yes	No	No	2010-02-26	2010-03-06	0	0	2010-03-11	0	0	2010-03-11	0	0	2010-03-11	0	0	2010-03-11	2010-03-11	295
1397	Male	86	8	No	No	No	Yes	No	No	Yes	No	No	No	No	No	No	No	Yes	No	No	No	Yes	No	No	No	No	No	Yes	Yes	No	Yes	No	No	2010-03-26	2010-04-03	1	1	2010-05-03	2	2	2010-07-02	2	2	2010-09-30	2	2	2011-04-03		104
1398	Female	83	8	No	No	No	No	No	No	No	No	No	No	No	No	No	No	No	No	No	No	No	No	No	No	No	No	Yes	Yes	No	Yes	No	No	2010-01-11	2010-01-19	1	1	2010-02-18	1	1	2010-04-19	1	1	2010-07-18	1	1	2011-01-19		403
1399	Female	84	20	No	No	No	Yes	No	No	No	No	No	No	No	No	No	Yes	Yes	No	No	No	No	No	No	No	No	No	Yes	Yes	No	Yes	Yes	No	2010-08-20	2010-09-09	0	0	2010-09-17	0	0	2010-09-17	0	0	2010-09-17	0	0	2010-09-17	2010-09-17	341
1400	Female	94	7	No	No	No	No	No	No	No	Yes	No	No	No	No	No	No	No	No	Yes	Yes	No	No	No	No	No	No	No	Yes	Yes	Yes	No	Yes	2010-05-19	2010-05-26	0	0	2010-06-25	0	0	2010-07-11	0	0	2010-07-11	0	0	2010-07-11	2010-07-11	479
1401	Female	75	5	No	No	No	No	No	No	No	Yes	No	No	No	Yes	Yes	No	Yes	Yes	No	No	No	No	No	No	No	No	No	No	No	Yes	Yes	Yes	2010-04-10	2010-04-15	0	0	2010-05-15	0	0	2010-07-14	0	0	2010-10-12	0	0	2011-04-15	2011-12-31	452
1402	Male	69	6	No	No	Yes	Yes	No	No	No	Yes	No	No	No	Yes	No	No	Yes	Yes	No	Yes	No	No	No	No	No	No	Yes	No	No	Yes	Yes	No	2010-01-19	2010-01-25	0	0	2010-02-24	0	0	2010-04-25	0	0	2010-07-24	1	0	2011-01-25		190
1403	Male	81	6	No	No	No	No	No	No	No	No	Yes	Yes	No	No	Yes	Yes	No	No	No	No	No	No	Yes	No	No	No	No	No	Yes	Yes	Yes	Yes	2010-03-27	2010-04-02	0	0	2010-05-02	0	0	2010-07-01	0	0	2010-09-29	0	0	2011-04-02		143
1404	Male	71	31	No	No	No	No	No	No	No	No	No	No	No	No	No	No	No	No	Yes	No	Yes	No	No	No	No	No	Yes	No	No	Yes	No	Yes	2010-07-27	2010-08-27	0	0	2010-09-26	0	0	2010-11-25	1	0	2011-01-23	1	0	2011-01-23	2011-01-23	379
1405	Female	87	7	No	No	No	No	No	No	No	No	No	No	No	No	No	No	No	No	No	No	No	No	No	No	No	No	No	No	No	Yes	No	Yes	2010-11-12	2010-11-19	0	0	2010-12-19	0	0	2011-02-17	0	0	2011-05-18	0	0	2011-11-19		541
1406	Male	77	6	No	No	No	No	No	No	No	No	No	No	No	No	No	No	No	No	No	No	No	No	No	No	No	No	Yes	No	No	Yes	No	No	2010-03-13	2010-03-19	0	0	2010-04-18	0	0	2010-06-17	1	0	2010-09-03	1	0	2010-09-03	2010-09-03	119
1407	Female	74	7	No	No	No	No	No	No	No	No	No	No	No	Yes	No	No	No	No	No	No	No	No	No	No	No	No	No	No	No	Yes	No	No	2010-08-11	2010-08-18	0	0	2010-09-17	0	0	2010-11-16	0	0	2011-02-14	0	0	2011-08-18		426
1408	Female	88	11	No	No	No	No	No	No	No	No	No	No	No	No	Yes	No	No	No	No	No	No	No	No	No	No	No	No	No	No	No	No	Yes	2010-09-26	2010-10-07	0	0	2010-11-06	0	0	2011-01-05	0	0	2011-04-05	0	0	2011-10-07		393
1409	Female	79	10	No	No	Yes	Yes	No	No	No	Yes	No	Yes	No	No	No	No	No	No	No	No	No	No	No	No	No	No	Yes	Yes	No	Yes	Yes	Yes	2010-11-26	2010-12-06	1	1	2011-01-05	1	1	2011-03-06	2	1	2011-06-03	2	1	2011-06-03	2011-06-03	329
1410	Female	69	11	No	No	No	No	No	No	No	No	No	No	No	No	No	Yes	No	No	No	No	No	No	No	No	No	No	No	No	No	Yes	No	No	2010-03-29	2010-04-09	0	0	2010-05-09	0	0	2010-07-08	0	0	2010-10-06	0	0	2011-04-09		448
1411	Male	86	20	No	No	No	No	No	No	No	No	No	No	No	No	No	No	No	No	No	No	Yes	No	No	No	No	No	No	No	No	Yes	No	Yes	2010-11-03	2010-11-23	1	1	2010-12-23	1	1	2011-02-21	1	1	2011-05-22	1	1	2011-11-23		152
1412	Male	72	7	No	No	No	No	No	Yes	No	No	No	No	No	No	No	No	No	Yes	No	No	No	No	No	No	No	No	No	No	No	Yes	No	Yes	2010-10-21	2010-10-28	0	0	2010-11-27	0	0	2011-01-26	0	0	2011-04-26	1	0	2011-10-28		69
1413	Male	84	13	No	No	No	Yes	No	No	No	Yes	No	No	No	No	No	No	No	No	No	No	Yes	No	No	No	No	No	Yes	No	No	Yes	Yes	No	2010-05-05	2010-05-18	0	0	2010-06-17	0	0	2010-08-16	0	0	2010-11-14	2	0	2011-05-18		213
1414	Female	81	8	No	No	Yes	No	No	No	No	No	No	No	No	No	No	No	No	No	No	No	No	No	No	No	No	No	No	No	No	Yes	No	Yes	2010-05-26	2010-06-03	0	0	2010-07-03	0	0	2010-09-01	0	0	2010-11-30	1	0	2011-06-03		413
1415	Female	77	9	No	No	Yes	No	No	No	No	No	No	No	No	No	No	No	No	No	No	No	No	No	No	No	No	No	No	Yes	No	Yes	No	No	2010-11-06	2010-11-15	0	0	2010-12-15	0	0	2011-02-13	1	0	2011-03-27	1	0	2011-03-27	2011-03-27	164
1416	Male	87	10	No	No	No	No	No	No	No	No	No	No	No	No	No	No	No	No	No	No	No	No	No	No	No	No	No	No	No	No	No	Yes	2010-07-09	2010-07-19	0	0	2010-08-18	1	1	2010-10-17	1	1	2011-01-15	1	1	2011-07-19		349
1417	Female	85	32	No	No	No	Yes	No	No	Yes	Yes	No	Yes	No	No	No	No	No	Yes	No	No	Yes	No	No	No	No	No	Yes	Yes	No	Yes	No	Yes	2009-12-07	2010-01-08	0	0	2010-02-07	1	1	2010-02-28	1	1	2010-02-28	1	1	2010-02-28	2010-02-28	407
1418	Male	87	7	No	No	No	No	No	No	No	Yes	No	Yes	No	No	No	No	No	No	Yes	Yes	Yes	No	No	No	No	Yes	No	No	Yes	Yes	No	Yes	2010-02-08	2010-02-15	0	0	2010-03-17	0	0	2010-05-16	0	0	2010-08-14	0	0	2011-02-15		30
1419	Female	86	6	No	No	No	No	No	No	No	No	No	No	No	No	No	No	No	No	No	No	No	No	No	No	No	No	No	No	No	No	No	No	2010-07-28	2010-08-03	0	0	2010-09-02	2	0	2010-10-13	2	0	2010-10-13	2	0	2010-10-13	2010-10-13	112
1420	Male	84	12	No	No	No	No	No	No	No	No	No	No	No	No	No	No	No	No	No	No	Yes	No	No	No	No	No	No	Yes	No	Yes	No	No	2010-02-27	2010-03-11	0	0	2010-04-10	1	1	2010-06-09	1	1	2010-09-07	1	1	2011-03-11		335
1421	Male	90	5	Yes	No	No	No	No	No	No	No	Yes	No	No	No	No	Yes	No	No	No	No	No	No	No	No	No	No	No	Yes	No	Yes	Yes	Yes	2010-07-12	2010-07-17	0	0	2010-08-16	0	0	2010-10-15	0	0	2011-01-04	0	0	2011-01-04	2011-01-04	522
1422	Male	71	9	Yes	No	No	No	No	No	No	No	Yes	No	No	No	No	No	No	No	No	No	No	No	Yes	No	No	No	No	No	No	Yes	No	No	2010-09-29	2010-10-08	0	0	2010-11-07	0	0	2011-01-06	0	0	2011-04-06	0	0	2011-10-08		136
1423	Female	83	15	No	No	No	No	No	No	No	Yes	No	Yes	No	No	No	No	Yes	No	Yes	No	Yes	No	No	No	No	No	No	No	No	Yes	No	No	2010-08-30	2010-09-14	0	0	2010-10-14	0	0	2010-12-13	0	0	2011-03-13	0	0	2011-09-14		108
1424	Male	78	4	No	No	No	No	No	No	No	Yes	No	No	No	No	No	No	No	No	No	No	No	No	No	No	No	No	Yes	No	No	Yes	No	Yes	2010-04-19	2010-04-23	0	0	2010-05-23	0	0	2010-07-22	0	0	2010-10-20	0	0	2011-04-23		217
1425	Female	84	12	No	No	No	No	No	No	Yes	Yes	No	No	No	No	No	No	No	Yes	No	No	No	No	No	No	No	No	No	Yes	No	Yes	No	No	2010-02-24	2010-03-08	0	0	2010-04-07	0	0	2010-06-06	0	0	2010-09-04	2	0	2011-03-08		252
1426	Male	64	5	Yes	No	No	No	No	No	No	Yes	No	Yes	No	No	No	No	No	No	Yes	No	No	No	Yes	No	No	No	Yes	No	No	Yes	Yes	Yes	2010-09-13	2010-09-18	0	0	2010-10-18	0	0	2010-12-17	0	0	2011-03-17	0	0	2011-09-18		20
1427	Female	70	5	No	No	No	No	No	No	No	No	No	No	No	No	No	No	No	Yes	No	No	No	No	No	No	No	No	No	No	No	Yes	No	Yes	2010-03-17	2010-03-22	0	0	2010-04-21	0	0	2010-06-20	2	0	2010-09-18	3	0	2011-03-22		517
1428	Female	84	9	No	No	No	No	No	No	No	No	No	No	No	No	No	No	No	No	No	No	No	No	No	No	No	No	No	No	No	Yes	No	Yes	2010-08-05	2010-08-14	0	0	2010-09-13	0	0	2010-11-12	0	0	2011-02-10	0	0	2011-08-14		468
1429	Female	87	8	No	No	No	Yes	No	No	No	Yes	No	No	No	No	No	No	No	No	No	No	No	No	No	No	No	No	Yes	No	No	Yes	Yes	Yes	2010-10-10	2010-10-18	0	0	2010-11-17	1	1	2011-01-16	1	1	2011-04-16	2	1	2011-10-18		505
1430	Male	81	9	No	No	No	Yes	No	Yes	No	Yes	No	Yes	No	No	No	No	No	No	No	Yes	No	No	No	No	No	No	Yes	No	Yes	Yes	No	Yes	2010-02-04	2010-02-13	1	0	2010-03-15	1	0	2010-05-14	2	0	2010-08-12	2	0	2010-10-25	2010-10-25	431
1431	Male	88	6	No	No	No	No	No	No	No	Yes	No	No	No	No	No	No	Yes	Yes	Yes	No	Yes	No	No	No	No	No	No	No	No	Yes	No	No	2010-12-23	2010-12-29	0	0	2011-01-28	0	0	2011-03-29	0	0	2011-06-27	1	1	2011-12-29		465
1432	Female	86	12	No	No	No	No	No	No	No	No	No	No	No	No	No	No	No	No	No	No	No	No	No	No	No	No	No	No	No	Yes	Yes	No	2010-07-09	2010-07-21	0	0	2010-08-20	0	0	2010-10-19	1	1	2011-01-17	1	1	2011-07-21		412
1433	Male	83	3	No	No	No	No	No	No	No	No	No	No	No	No	No	No	No	No	No	No	No	No	No	No	No	No	No	No	No	Yes	No	No	2010-06-08	2010-06-11	0	0	2010-07-11	0	0	2010-09-09	0	0	2010-12-08	0	0	2011-06-11		457
1434	Female	77	7	No	No	No	No	No	No	No	No	No	No	No	No	No	No	No	No	No	No	No	No	No	No	No	No	No	No	No	Yes	No	Yes	2010-11-10	2010-11-17	0	0	2010-12-17	0	0	2011-02-15	0	0	2011-05-16	0	0	2011-11-17		241
1435	Male	63	10	No	No	No	No	No	No	No	No	No	No	No	No	No	No	No	No	No	No	No	No	No	No	No	No	No	No	No	Yes	No	No	2010-11-03	2010-11-13	1	0	2010-12-13	1	0	2011-02-11	1	0	2011-05-12	1	0	2011-11-13		470
1436	Female	81	4	No	No	No	No	No	No	No	No	No	No	No	No	No	No	No	No	No	No	No	No	No	No	No	No	No	No	No	Yes	No	No	2010-08-12	2010-08-16	0	0	2010-09-15	0	0	2010-11-14	0	0	2011-02-12	1	0	2011-08-16		33
1437	Female	85	7	No	No	No	No	No	No	No	No	No	No	No	No	No	No	No	No	No	No	No	No	No	No	No	No	No	Yes	No	Yes	No	No	2010-03-04	2010-03-11	0	0	2010-04-10	0	0	2010-06-09	1	1	2010-09-07	2	1	2011-03-11		503
1438	Male	94	6	No	No	No	No	No	No	No	Yes	No	No	No	No	No	No	No	Yes	No	No	No	No	No	No	No	No	No	No	No	Yes	No	No	2010-04-13	2010-04-19	0	0	2010-05-19	0	0	2010-07-18	1	0	2010-10-16	1	0	2011-04-19	2011-08-09	37
1439	Male	72	9	Yes	No	No	No	No	No	No	Yes	Yes	No	No	No	No	Yes	Yes	No	Yes	No	Yes	No	Yes	No	No	No	No	No	No	Yes	No	No	2010-01-13	2010-01-22	0	0	2010-02-21	0	0	2010-04-22	0	0	2010-07-21	0	0	2011-01-22		126
1440	Male	81	7	No	No	No	No	No	No	No	No	No	No	No	No	No	No	No	No	No	No	No	No	No	No	No	No	No	No	Yes	Yes	No	No	2010-07-30	2010-08-06	0	0	2010-09-05	0	0	2010-11-04	0	0	2011-02-02	2	1	2011-08-06	2011-09-22	300
1441	Female	96	3	No	No	No	No	No	No	No	No	No	No	No	No	No	No	No	No	No	Yes	No	No	No	No	No	No	No	No	Yes	Yes	No	No	2010-08-25	2010-08-28	0	0	2010-09-27	2	0	2010-11-13	2	0	2010-11-13	2	0	2010-11-13	2010-11-13	248
1442	Female	92	5	No	No	Yes	No	No	No	No	No	No	No	No	No	No	No	No	No	No	No	No	No	No	No	No	No	No	No	No	No	No	No	2010-05-12	2010-05-17	0	0	2010-06-16	1	0	2010-06-27	1	0	2010-06-27	1	0	2010-06-27	2010-06-27	421
1443	Male	77	5	No	No	Yes	No	Yes	No	No	No	Yes	No	No	No	Yes	Yes	Yes	No	No	No	No	No	No	No	No	No	No	No	No	Yes	No	No	2010-07-26	2010-07-31	0	0	2010-08-30	1	0	2010-10-29	1	0	2011-01-27	1	0	2011-07-31		524
1444	Female	86	12	No	No	No	No	No	No	No	No	No	No	No	No	No	No	No	No	No	No	No	No	No	No	No	No	No	No	No	No	No	No	2010-04-14	2010-04-26	0	0	2010-05-26	0	0	2010-07-25	1	0	2010-10-23	2	0	2011-04-26		356
1445	Female	82	8	No	No	No	No	No	No	No	No	No	No	No	No	No	No	No	No	No	No	No	No	No	No	No	No	No	Yes	No	Yes	Yes	Yes	2010-09-01	2010-09-09	0	0	2010-10-09	0	0	2010-12-08	0	0	2011-03-08	1	0	2011-09-02		448
1446	Female	67	3	Yes	No	No	No	No	No	No	No	No	No	No	No	No	Yes	No	No	No	No	No	No	No	No	No	No	No	Yes	No	Yes	Yes	No	2010-02-02	2010-02-05	0	0	2010-03-07	0	0	2010-05-06	0	0	2010-08-04	0	0	2011-02-05		346
1447	Female	84	8	No	No	No	No	No	No	No	No	No	No	No	No	No	No	No	No	No	No	No	No	No	No	No	No	No	No	No	Yes	No	No	2010-11-02	2010-11-10	0	0	2010-12-10	0	0	2011-02-08	0	0	2011-05-09	0	0	2011-11-10		16
1448	Female	91	26	No	No	No	Yes	No	No	No	No	No	Yes	No	No	No	No	No	Yes	No	No	No	No	No	No	No	No	Yes	No	No	Yes	No	Yes	2010-10-23	2010-11-18	0	0	2010-12-18	0	0	2011-02-16	0	0	2011-05-17	1	0	2011-10-25	2011-10-25	461
1449	Female	86	1	No	No	No	No	No	No	No	Yes	No	No	No	No	No	No	Yes	No	No	No	No	No	No	No	No	No	No	Yes	Yes	Yes	No	No	2010-09-20	2010-09-21	0	0	2010-10-21	0	0	2010-12-20	0	0	2011-03-20	0	0	2011-09-21		444
1450	Female	88	20	No	No	No	No	No	No	No	No	No	No	No	No	No	No	No	No	No	No	Yes	No	No	No	No	No	No	No	No	Yes	No	No	2010-11-27	2010-12-17	0	0	2011-01-16	0	0	2011-03-17	0	0	2011-06-15	0	0	2011-10-14	2011-10-14	238
1451	Male	70	4	No	No	No	No	No	No	No	No	No	No	No	No	No	No	Yes	No	No	Yes	No	No	No	No	No	No	No	Yes	No	Yes	No	No	2010-06-25	2010-06-29	0	0	2010-07-29	0	0	2010-09-27	3	0	2010-12-26	5	0	2011-06-29		502
1452	Female	98	5	No	No	Yes	Yes	No	No	Yes	No	Yes	Yes	No	No	No	No	No	No	No	Yes	No	No	No	No	No	No	Yes	No	No	Yes	No	Yes	2010-05-06	2010-05-11	0	0	2010-06-10	0	0	2010-08-09	0	0	2010-11-07	1	0	2011-05-11	2011-08-15	293
1453	Female	82	21	No	No	No	No	No	No	No	Yes	No	Yes	No	No	No	No	No	Yes	No	No	No	No	No	No	No	No	No	No	No	Yes	No	No	2010-06-01	2010-06-22	1	0	2010-07-22	1	0	2010-09-20	1	0	2010-12-19	1	0	2011-06-22		67
1454	Male	82	7	Yes	No	No	No	No	No	No	No	No	Yes	No	No	No	No	No	No	No	No	No	No	No	No	No	No	No	Yes	No	Yes	Yes	No	2010-07-21	2010-07-28	0	0	2010-08-27	0	0	2010-10-26	0	0	2011-01-24	0	0	2011-07-28		191
1455	Female	94	3	No	No	No	No	No	No	No	No	No	No	No	No	No	No	No	No	No	No	No	No	No	No	No	No	No	No	No	No	No	Yes	2010-09-28	2010-10-01	0	0	2010-10-31	0	0	2010-11-16	0	0	2010-11-16	0	0	2010-11-16	2010-11-16	421
1456	Female	71	18	No	No	Yes	No	No	No	No	No	No	No	No	No	No	Yes	No	No	No	No	No	No	No	No	No	No	Yes	No	No	Yes	No	No	2010-09-14	2010-10-02	1	0	2010-11-01	1	0	2010-12-31	1	0	2011-02-27	1	0	2011-02-27	2011-02-27	22
1457	Female	87	5	No	No	No	No	No	No	No	No	No	No	No	No	No	No	No	No	No	No	Yes	No	No	No	No	No	Yes	Yes	No	Yes	No	Yes	2010-05-21	2010-05-26	0	0	2010-06-25	1	0	2010-08-24	1	0	2010-09-07	1	0	2010-09-07	2010-09-07	398
1458	Female	88	8	No	No	No	Yes	No	No	No	Yes	No	Yes	No	No	No	No	No	Yes	Yes	No	No	No	No	No	No	No	Yes	Yes	No	Yes	Yes	Yes	2010-08-23	2010-08-31	0	0	2010-09-30	0	0	2010-10-10	0	0	2010-10-10	0	0	2010-10-10	2010-10-10	199
1459	Male	63	11	Yes	No	No	No	No	No	No	No	No	No	No	No	Yes	No	No	No	No	No	No	No	No	No	No	No	Yes	No	No	Yes	No	No	2010-06-03	2010-06-14	0	0	2010-07-14	1	1	2010-09-12	1	1	2010-12-11	1	1	2011-06-14		400
1460	Female	85	4	No	No	No	Yes	Yes	No	No	Yes	Yes	Yes	No	No	No	No	No	No	Yes	No	No	No	No	No	No	No	Yes	No	No	Yes	No	Yes	2010-10-18	2010-10-22	0	0	2010-11-21	0	0	2011-01-20	0	0	2011-04-20	1	0	2011-10-22		138
1461	Male	70	5	No	No	No	No	Yes	No	No	Yes	No	No	No	No	No	No	No	No	Yes	No	Yes	No	No	No	No	No	No	No	Yes	Yes	Yes	No	2010-06-13	2010-06-18	0	0	2010-07-18	0	0	2010-09-16	0	0	2010-12-15	1	0	2011-06-18		237
1462	Male	80	33	No	No	No	Yes	No	No	Yes	No	No	No	No	No	No	No	No	No	No	No	Yes	No	No	No	No	No	No	No	No	Yes	No	No	2010-11-27	2010-12-30	0	0	2011-01-29	1	0	2011-03-30	2	0	2011-06-28	2	0	2011-07-06	2011-07-06	339
1463	Male	81	8	No	No	No	No	Yes	No	No	Yes	No	Yes	No	No	No	No	No	No	Yes	No	Yes	No	No	No	No	No	No	No	No	Yes	Yes	Yes	2010-01-07	2010-01-15	0	0	2010-02-14	0	0	2010-04-15	0	0	2010-07-14	1	0	2011-01-15		253
1464	Male	78	17	No	No	No	No	No	No	No	No	No	No	No	No	No	No	No	No	No	No	No	No	No	No	No	No	No	No	No	No	No	No	2010-11-05	2010-11-22	0	0	2010-12-22	0	0	2011-02-20	0	0	2011-05-21	0	0	2011-11-22		390
1465	Female	81	5	No	No	No	No	No	No	No	Yes	No	Yes	No	No	No	No	No	Yes	Yes	No	Yes	No	No	No	No	No	No	No	No	Yes	Yes	Yes	2010-02-25	2010-03-02	0	0	2010-04-01	0	0	2010-05-31	0	0	2010-08-29	0	0	2011-03-02		541
1466	Male	63	4	No	No	No	No	Yes	No	No	Yes	No	Yes	No	No	No	No	No	No	No	Yes	No	No	No	Yes	No	No	Yes	Yes	Yes	Yes	Yes	Yes	2010-12-27	2010-12-31	0	0	2011-01-30	0	0	2011-03-31	1	1	2011-06-29	6	2	2011-12-31		512
1467	Male	94	11	No	No	No	No	No	No	Yes	No	No	Yes	No	No	No	No	No	No	No	Yes	No	No	No	No	No	No	No	No	No	Yes	No	Yes	2010-09-06	2010-09-17	1	0	2010-10-17	1	0	2010-12-16	3	0	2011-03-16	4	1	2011-09-17		342
1468	Female	85	5	No	No	No	No	No	No	No	No	No	No	No	No	No	No	No	No	No	No	No	No	No	No	No	No	No	No	No	Yes	No	No	2010-02-22	2010-02-27	0	0	2010-03-29	0	0	2010-05-28	0	0	2010-08-26	0	0	2011-02-27		130
1469	Female	83	14	No	No	No	No	No	No	No	Yes	No	Yes	No	No	Yes	No	Yes	No	No	No	No	No	No	No	No	No	No	No	No	Yes	Yes	Yes	2010-03-01	2010-03-15	1	1	2010-04-14	1	1	2010-04-21	1	1	2010-04-21	1	1	2010-04-21	2010-04-21	38
1470	Female	86	8	No	No	No	No	No	No	No	No	No	No	No	No	No	No	No	No	No	No	No	No	No	No	No	No	No	No	No	Yes	No	Yes	2010-09-01	2010-09-09	1	0	2010-10-09	1	0	2010-11-14	1	0	2010-11-14	1	0	2010-11-14	2010-11-14	309
1471	Male	101	9	No	No	Yes	No	No	No	No	No	No	No	No	No	No	No	No	No	No	No	Yes	No	No	No	No	No	No	No	No	Yes	No	No	2010-12-20	2010-12-29	1	0	2011-01-23	1	0	2011-01-23	1	0	2011-01-23	1	0	2011-01-23	2011-01-23	136
1472	Female	102	6	No	No	No	No	No	No	No	No	No	Yes	No	No	No	No	No	No	No	No	No	No	No	No	No	No	No	No	No	Yes	No	No	2010-12-01	2010-12-07	0	0	2011-01-06	0	0	2011-03-07	0	0	2011-06-05	0	0	2011-12-07		62
1473	Female	86	7	No	No	No	No	No	No	No	No	No	No	No	No	No	No	No	No	No	No	Yes	No	No	No	No	No	No	No	No	No	No	No	2010-07-09	2010-07-16	1	0	2010-08-15	2	0	2010-09-28	2	0	2010-09-28	2	0	2010-09-28	2010-09-28	92
1474	Male	87	13	No	No	No	Yes	No	No	No	No	No	No	No	No	No	No	No	No	No	No	Yes	Yes	No	No	No	No	Yes	No	Yes	Yes	No	Yes	2010-02-23	2010-03-08	1	1	2010-04-07	1	1	2010-06-06	1	1	2010-09-04	1	1	2011-03-08		528
1475	Male	67	11	No	No	No	No	No	No	No	No	No	No	No	No	No	No	No	No	No	No	No	No	No	No	No	No	No	No	No	Yes	No	No	2010-01-23	2010-02-03	0	0	2010-03-05	0	0	2010-05-04	0	0	2010-08-02	0	0	2011-02-03		205
1476	Female	94	19	No	No	No	No	No	No	No	No	No	No	No	No	No	No	No	No	No	No	No	No	No	No	No	No	No	No	No	Yes	No	Yes	2010-12-01	2010-12-20	0	0	2011-01-19	0	0	2011-03-20	0	0	2011-06-18	0	0	2011-12-20		6
1477	Female	83	33	No	No	No	No	No	No	No	No	No	Yes	No	No	No	No	No	No	No	No	Yes	No	No	No	No	No	No	No	No	Yes	No	No	2010-02-12	2010-03-17	0	0	2010-04-16	1	1	2010-06-15	2	1	2010-09-13	3	2	2011-03-04	2011-12-22	149
1478	Female	97	4	No	No	No	No	No	No	No	No	No	No	No	No	No	No	No	No	No	No	Yes	No	No	No	No	No	No	No	Yes	Yes	No	Yes	2010-05-03	2010-05-07	0	0	2010-06-06	0	0	2010-08-05	0	0	2010-11-03	1	1	2011-04-21	2011-04-21	543
1479	Female	86	2	No	No	Yes	No	No	No	No	No	No	No	No	No	No	No	Yes	No	No	No	No	No	No	No	No	No	No	Yes	No	Yes	No	No	2010-03-03	2010-03-05	0	0	2010-04-04	1	1	2010-06-03	2	1	2010-08-06	2	1	2010-08-06	2010-08-06	417
1480	Female	84	6	No	No	No	No	No	No	Yes	No	No	No	No	No	No	No	No	Yes	No	Yes	Yes	No	No	No	No	No	No	No	No	Yes	No	Yes	2010-06-22	2010-06-28	0	0	2010-07-28	1	1	2010-09-26	1	1	2010-12-25	2	1	2011-06-28	2011-12-31	307
1481	Male	79	18	No	No	No	No	No	No	No	No	No	No	No	No	No	No	No	Yes	No	No	No	No	No	No	No	No	No	No	No	Yes	No	Yes	2010-04-16	2010-05-04	0	0	2010-06-03	0	0	2010-08-02	1	0	2010-10-31	1	0	2011-05-04		518
1482	Female	95	9	No	No	No	No	No	No	No	No	No	No	No	No	No	No	No	No	No	No	No	No	No	No	No	No	No	Yes	Yes	Yes	Yes	Yes	2010-02-25	2010-03-06	0	0	2010-04-05	0	0	2010-06-04	0	0	2010-09-02	0	0	2011-03-06		155
1483	Male	78	19	Yes	No	No	No	No	No	No	No	No	Yes	No	No	No	No	No	No	No	No	No	No	No	No	No	No	No	No	No	Yes	No	No	2010-02-03	2010-02-22	0	0	2010-03-24	0	0	2010-05-23	0	0	2010-08-21	0	0	2011-02-22		44
1484	Female	63	2	Yes	No	No	No	No	No	No	No	No	No	No	No	Yes	No	No	No	No	No	No	No	No	No	No	No	No	Yes	No	Yes	Yes	No	2010-10-26	2010-10-28	0	0	2010-11-27	0	0	2011-01-26	1	0	2011-04-26	1	0	2011-10-28		171
1485	Female	75	12	No	No	No	No	No	No	No	No	No	No	No	No	No	No	No	No	Yes	No	No	No	No	No	No	No	No	No	No	Yes	No	Yes	2010-10-25	2010-11-06	0	0	2010-12-06	0	0	2011-02-04	0	0	2011-05-05	1	0	2011-11-06		551
1486	Female	87	23	No	No	No	No	Yes	No	No	Yes	No	No	No	Yes	No	No	Yes	No	No	Yes	No	No	No	No	No	No	No	Yes	No	Yes	Yes	No	2010-07-26	2010-08-18	0	0	2010-09-17	0	0	2010-11-16	0	0	2011-02-14	1	0	2011-07-03	2011-07-03	430
1487	Male	73	6	No	No	No	No	No	No	No	No	No	No	No	No	No	No	No	Yes	No	No	No	No	No	No	No	No	No	No	No	Yes	No	Yes	2010-09-24	2010-09-30	0	0	2010-10-30	0	0	2010-12-29	0	0	2011-03-29	0	0	2011-09-30		386
1488	Male	82	28	No	No	No	No	No	No	No	No	No	No	No	No	No	No	No	No	No	No	Yes	No	No	No	No	No	No	Yes	No	Yes	No	No	2010-09-28	2010-10-26	1	0	2010-11-25	1	0	2010-11-28	1	0	2010-11-28	1	0	2010-11-28	2010-11-28	223
1489	Male	87	5	No	No	No	No	No	No	No	No	No	Yes	No	No	No	No	Yes	No	No	No	Yes	No	No	No	No	No	No	Yes	No	Yes	No	No	2010-05-17	2010-05-22	0	0	2010-06-21	0	0	2010-08-20	0	0	2010-11-18	0	0	2011-05-22		267
1490	Male	86	7	No	No	No	No	No	No	No	No	No	Yes	No	No	No	Yes	No	No	No	No	No	No	No	No	No	No	No	Yes	No	Yes	Yes	Yes	2010-02-18	2010-02-25	0	0	2010-03-27	0	0	2010-05-26	0	0	2010-08-24	0	0	2011-02-25		550
1491	Female	80	9	Yes	Yes	No	No	No	No	No	No	No	Yes	No	No	No	No	No	No	No	Yes	No	No	No	No	No	No	No	No	Yes	No	No	No	2010-08-19	2010-08-28	0	0	2010-09-27	0	0	2010-11-26	0	0	2011-02-24	1	0	2011-08-28		334
1492	Female	73	8	No	No	No	No	No	No	No	No	No	Yes	No	No	No	No	No	No	No	No	No	No	No	No	No	No	No	No	No	No	No	No	2010-12-03	2010-12-11	0	0	2011-01-10	0	0	2011-03-11	0	0	2011-06-09	0	0	2011-12-11		254
1493	Male	75	13	Yes	No	No	No	No	No	No	No	Yes	No	No	No	No	No	No	No	No	No	No	No	Yes	No	No	No	No	Yes	No	Yes	No	Yes	2010-03-24	2010-04-06	0	0	2010-05-06	1	0	2010-07-05	1	0	2010-10-03	2	1	2011-04-06		528
1494	Male	69	7	Yes	No	No	No	No	No	No	No	No	No	No	No	No	No	No	No	No	No	No	No	No	No	No	No	No	No	No	Yes	No	Yes	2010-04-21	2010-04-28	0	0	2010-05-28	0	0	2010-07-27	0	0	2010-10-25	2	0	2011-04-28		416
1495	Male	77	3	Yes	No	No	No	No	No	No	No	No	No	No	No	No	Yes	No	No	No	No	No	No	No	No	No	No	No	No	No	Yes	No	No	2010-06-07	2010-06-10	0	0	2010-07-10	0	0	2010-09-08	0	0	2010-12-07	0	0	2010-12-23	2010-12-23	359
1496	Female	93	32	No	No	No	No	No	No	No	No	No	No	No	No	No	No	No	No	No	No	Yes	No	No	No	No	No	Yes	No	No	Yes	No	Yes	2010-01-25	2010-02-26	0	0	2010-03-28	0	0	2010-05-27	0	0	2010-08-25	0	0	2011-02-26		10
1497	Male	82	6	No	No	No	No	Yes	No	No	Yes	No	No	No	No	No	Yes	Yes	No	No	No	Yes	No	No	No	No	No	No	No	Yes	Yes	No	No	2010-06-24	2010-06-30	0	0	2010-07-30	1	1	2010-09-28	1	1	2010-11-08	1	1	2010-11-08	2010-11-08	515
1498	Female	83	11	Yes	No	No	No	No	No	No	No	No	Yes	No	No	No	No	No	Yes	No	No	No	No	Yes	Yes	No	No	No	Yes	No	Yes	Yes	Yes	2010-10-28	2010-11-08	1	0	2010-12-08	2	1	2011-02-06	2	1	2011-02-18	2	1	2011-02-18	2011-02-18	368
1499	Male	76	7	No	No	No	No	No	No	No	No	No	No	No	No	No	No	No	No	No	No	No	No	No	No	No	No	No	No	Yes	Yes	No	No	2010-01-07	2010-01-14	0	0	2010-02-13	0	0	2010-04-14	0	0	2010-07-13	0	0	2011-01-14		507
1500	Female	85	4	No	No	No	No	No	No	No	No	No	No	No	No	No	No	No	No	No	No	No	No	No	No	No	No	No	Yes	No	Yes	Yes	Yes	2010-05-07	2010-05-11	0	0	2010-06-10	0	0	2010-08-09	0	0	2010-11-07	2	1	2011-05-11		548
1501	Female	84	25	No	No	Yes	No	No	No	Yes	No	No	Yes	No	No	No	No	No	No	No	No	No	No	No	No	No	No	No	No	No	Yes	No	No	2010-07-01	2010-07-26	1	0	2010-08-25	1	0	2010-10-24	1	0	2011-01-22	1	0	2011-07-26		213
1502	Female	88	17	No	No	No	No	No	No	No	No	No	No	No	Yes	No	No	No	No	No	No	No	No	No	No	No	No	No	No	No	Yes	No	Yes	2010-02-05	2010-02-22	0	0	2010-03-11	0	0	2010-03-11	0	0	2010-03-11	0	0	2010-03-11	2010-03-11	184
1503	Male	80	5	No	No	No	Yes	No	No	No	Yes	No	No	No	No	No	No	Yes	No	Yes	No	No	No	No	No	No	No	No	No	No	No	No	No	2010-10-25	2010-10-30	0	0	2010-11-29	0	0	2011-01-28	0	0	2011-04-28	0	0	2011-10-30		141
1504	Female	84	5	No	No	No	No	No	No	No	No	No	No	No	Yes	No	No	Yes	No	No	No	No	No	No	No	No	No	No	Yes	No	Yes	No	No	2010-06-30	2010-07-05	0	0	2010-08-04	1	1	2010-10-03	1	1	2011-01-01	2	1	2011-07-05	2011-07-31	331
1505	Female	92	7	No	No	No	No	No	No	No	No	No	Yes	No	No	No	No	No	No	No	No	No	No	No	No	No	No	No	Yes	Yes	Yes	No	No	2010-11-30	2010-12-07	1	0	2011-01-06	2	0	2011-03-07	2	0	2011-06-05	2	0	2011-12-07		374
1506	Female	75	8	No	No	No	No	No	No	No	No	No	No	No	No	No	No	No	No	No	No	No	No	No	No	No	No	No	No	No	Yes	Yes	Yes	2010-10-11	2010-10-19	0	0	2010-11-18	0	0	2011-01-17	1	0	2011-04-17	2	0	2011-10-19		362
1507	Male	89	10	No	No	No	No	No	No	No	No	No	Yes	No	Yes	No	Yes	No	No	No	No	Yes	No	No	Yes	No	No	No	Yes	No	Yes	Yes	Yes	2010-06-07	2010-06-17	0	0	2010-07-17	0	0	2010-09-15	0	0	2010-12-14	1	1	2011-06-17	2011-10-28	474
1508	Male	85	8	No	No	No	No	No	No	No	No	No	No	No	No	No	No	No	No	Yes	No	No	No	No	No	No	No	No	Yes	No	Yes	No	Yes	2010-03-26	2010-04-03	0	0	2010-05-03	0	0	2010-07-02	0	0	2010-09-30	2	1	2010-12-18	2010-12-18	371
1509	Male	95	10	No	No	No	No	No	No	No	No	No	No	No	No	No	No	No	No	No	No	No	No	No	No	No	No	No	No	No	No	No	No	2010-03-16	2010-03-26	0	0	2010-04-25	0	0	2010-06-24	1	0	2010-08-12	1	0	2010-08-12	2010-08-12	135
1510	Female	79	12	No	No	No	No	No	No	No	Yes	No	No	No	No	No	No	No	Yes	No	No	No	No	No	No	No	No	No	No	No	Yes	No	Yes	2010-02-26	2010-03-10	0	0	2010-04-09	0	0	2010-06-08	0	0	2010-09-06	0	0	2011-03-10	2011-10-09	195
1511	Male	75	14	No	No	No	No	No	No	No	No	No	No	No	No	No	No	No	No	No	No	No	No	No	No	No	No	Yes	No	Yes	Yes	Yes	No	2010-05-04	2010-05-18	1	0	2010-06-17	1	0	2010-08-16	1	0	2010-11-14	1	0	2011-05-18		40
1512	Female	86	2	No	No	No	No	No	No	No	No	No	No	No	Yes	No	No	Yes	No	No	No	No	No	No	No	Yes	No	No	No	No	Yes	No	No	2010-08-24	2010-08-26	0	0	2010-09-25	1	0	2010-11-24	2	0	2011-02-22	3	0	2011-08-26		417
1513	Male	89	7	No	No	No	No	No	No	No	No	No	No	No	No	No	No	No	No	No	No	No	No	No	No	No	No	No	Yes	No	Yes	No	No	2010-02-12	2010-02-19	0	0	2010-03-21	0	0	2010-05-20	1	0	2010-08-18	2	1	2011-01-11	2011-01-11	222
1514	Female	75	7	No	No	No	No	No	No	No	Yes	No	Yes	No	No	No	No	Yes	No	No	Yes	Yes	No	No	No	No	No	No	Yes	Yes	Yes	Yes	Yes	2010-04-05	2010-04-12	0	0	2010-05-12	1	0	2010-07-11	2	1	2010-10-09	4	3	2011-04-12		231
1515	Female	86	4	No	No	No	No	No	No	No	No	No	No	No	No	No	No	No	No	No	No	No	No	No	No	No	No	No	Yes	Yes	Yes	No	Yes	2010-07-09	2010-07-13	1	1	2010-08-12	2	1	2010-10-11	2	1	2011-01-09	2	1	2011-07-13		213
1516	Female	80	11	No	No	No	No	No	No	No	No	No	No	No	No	No	No	No	No	No	No	No	No	No	No	No	No	No	Yes	Yes	Yes	No	Yes	2010-04-02	2010-04-13	0	0	2010-05-13	0	0	2010-07-12	0	0	2010-10-10	0	0	2011-04-13		310
1517	Male	70	6	No	No	Yes	Yes	Yes	No	No	Yes	No	No	No	Yes	Yes	No	No	Yes	Yes	Yes	No	No	No	No	No	No	Yes	No	No	Yes	No	Yes	2010-07-15	2010-07-21	0	0	2010-08-20	0	0	2010-10-19	2	0	2011-01-17	2	0	2011-02-07	2011-02-07	161
1518	Female	79	6	No	No	No	No	No	No	No	No	No	No	No	No	No	No	Yes	No	No	No	No	No	No	No	No	No	No	No	No	No	No	No	2010-02-20	2010-02-26	0	0	2010-03-28	0	0	2010-05-27	0	0	2010-08-25	1	0	2011-02-26		46
1519	Male	64	5	No	No	Yes	No	Yes	No	No	Yes	Yes	No	No	No	Yes	No	Yes	No	No	Yes	No	No	No	No	No	No	No	No	Yes	Yes	Yes	No	2010-11-18	2010-11-23	0	0	2010-12-23	0	0	2011-02-21	0	0	2011-05-22	1	1	2011-11-23		267
1520	Female	83	1	No	No	No	No	No	No	No	No	No	No	No	No	No	No	No	No	No	No	No	No	No	No	No	No	No	No	No	Yes	No	No	2010-03-21	2010-03-22	0	0	2010-04-21	0	0	2010-06-20	0	0	2010-09-18	0	0	2011-03-22		11
1521	Male	90	7	No	No	No	No	No	No	No	Yes	No	No	No	No	No	No	No	No	No	No	No	No	No	No	No	No	No	Yes	No	Yes	No	Yes	2010-09-18	2010-09-25	0	0	2010-10-25	1	0	2010-12-24	1	0	2011-02-27	1	0	2011-02-27	2011-02-27	332
1522	Male	78	11	No	No	Yes	No	Yes	No	No	Yes	No	Yes	No	No	Yes	No	Yes	No	No	Yes	Yes	No	No	No	No	No	No	Yes	No	Yes	Yes	No	2010-09-24	2010-10-05	1	1	2010-11-04	1	1	2011-01-03	1	1	2011-04-03	2	1	2011-10-05		479
1523	Male	88	27	No	No	Yes	No	No	No	No	No	No	No	No	No	Yes	No	No	Yes	No	Yes	Yes	No	No	No	No	No	No	Yes	No	Yes	No	Yes	2010-01-13	2010-02-09	0	0	2010-03-11	2	1	2010-05-10	2	1	2010-08-08	3	1	2010-10-14	2010-10-14	25
1524	Female	91	7	No	No	No	No	No	No	No	Yes	No	Yes	No	No	No	No	No	No	No	No	No	No	No	No	No	No	No	Yes	No	Yes	No	No	2010-10-15	2010-10-22	0	0	2010-11-21	0	0	2011-01-20	0	0	2011-04-20	1	0	2011-10-22		64
1525	Female	89	8	No	No	No	No	No	No	No	No	No	No	No	No	No	No	No	No	No	No	Yes	No	No	No	No	No	No	No	No	Yes	No	No	2010-12-20	2010-12-28	0	0	2011-01-27	0	0	2011-03-28	0	0	2011-06-26	0	0	2011-12-28		75
1526	Female	93	10	No	No	No	No	No	No	No	No	No	No	No	No	No	No	No	No	No	No	No	No	No	No	No	No	No	No	Yes	Yes	No	No	2010-12-13	2010-12-23	0	0	2011-01-22	0	0	2011-03-23	0	0	2011-06-21	0	0	2011-12-23		535
1527	Female	93	7	No	No	No	No	No	No	Yes	Yes	No	No	No	No	No	No	No	No	No	No	No	No	No	No	No	No	No	Yes	No	Yes	No	Yes	2010-08-10	2010-08-17	0	0	2010-09-16	0	0	2010-11-15	1	1	2011-02-13	2	1	2011-03-20	2011-03-20	71
1528	Female	87	15	No	No	No	No	No	No	No	No	No	No	No	No	No	No	No	No	No	No	No	No	No	No	No	No	No	No	No	No	No	No	2010-07-29	2010-08-13	0	0	2010-09-12	0	0	2010-11-11	1	0	2011-02-09	2	0	2011-07-30		382
1529	Male	82	7	No	No	No	No	No	No	No	No	No	No	No	No	Yes	No	No	No	No	No	No	No	No	No	No	No	No	Yes	No	Yes	No	No	2010-02-04	2010-02-11	0	0	2010-03-13	0	0	2010-05-12	0	0	2010-08-10	0	0	2011-02-11		326
1530	Female	86	9	No	No	No	No	No	No	No	No	No	Yes	No	No	No	Yes	No	No	No	No	No	No	No	No	No	No	Yes	Yes	No	Yes	No	Yes	2010-12-04	2010-12-13	0	0	2011-01-12	0	0	2011-03-13	0	0	2011-06-11	1	0	2011-12-13		315
1531	Male	89	8	No	No	No	No	No	No	No	Yes	No	No	No	No	No	No	No	No	No	No	No	No	No	No	No	No	No	No	No	Yes	No	Yes	2010-06-08	2010-06-16	0	0	2010-07-16	0	0	2010-09-14	2	1	2010-12-13	3	2	2011-05-12	2011-05-12	309
1532	Female	88	2	No	No	No	No	No	No	No	No	No	No	No	No	No	No	No	No	No	No	No	No	No	No	No	No	Yes	Yes	No	Yes	Yes	No	2010-05-25	2010-05-27	0	0	2010-06-26	0	0	2010-08-25	0	0	2010-11-23	0	0	2011-05-27		79
1533	Male	75	2	No	No	Yes	Yes	No	No	No	Yes	No	No	No	No	No	No	Yes	No	No	No	No	No	No	No	No	Yes	Yes	Yes	No	Yes	No	Yes	2010-06-02	2010-06-04	0	0	2010-07-04	0	0	2010-09-02	0	0	2010-12-01	1	1	2011-06-04		268
1534	Female	76	33	No	No	No	No	No	No	No	No	No	Yes	No	No	No	No	No	No	No	No	No	No	No	No	No	No	No	No	No	Yes	No	Yes	2010-10-02	2010-11-04	0	0	2010-12-04	1	0	2010-12-09	1	0	2010-12-09	1	0	2010-12-09	2010-12-09	507
1535	Female	95	27	No	No	No	No	No	No	No	Yes	No	Yes	No	No	No	No	No	Yes	No	Yes	Yes	No	No	No	No	No	No	No	No	Yes	No	Yes	2009-12-31	2010-01-27	1	1	2010-02-11	1	1	2010-02-11	1	1	2010-02-11	1	1	2010-02-11	2010-02-11	346
1536	Male	84	8	No	No	No	No	No	No	No	No	No	No	No	No	No	No	No	Yes	No	No	No	No	No	No	No	No	No	Yes	No	Yes	Yes	Yes	2010-12-13	2010-12-21	0	0	2010-12-27	0	0	2010-12-27	0	0	2010-12-27	0	0	2010-12-27	2010-12-27	430
1537	Male	77	3	No	No	No	No	No	No	No	No	No	No	No	No	No	No	No	No	No	No	No	No	No	No	No	No	No	No	Yes	Yes	No	No	2010-08-31	2010-09-03	0	0	2010-10-03	0	0	2010-12-02	0	0	2011-03-02	0	0	2011-09-03		483
1538	Male	80	3	No	No	No	No	No	No	No	No	No	No	No	No	No	No	No	No	No	No	No	No	No	No	No	No	No	No	No	Yes	Yes	Yes	2010-08-13	2010-08-16	0	0	2010-09-15	0	0	2010-11-14	0	0	2011-02-12	0	0	2011-08-16		497
1539	Male	77	5	No	No	No	No	No	No	No	Yes	No	Yes	No	No	No	No	Yes	Yes	Yes	No	Yes	No	No	No	No	No	No	No	No	Yes	Yes	No	2010-09-30	2010-10-05	0	0	2010-11-04	0	0	2011-01-03	0	0	2011-04-03	0	0	2011-10-05		169
1540	Female	85	10	No	No	No	No	No	No	No	Yes	No	No	No	No	No	No	Yes	No	No	No	No	No	No	No	No	No	No	No	No	Yes	No	No	2010-12-13	2010-12-23	1	0	2011-01-22	1	0	2011-02-05	1	0	2011-02-05	1	0	2011-02-05	2011-02-05	140
1541	Female	90	6	No	No	No	No	No	No	No	No	No	No	No	No	No	No	No	No	No	No	No	No	No	No	No	No	No	No	No	Yes	Yes	Yes	2010-02-02	2010-02-08	0	0	2010-03-10	0	0	2010-05-09	0	0	2010-08-07	0	0	2011-02-08		540
1542	Male	76	25	No	No	No	Yes	Yes	Yes	No	Yes	No	Yes	No	No	No	No	No	No	Yes	No	No	No	No	No	No	No	Yes	No	No	Yes	Yes	Yes	2010-01-24	2010-02-18	0	0	2010-03-20	0	0	2010-05-19	0	0	2010-08-17	0	0	2010-10-16	2010-10-16	177
1543	Male	72	22	No	No	No	No	No	Yes	No	Yes	No	No	No	No	No	No	No	No	No	Yes	No	No	No	No	No	No	No	No	Yes	Yes	No	No	2010-04-23	2010-05-15	0	0	2010-06-14	0	0	2010-08-13	0	0	2010-11-11	0	0	2011-05-15		156
1544	Male	79	3	Yes	Yes	No	Yes	No	No	No	No	No	Yes	No	No	No	No	Yes	No	No	No	No	No	No	No	No	No	Yes	Yes	No	Yes	Yes	Yes	2010-07-19	2010-07-22	0	0	2010-08-21	0	0	2010-10-20	0	0	2011-01-18	1	0	2011-03-12	2011-03-12	23
1545	Male	86	10	No	No	Yes	No	No	No	No	Yes	No	Yes	No	No	No	No	No	Yes	No	No	No	No	No	No	No	No	No	No	No	Yes	No	Yes	2010-06-07	2010-06-17	0	0	2010-07-17	0	0	2010-09-15	1	0	2010-10-13	1	0	2010-10-13	2010-10-13	437
1546	Male	60	4	Yes	No	No	Yes	Yes	No	No	Yes	Yes	Yes	No	No	Yes	No	No	No	No	Yes	No	No	Yes	Yes	Yes	No	Yes	Yes	Yes	Yes	Yes	Yes	2010-05-03	2010-05-07	0	0	2010-06-06	0	0	2010-08-05	1	0	2010-11-03	3	0	2011-05-07		338
1547	Female	87	6	No	No	No	No	No	No	No	Yes	Yes	Yes	No	No	No	No	Yes	No	No	Yes	No	No	No	Yes	No	No	No	Yes	No	Yes	Yes	Yes	2010-10-19	2010-10-25	0	0	2010-11-24	0	0	2011-01-23	0	0	2011-04-23	0	0	2011-10-25		409
1548	Female	89	5	No	No	No	Yes	No	No	No	Yes	No	Yes	No	No	Yes	No	No	No	No	No	No	No	No	No	No	No	Yes	No	No	Yes	Yes	Yes	2010-03-27	2010-04-01	0	0	2010-05-01	0	0	2010-06-30	0	0	2010-09-28	1	1	2011-04-01		33
1549	Male	81	3	No	No	No	No	No	No	No	No	No	Yes	No	No	Yes	Yes	Yes	No	No	No	No	No	No	No	No	No	No	Yes	No	Yes	No	No	2010-01-04	2010-01-07	0	0	2010-02-06	0	0	2010-04-07	0	0	2010-07-06	3	0	2011-01-07		315
1550	Female	88	12	No	No	No	No	No	No	No	No	No	No	No	No	No	No	No	No	No	No	No	No	No	No	No	No	No	No	No	No	No	No	2010-08-28	2010-09-09	0	0	2010-10-09	0	0	2010-12-08	0	0	2011-03-08	1	0	2011-05-28	2011-05-28	189
1551	Female	81	31	No	No	No	No	No	No	No	No	No	No	No	No	No	No	No	Yes	No	No	No	No	No	No	No	No	No	No	No	Yes	No	No	2010-09-18	2010-10-19	1	0	2010-11-18	3	0	2011-01-11	3	0	2011-01-11	3	0	2011-01-11	2011-01-11	490
1552	Male	88	6	No	No	No	No	No	No	No	No	Yes	No	No	No	No	No	No	No	No	No	No	No	No	No	No	No	No	No	Yes	Yes	Yes	Yes	2010-10-05	2010-10-11	0	0	2010-11-10	1	1	2011-01-09	1	1	2011-04-09	2	2	2011-10-11		462
1553	Male	85	8	No	No	No	No	No	No	No	Yes	No	Yes	No	No	No	No	No	Yes	No	No	No	No	No	No	No	No	No	No	No	Yes	Yes	Yes	2010-10-20	2010-10-28	0	0	2010-11-27	0	0	2011-01-26	0	0	2011-04-26	1	0	2011-10-28		480
1554	Male	82	21	No	No	No	No	No	No	No	No	No	Yes	No	No	No	No	Yes	Yes	No	No	No	No	No	No	No	No	No	No	No	No	No	No	2009-12-22	2010-01-12	0	0	2010-02-11	0	0	2010-04-12	1	0	2010-07-11	1	0	2011-01-12		293
1555	Female	86	3	Yes	No	No	No	No	No	No	Yes	No	Yes	No	No	No	No	Yes	No	No	No	No	No	No	No	No	No	No	No	No	Yes	Yes	No	2010-06-08	2010-06-11	0	0	2010-07-11	0	0	2010-09-09	1	0	2010-12-08	1	0	2011-06-11		129
1556	Male	69	2	No	No	No	No	No	No	No	No	No	No	No	No	No	No	No	No	No	No	No	No	No	No	No	No	Yes	No	No	Yes	Yes	Yes	2010-02-24	2010-02-26	0	0	2010-03-28	0	0	2010-05-27	0	0	2010-08-25	0	0	2011-02-26		514
1557	Male	69	5	No	No	No	No	No	No	No	No	No	No	No	No	No	No	No	No	No	No	No	No	No	No	No	No	No	No	No	Yes	No	No	2010-02-21	2010-02-26	0	0	2010-03-28	0	0	2010-05-27	0	0	2010-08-25	0	0	2011-02-26		37
1558	Female	82	8	No	No	No	No	No	No	No	Yes	No	No	No	No	No	No	Yes	No	No	No	No	No	No	No	No	No	No	No	No	Yes	No	No	2009-12-28	2010-01-05	0	0	2010-02-04	0	0	2010-04-05	0	0	2010-07-04	0	0	2011-01-05		87
1559	Male	92	31	Yes	No	No	No	No	No	No	No	No	No	No	No	No	No	No	Yes	No	No	Yes	No	No	No	No	No	No	No	No	Yes	No	Yes	2010-03-29	2010-04-29	1	0	2010-05-29	1	0	2010-06-09	1	0	2010-06-09	1	0	2010-06-09	2010-06-09	420
1560	Female	78	13	No	No	No	No	No	No	No	Yes	No	Yes	No	No	No	No	Yes	No	No	No	No	No	No	No	No	No	No	No	No	Yes	No	No	2010-07-30	2010-08-12	2	0	2010-09-11	2	0	2010-11-10	2	0	2011-02-08	2	0	2011-08-02		159
1561	Male	74	18	Yes	No	No	No	No	No	No	No	No	No	No	No	Yes	No	No	No	No	No	Yes	No	No	No	No	No	Yes	No	No	Yes	No	Yes	2010-04-23	2010-05-11	0	0	2010-06-10	0	0	2010-08-09	0	0	2010-11-07	0	0	2011-05-11		10
1562	Male	83	5	No	No	No	No	No	No	No	No	No	No	No	No	No	No	No	No	No	No	No	No	No	No	No	No	No	Yes	No	Yes	No	No	2010-05-05	2010-05-10	0	0	2010-06-09	0	0	2010-08-08	0	0	2010-11-06	0	0	2011-05-10		219
1563	Male	95	8	No	No	No	No	No	No	No	No	No	No	No	No	No	No	No	No	No	No	No	No	No	No	No	No	No	Yes	No	Yes	No	Yes	2010-12-20	2010-12-28	0	0	2011-01-27	1	0	2011-03-26	1	0	2011-03-26	1	0	2011-03-26	2011-03-26	86
1564	Male	82	9	No	No	No	No	No	No	No	No	No	No	No	No	No	No	No	No	No	No	No	No	No	No	No	No	Yes	No	No	Yes	No	Yes	2009-12-26	2010-01-04	0	0	2010-02-03	0	0	2010-04-04	0	0	2010-07-03	0	0	2011-01-04		223
1565	Female	69	2	No	No	No	No	No	No	No	No	No	No	No	No	No	No	No	No	No	No	No	No	No	No	No	No	No	No	No	Yes	No	No	2010-11-09	2010-11-11	0	0	2010-12-11	0	0	2011-02-09	0	0	2011-05-10	0	0	2011-11-11		532
1566	Female	84	27	No	No	No	No	No	No	No	Yes	No	No	No	No	No	No	No	Yes	No	No	Yes	No	No	No	No	No	No	No	No	Yes	No	Yes	2009-12-11	2010-01-07	1	0	2010-02-06	1	0	2010-04-07	2	0	2010-07-06	3	0	2011-01-07	2011-02-20	189
1567	Male	84	3	No	No	Yes	No	No	No	No	No	Yes	No	No	No	No	No	No	No	No	No	No	No	No	No	No	No	No	No	No	Yes	No	No	2010-03-21	2010-03-24	0	0	2010-04-23	0	0	2010-06-22	0	0	2010-09-20	1	0	2011-03-24		253
1568	Female	85	11	No	No	No	No	No	No	No	Yes	No	No	No	No	No	No	No	No	No	No	No	No	No	No	No	No	No	No	No	Yes	Yes	Yes	2010-05-14	2010-05-25	0	0	2010-06-24	0	0	2010-07-16	0	0	2010-07-16	0	0	2010-07-16	2010-07-16	289
1569	Female	88	5	No	No	Yes	No	No	No	No	Yes	No	No	No	No	No	No	No	No	No	No	Yes	No	No	No	No	No	No	No	No	Yes	No	No	2010-09-01	2010-09-06	0	0	2010-10-06	0	0	2010-12-05	0	0	2011-03-05	2	0	2011-09-06		455
1570	Male	77	13	No	No	No	No	No	No	No	Yes	No	No	No	No	No	No	Yes	No	No	Yes	Yes	No	No	No	No	No	No	No	Yes	Yes	No	No	2010-04-21	2010-05-04	0	0	2010-06-03	0	0	2010-08-02	0	0	2010-10-31	1	0	2011-05-04		210
1571	Male	78	8	No	No	No	No	No	No	No	No	No	No	No	No	No	No	No	No	No	No	No	No	No	No	No	No	No	Yes	No	Yes	No	No	2010-03-22	2010-03-30	0	0	2010-04-29	0	0	2010-06-28	0	0	2010-09-26	0	0	2011-03-30		85
1572	Male	85	7	No	No	No	No	No	No	No	Yes	No	No	No	No	No	No	No	No	No	No	No	No	No	No	No	No	No	No	No	Yes	No	Yes	2010-03-04	2010-03-11	0	0	2010-04-10	0	0	2010-06-09	1	0	2010-09-07	2	1	2011-03-11		415
1573	Female	87	5	No	No	Yes	No	Yes	No	No	No	No	No	No	No	No	Yes	No	No	No	No	No	No	No	No	No	No	No	No	No	Yes	Yes	Yes	2010-06-03	2010-06-08	0	0	2010-07-08	1	1	2010-09-06	2	1	2010-12-05	2	1	2011-02-05	2011-02-05	245
1574	Male	64	3	No	No	No	No	No	No	No	No	No	No	No	No	No	No	No	No	No	No	No	No	No	No	No	No	No	No	No	No	No	No	2010-03-09	2010-03-12	0	0	2010-04-11	0	0	2010-06-10	0	0	2010-09-08	0	0	2011-03-12		500
1575	Female	94	6	No	No	No	No	No	No	No	No	No	No	No	No	No	No	No	No	No	No	No	No	No	No	No	No	No	No	No	Yes	No	No	2010-07-04	2010-07-10	1	0	2010-08-09	1	0	2010-10-08	1	0	2010-10-31	1	0	2010-10-31	2010-10-31	357
1576	Female	74	5	No	No	No	No	No	No	No	No	No	No	No	No	No	No	Yes	No	No	No	No	No	No	No	No	No	No	No	No	Yes	No	No	2010-01-20	2010-01-25	0	0	2010-02-24	0	0	2010-04-25	0	0	2010-07-24	0	0	2011-01-25		295
1577	Male	77	2	Yes	No	No	Yes	No	No	No	No	Yes	No	No	No	No	Yes	Yes	No	No	No	No	No	Yes	Yes	No	No	Yes	No	No	Yes	Yes	No	2010-03-12	2010-03-14	0	0	2010-04-13	0	0	2010-06-12	2	0	2010-09-10	2	0	2011-03-14		406
1578	Female	94	10	No	No	No	No	No	No	No	No	No	No	No	No	No	No	No	No	No	No	No	No	No	No	No	No	No	No	No	Yes	No	Yes	2010-02-07	2010-02-17	0	0	2010-03-19	0	0	2010-05-18	0	0	2010-08-16	0	0	2011-02-17		222
1579	Male	89	8	No	No	No	No	No	No	No	No	No	Yes	No	No	No	No	No	No	No	No	No	No	No	Yes	No	No	No	Yes	No	Yes	Yes	Yes	2010-11-11	2010-11-19	0	0	2010-12-19	0	0	2011-02-17	0	0	2011-05-18	1	0	2011-11-19		323
1580	Female	93	8	No	No	No	No	No	No	No	No	No	No	No	No	No	No	No	No	No	No	No	No	No	No	No	No	No	No	No	Yes	No	No	2010-03-03	2010-03-11	0	0	2010-04-10	0	0	2010-06-09	0	0	2010-09-07	0	0	2011-03-11		1
1581	Male	68	7	No	No	No	Yes	No	Yes	No	Yes	No	No	No	No	No	No	No	No	No	No	No	No	No	No	No	No	Yes	No	No	Yes	Yes	No	2010-09-17	2010-09-24	2	0	2010-10-24	2	0	2010-12-23	2	0	2011-03-23	3	0	2011-09-24		27
1582	Male	72	6	Yes	Yes	No	No	No	No	No	No	No	No	No	No	No	No	No	No	No	No	No	No	No	No	No	No	No	No	No	Yes	No	No	2010-07-08	2010-07-14	0	0	2010-08-13	0	0	2010-10-12	0	0	2011-01-10	0	0	2011-07-14		334
1583	Female	92	28	No	No	No	No	No	No	No	Yes	No	No	No	No	No	No	Yes	No	No	Yes	No	No	No	No	No	No	No	Yes	Yes	Yes	No	Yes	2010-11-05	2010-12-03	0	0	2011-01-02	0	0	2011-03-03	1	0	2011-06-01	1	0	2011-06-03	2011-06-03	346
1584	Male	60	7	Yes	No	No	No	No	No	No	No	No	No	No	No	No	No	No	No	No	No	No	No	No	No	No	No	No	No	No	Yes	No	No	2010-04-20	2010-04-27	0	0	2010-05-27	0	0	2010-07-26	0	0	2010-10-24	0	0	2011-04-27		52
1585	Male	87	5	No	No	No	No	No	No	No	No	No	Yes	No	No	No	No	No	No	No	No	No	No	No	No	No	No	No	No	No	Yes	No	Yes	2010-02-20	2010-02-25	0	0	2010-03-27	0	0	2010-05-26	0	0	2010-08-24	1	0	2011-02-11	2011-02-11	428
1586	Female	83	10	No	No	No	No	No	No	Yes	No	No	No	No	No	No	No	No	No	No	No	No	Yes	No	No	No	No	No	No	No	Yes	No	No	2010-01-17	2010-01-27	0	0	2010-02-26	0	0	2010-04-27	2	0	2010-07-26	2	0	2010-08-04	2010-08-04	439
1587	Male	74	7	No	No	No	No	No	No	No	Yes	No	No	No	No	No	No	Yes	No	No	No	Yes	No	No	No	No	No	No	No	No	Yes	No	Yes	2010-05-22	2010-05-29	0	0	2010-06-28	1	0	2010-08-27	2	1	2010-11-25	2	1	2011-05-29		403
1588	Female	92	5	No	No	No	Yes	No	No	No	Yes	No	Yes	No	No	No	No	No	Yes	No	Yes	No	No	No	No	No	No	Yes	No	No	No	Yes	Yes	2010-12-04	2010-12-09	1	0	2011-01-08	1	0	2011-03-09	2	0	2011-06-07	2	0	2011-12-09		361
1589	Female	84	11	No	No	No	No	No	No	No	Yes	No	No	No	No	No	No	No	No	No	No	No	No	No	No	No	No	No	No	No	Yes	No	Yes	2010-11-18	2010-11-29	0	0	2010-12-29	1	0	2011-02-27	3	1	2011-05-28	4	1	2011-11-29		364
1590	Male	63	15	No	No	Yes	No	No	No	No	No	No	No	No	No	No	No	No	No	No	No	No	No	No	No	No	No	No	No	Yes	Yes	Yes	Yes	2010-11-17	2010-12-02	1	0	2011-01-01	1	0	2011-01-06	1	0	2011-01-06	1	0	2011-01-06	2011-01-06	379
1591	Male	75	8	No	No	No	No	No	No	No	No	No	No	No	No	No	No	No	No	No	No	No	No	No	No	No	No	No	Yes	No	Yes	No	Yes	2010-02-01	2010-02-09	0	0	2010-03-11	0	0	2010-05-10	0	0	2010-08-08	0	0	2011-02-09	2011-08-21	191
1592	Female	95	5	No	No	No	No	No	No	No	No	No	Yes	No	No	No	No	No	No	No	No	Yes	No	No	No	No	No	No	No	No	Yes	No	No	2010-07-18	2010-07-23	0	0	2010-08-22	0	0	2010-10-21	1	0	2011-01-19	2	0	2011-07-23		192
1593	Female	90	13	No	No	No	No	No	No	No	No	No	No	No	No	No	No	No	No	No	No	No	No	No	No	No	No	No	No	No	Yes	No	No	2010-01-28	2010-02-10	0	0	2010-03-12	0	0	2010-05-11	0	0	2010-08-09	0	0	2011-02-10	2011-06-06	347
1594	Male	90	3	No	No	No	No	No	No	No	No	No	No	No	No	No	No	No	No	No	No	No	No	No	No	No	No	No	Yes	No	Yes	No	Yes	2010-06-27	2010-06-30	0	0	2010-07-30	0	0	2010-09-28	0	0	2010-12-27	1	0	2011-05-22	2011-05-22	415
1595	Male	82	20	No	No	No	No	No	No	No	No	No	Yes	No	No	No	No	No	No	Yes	No	No	No	No	No	No	No	No	No	Yes	Yes	No	No	2010-10-20	2010-11-09	0	0	2010-12-09	1	0	2011-02-07	1	0	2011-05-08	1	0	2011-11-02		132
1596	Female	93	7	No	No	No	No	No	No	No	No	No	No	No	No	No	No	No	No	No	No	No	No	No	No	No	No	No	No	No	Yes	No	Yes	2010-07-20	2010-07-27	0	0	2010-08-26	0	0	2010-10-25	0	0	2011-01-23	0	0	2011-07-27	2011-11-08	367
1597	Female	84	24	No	No	No	No	No	No	No	No	No	No	No	No	No	No	No	No	No	No	No	No	No	No	No	No	No	Yes	No	Yes	No	No	2010-05-31	2010-06-24	0	0	2010-07-24	0	0	2010-09-22	0	0	2010-12-21	0	0	2011-06-24		66
1598	Male	60	4	No	No	No	Yes	No	Yes	No	Yes	No	No	No	No	No	No	No	No	No	Yes	No	No	No	No	No	No	Yes	No	No	Yes	No	No	2010-04-25	2010-04-29	0	0	2010-05-29	0	0	2010-07-28	0	0	2010-10-26	0	0	2011-04-29		23
1599	Female	90	7	Yes	No	Yes	No	No	No	No	Yes	No	No	No	No	No	No	No	No	No	No	No	No	No	No	No	No	No	No	No	Yes	No	Yes	2010-07-06	2010-07-13	0	0	2010-08-12	0	0	2010-10-11	0	0	2011-01-09	1	0	2011-02-15	2011-02-15	553
1600	Male	85	9	No	No	No	No	No	No	No	No	No	Yes	No	Yes	No	No	No	No	No	No	No	No	No	Yes	No	No	Yes	No	No	Yes	Yes	Yes	2010-10-17	2010-10-26	0	0	2010-11-25	0	0	2011-01-24	0	0	2011-04-24	0	0	2011-10-26		220
1601	Female	88	4	No	No	No	No	No	No	No	No	Yes	No	No	No	No	No	No	No	No	No	No	No	No	No	No	No	Yes	Yes	No	Yes	Yes	Yes	2010-07-19	2010-07-23	0	0	2010-08-22	0	0	2010-10-21	0	0	2011-01-19	0	0	2011-07-23		387
1602	Female	76	4	No	No	No	No	No	No	No	No	No	No	No	No	No	No	No	No	No	No	No	No	No	No	No	No	No	No	No	Yes	No	No	2010-08-22	2010-08-26	0	0	2010-09-25	0	0	2010-11-24	0	0	2011-02-22	0	0	2011-08-26		159
1603	Male	82	10	No	No	No	No	No	No	No	Yes	No	No	Yes	No	No	No	Yes	No	No	No	No	No	No	No	Yes	No	No	No	No	Yes	Yes	Yes	2010-10-09	2010-10-19	0	0	2010-11-18	0	0	2011-01-17	0	0	2011-04-17	0	0	2011-10-19		161
1604	Female	89	19	No	No	No	No	No	No	No	No	No	No	No	Yes	No	No	No	No	No	No	No	No	No	No	No	No	No	No	No	Yes	No	No	2010-06-20	2010-07-09	0	0	2010-08-08	0	0	2010-10-07	0	0	2011-01-05	0	0	2011-06-28		338
1605	Female	84	8	No	No	No	No	No	No	No	No	No	No	No	No	No	No	No	No	No	No	Yes	No	No	No	No	No	No	Yes	No	Yes	No	No	2010-02-23	2010-03-03	0	0	2010-04-02	0	0	2010-06-01	0	0	2010-08-30	1	0	2011-03-03		31
1606	Female	85	6	No	No	No	No	No	No	No	No	No	No	No	No	No	No	No	No	No	No	No	No	No	No	No	No	No	No	No	Yes	No	Yes	2010-08-19	2010-08-25	0	0	2010-09-24	0	0	2010-11-23	0	0	2011-02-21	4	1	2011-08-18	2011-08-18	99
1607	Male	78	8	No	No	No	No	No	No	No	No	No	No	No	No	No	No	No	No	No	No	No	No	No	No	No	No	Yes	No	No	Yes	No	Yes	2010-12-14	2010-12-22	0	0	2011-01-21	0	0	2011-03-22	0	0	2011-06-20	0	0	2011-12-22		251
1608	Female	78	3	No	No	Yes	No	No	No	No	Yes	No	No	No	No	No	No	No	Yes	No	No	No	No	No	No	No	No	No	No	No	Yes	No	Yes	2010-10-12	2010-10-15	1	0	2010-11-14	1	0	2011-01-13	1	0	2011-04-13	2	0	2011-10-15		114
1609	Female	85	2	No	No	No	No	No	No	No	No	No	No	No	No	No	No	No	No	No	No	No	No	No	No	No	No	No	Yes	Yes	Yes	No	Yes	2010-03-21	2010-03-23	2	1	2010-04-22	2	1	2010-06-21	2	1	2010-09-19	3	1	2011-03-23		81
1610	Male	74	11	No	Yes	No	No	No	No	No	Yes	No	No	No	No	No	No	No	Yes	No	Yes	No	No	No	No	No	No	Yes	No	Yes	Yes	No	Yes	2010-05-30	2010-06-10	0	0	2010-07-10	1	0	2010-07-31	1	0	2010-07-31	1	0	2010-07-31	2010-07-31	472
1611	Female	78	5	No	No	No	Yes	No	Yes	No	Yes	No	Yes	No	No	No	No	No	No	Yes	Yes	No	No	No	No	No	No	No	No	No	Yes	No	No	2010-05-12	2010-05-17	0	0	2010-06-16	0	0	2010-08-15	0	0	2010-11-13	0	0	2011-05-17		303
1612	Male	81	4	Yes	No	No	Yes	No	No	No	No	Yes	Yes	No	No	No	No	Yes	No	No	Yes	No	No	No	No	No	No	Yes	No	Yes	Yes	Yes	No	2010-12-13	2010-12-17	0	0	2011-01-16	0	0	2011-03-17	0	0	2011-06-15	0	0	2011-12-17		401
1613	Female	68	15	No	No	No	No	No	No	No	No	No	No	No	No	No	No	No	No	No	No	No	No	No	No	No	No	No	No	No	No	No	No	2010-01-18	2010-02-02	0	0	2010-03-04	0	0	2010-05-03	0	0	2010-08-01	0	0	2011-01-26		343
1614	Female	87	7	No	No	No	No	No	No	Yes	No	No	No	No	No	No	No	No	No	No	No	No	No	No	No	No	No	No	No	No	Yes	No	No	2010-08-24	2010-08-31	0	0	2010-09-30	0	0	2010-11-29	1	0	2011-02-27	3	1	2011-05-24	2011-05-24	484
1615	Female	83	3	No	No	No	No	No	No	No	No	No	No	No	No	No	No	No	No	No	No	No	No	No	No	No	No	No	No	No	Yes	Yes	No	2010-08-06	2010-08-09	0	0	2010-09-08	0	0	2010-11-07	0	0	2011-02-05	0	0	2011-08-09		252
1616	Female	95	11	No	No	No	No	No	No	No	No	No	No	No	No	No	No	No	No	No	No	No	No	No	No	No	No	Yes	No	No	Yes	No	Yes	2010-01-28	2010-02-08	1	1	2010-03-10	1	1	2010-03-18	1	1	2010-03-18	1	1	2010-03-18	2010-03-18	427
1617	Male	80	3	No	No	No	No	No	No	No	Yes	Yes	Yes	No	No	No	No	Yes	No	No	No	No	No	Yes	No	No	No	No	No	No	Yes	No	No	2010-10-06	2010-10-09	0	0	2010-11-08	0	0	2011-01-07	0	0	2011-04-07	0	0	2011-10-09		413
1618	Female	96	5	No	No	No	No	No	No	Yes	No	No	No	No	No	No	No	No	Yes	No	No	No	No	No	No	No	No	No	No	No	No	No	No	2010-02-24	2010-03-01	0	0	2010-03-31	0	0	2010-05-30	0	0	2010-08-28	0	0	2011-03-01	2011-08-22	519
1619	Male	88	25	No	No	No	No	No	No	No	No	No	No	No	No	No	No	No	Yes	No	No	Yes	No	No	No	No	No	No	No	No	Yes	No	Yes	2010-02-15	2010-03-12	0	0	2010-04-11	0	0	2010-06-10	2	1	2010-09-08	3	2	2010-09-25	2010-09-25	498
1620	Female	84	7	Yes	No	No	No	No	No	No	No	No	No	No	No	No	Yes	No	No	No	No	No	No	No	No	No	No	No	No	No	Yes	No	Yes	2010-05-10	2010-05-17	1	0	2010-06-16	1	0	2010-08-15	4	0	2010-11-13	4	0	2011-05-17		166
1621	Female	78	9	No	No	No	No	No	No	No	No	No	No	No	No	No	No	No	No	No	No	No	No	No	No	No	No	No	No	No	No	No	No	2010-10-18	2010-10-27	0	0	2010-11-04	0	0	2010-11-04	0	0	2010-11-04	0	0	2010-11-04	2010-11-04	150
1622	Female	69	13	Yes	No	No	No	No	No	No	No	No	No	No	No	No	No	No	Yes	No	No	No	No	No	No	No	No	No	No	No	Yes	No	Yes	2010-11-19	2010-12-02	0	0	2011-01-01	0	0	2011-03-02	0	0	2011-05-31	0	0	2011-12-02		388
1623	Female	87	5	No	No	No	No	No	No	No	No	No	Yes	No	No	No	No	No	No	No	No	No	No	No	No	No	No	No	No	No	Yes	Yes	Yes	2010-10-21	2010-10-26	0	0	2010-11-25	0	0	2011-01-24	0	0	2011-04-24	0	0	2011-10-26		133
1624	Male	62	8	No	No	Yes	No	No	No	No	No	No	No	No	No	No	No	No	No	No	No	No	No	No	No	No	No	No	No	No	No	No	No	2010-04-07	2010-04-15	0	0	2010-05-15	0	0	2010-07-14	0	0	2010-10-12	0	0	2011-04-15		168
1625	Female	91	10	No	No	No	No	No	No	Yes	No	No	No	No	No	No	No	No	No	Yes	Yes	No	No	No	No	No	No	No	Yes	No	No	No	No	2010-04-18	2010-04-28	0	0	2010-05-28	1	0	2010-06-11	1	0	2010-06-11	1	0	2010-06-11	2010-06-11	462
1626	Male	85	8	No	No	No	No	No	No	No	No	No	No	No	No	No	No	No	No	No	No	No	No	No	No	No	No	No	No	Yes	Yes	No	No	2010-12-22	2010-12-30	0	0	2011-01-29	0	0	2011-03-30	1	0	2011-06-28	2	0	2011-12-30		127
1627	Female	96	9	No	No	No	No	No	No	No	No	No	No	No	No	No	No	No	No	No	Yes	No	No	No	No	No	No	No	No	No	No	No	Yes	2010-02-24	2010-03-05	0	0	2010-04-04	0	0	2010-06-03	0	0	2010-09-01	2	1	2011-03-05		536
1628	Female	78	5	No	No	No	No	No	No	No	Yes	No	No	No	No	No	No	Yes	No	No	No	No	No	No	No	No	No	No	Yes	No	Yes	No	No	2010-12-10	2010-12-15	0	0	2011-01-14	0	0	2011-03-15	0	0	2011-06-13	0	0	2011-12-15		363
1629	Female	81	9	Yes	No	No	No	No	No	No	No	No	No	No	No	No	No	No	No	No	No	No	No	No	No	No	No	No	No	No	Yes	Yes	Yes	2010-06-30	2010-07-09	0	0	2010-08-08	0	0	2010-10-07	0	0	2011-01-05	1	0	2011-01-26	2011-01-26	479
1630	Female	75	10	No	No	No	No	No	No	No	Yes	No	No	No	No	Yes	No	Yes	No	No	Yes	No	No	No	No	No	No	No	No	No	No	No	No	2010-03-29	2010-04-08	0	0	2010-05-08	0	0	2010-07-07	0	0	2010-10-05	0	0	2011-04-08		115
1631	Male	87	7	No	No	No	No	No	No	No	No	No	Yes	No	No	No	No	No	No	No	No	No	No	No	No	No	No	No	No	No	Yes	No	No	2010-12-20	2010-12-27	0	0	2011-01-26	0	0	2011-03-27	0	0	2011-06-25	0	0	2011-12-27		448
1632	Male	72	9	No	No	No	No	No	No	No	No	No	Yes	No	No	No	No	No	No	No	No	No	No	No	No	No	No	No	No	No	Yes	No	No	2010-11-23	2010-12-02	0	0	2011-01-01	0	0	2011-03-02	0	0	2011-05-31	1	0	2011-12-02		382
1633	Male	79	4	Yes	Yes	No	No	No	No	No	No	Yes	Yes	No	No	No	No	Yes	No	No	No	No	No	Yes	No	No	No	No	No	No	Yes	No	Yes	2010-06-18	2010-06-22	0	0	2010-07-22	0	0	2010-09-20	0	0	2010-12-19	0	0	2011-06-22		313
1634	Female	81	11	No	No	No	No	No	No	No	No	No	No	No	No	No	No	No	No	No	No	No	No	No	No	No	No	No	No	No	Yes	Yes	Yes	2010-06-27	2010-07-08	0	0	2010-08-07	0	0	2010-10-06	0	0	2011-01-04	0	0	2011-07-08		319
1635	Male	73	31	No	No	No	No	No	No	No	No	No	Yes	No	No	No	No	No	No	No	No	No	No	No	No	No	No	Yes	Yes	No	Yes	No	No	2010-04-20	2010-05-21	0	0	2010-06-20	0	0	2010-08-19	0	0	2010-11-17	0	0	2011-04-27		384
1636	Female	81	10	No	No	No	No	No	No	No	No	No	No	No	No	No	No	No	No	No	No	No	No	No	No	No	No	No	No	Yes	Yes	Yes	Yes	2010-01-02	2010-01-12	0	0	2010-02-11	0	0	2010-04-12	0	0	2010-07-11	1	1	2011-01-12		555
1637	Male	74	4	No	No	Yes	No	No	No	No	Yes	No	No	No	No	No	No	No	No	No	No	Yes	No	No	No	No	No	No	No	No	Yes	No	Yes	2010-10-04	2010-10-08	0	0	2010-11-07	0	0	2011-01-06	0	0	2011-04-06	0	0	2011-10-08		542
1638	Female	62	12	No	No	No	No	No	No	No	No	No	No	No	No	No	No	No	No	No	No	No	No	No	No	No	No	No	No	No	Yes	No	No	2010-09-16	2010-09-28	0	0	2010-10-28	0	0	2010-12-27	0	0	2011-03-27	0	0	2011-09-28		532
1639	Female	76	2	No	No	No	No	No	No	No	No	No	Yes	No	No	No	No	No	No	No	No	No	No	No	No	No	No	No	No	No	Yes	Yes	Yes	2010-01-07	2010-01-09	0	0	2010-02-08	0	0	2010-04-09	0	0	2010-07-08	0	0	2011-01-09		410
1640	Female	81	17	No	No	No	No	No	No	No	No	No	No	No	No	No	No	No	No	Yes	No	No	Yes	No	No	No	No	No	No	No	Yes	No	No	2010-02-26	2010-03-15	1	0	2010-04-14	2	0	2010-06-13	3	0	2010-09-11	4	0	2011-03-15		38
1641	Female	86	24	Yes	Yes	No	No	No	No	Yes	No	No	No	No	No	No	No	No	No	No	No	Yes	No	No	No	No	No	Yes	Yes	No	Yes	Yes	No	2010-05-25	2010-06-18	1	1	2010-07-18	1	1	2010-09-16	2	1	2010-12-15	2	1	2011-06-18		167
1642	Male	84	23	No	No	No	No	No	No	No	No	No	No	No	No	No	No	Yes	No	No	Yes	Yes	No	No	No	No	No	No	No	No	Yes	No	No	2010-08-18	2010-09-10	0	0	2010-09-26	0	0	2010-09-26	0	0	2010-09-26	0	0	2010-09-26	2010-09-26	71
1643	Female	80	5	No	No	No	No	No	No	No	No	No	No	No	No	No	No	No	No	No	No	Yes	No	No	No	No	No	Yes	No	Yes	Yes	No	No	2010-02-17	2010-02-22	2	0	2010-03-24	3	0	2010-05-23	4	1	2010-08-21	4	1	2011-02-22		94
1644	Male	92	22	No	No	No	No	No	No	No	No	No	No	Yes	No	No	No	Yes	No	Yes	Yes	No	No	No	No	No	No	No	Yes	No	Yes	No	No	2010-01-20	2010-02-11	1	0	2010-03-13	1	0	2010-03-26	1	0	2010-03-26	1	0	2010-03-26	2010-03-26	493
1645	Male	86	11	No	No	No	No	No	No	No	No	No	No	No	No	No	No	No	No	No	No	No	No	No	No	No	No	No	No	No	Yes	No	Yes	2010-11-08	2010-11-19	0	0	2010-12-19	0	0	2011-02-17	0	0	2011-05-18	0	0	2011-11-19		420
1646	Female	87	5	No	No	No	No	No	No	No	No	No	No	No	No	No	No	No	No	No	No	No	No	No	No	No	No	No	No	No	No	No	No	2010-04-28	2010-05-03	0	0	2010-06-02	0	0	2010-08-01	0	0	2010-10-30	0	0	2011-04-29		298
1647	Male	83	6	No	No	No	No	No	No	No	No	No	Yes	No	No	No	No	No	No	No	No	Yes	No	Yes	No	No	No	Yes	Yes	No	Yes	No	Yes	2010-12-17	2010-12-23	0	0	2011-01-22	0	0	2011-03-23	0	0	2011-06-21	0	0	2011-12-23		528
1648	Female	86	9	No	No	No	No	No	No	No	No	No	No	No	No	No	No	No	No	No	No	No	No	No	No	No	No	No	No	No	Yes	No	No	2010-07-13	2010-07-22	0	0	2010-08-21	0	0	2010-10-20	0	0	2011-01-18	1	0	2011-07-22	2011-12-27	243
1649	Male	80	10	No	No	No	No	No	No	No	No	No	Yes	No	No	No	No	No	No	No	No	No	No	No	No	No	No	No	Yes	No	Yes	Yes	Yes	2010-09-07	2010-09-17	0	0	2010-10-17	0	0	2010-12-16	0	0	2011-03-16	0	0	2011-09-17		176
1650	Female	90	13	No	No	No	No	No	No	No	No	No	No	No	No	No	No	No	No	No	No	No	No	No	No	No	No	Yes	Yes	No	Yes	No	Yes	2010-11-04	2010-11-17	0	0	2010-12-17	0	0	2011-02-15	0	0	2011-05-16	3	2	2011-11-17		327
1651	Male	87	11	No	No	No	No	No	No	No	Yes	No	No	No	No	No	No	No	No	No	Yes	Yes	No	No	No	No	No	No	No	Yes	Yes	No	No	2010-07-20	2010-07-31	0	0	2010-08-30	0	0	2010-10-29	1	0	2011-01-27	1	0	2011-07-31		496
1652	Female	78	12	No	No	No	No	No	No	No	No	No	No	No	Yes	No	Yes	Yes	No	No	No	No	No	No	No	Yes	No	No	No	No	Yes	No	Yes	2010-10-30	2010-11-11	0	0	2010-11-12	0	0	2010-11-12	0	0	2010-11-12	0	0	2010-11-12	2010-11-12	118
1653	Male	78	21	No	No	No	No	No	No	No	No	No	No	No	No	No	No	No	Yes	No	No	No	No	No	No	No	No	Yes	No	Yes	Yes	Yes	Yes	2010-11-19	2010-12-10	1	0	2011-01-09	1	0	2011-03-10	2	0	2011-06-08	2	0	2011-06-16	2011-06-16	433
1654	Male	97	7	No	No	No	No	No	No	No	Yes	No	No	No	No	No	No	No	No	No	Yes	No	No	No	No	No	No	No	Yes	No	Yes	No	Yes	2010-09-15	2010-09-22	0	0	2010-10-22	0	0	2010-12-21	0	0	2011-03-21	1	0	2011-09-20	2011-09-20	156
1655	Female	87	9	No	No	No	No	No	No	No	Yes	No	Yes	No	No	No	No	Yes	No	No	No	No	No	No	No	No	No	No	No	No	Yes	No	Yes	2010-03-18	2010-03-27	0	0	2010-04-26	0	0	2010-06-25	0	0	2010-09-23	0	0	2011-03-27		246
1656	Male	75	6	No	No	No	No	No	No	No	No	No	No	No	No	No	No	No	No	Yes	No	No	No	No	No	No	No	No	No	No	Yes	Yes	Yes	2010-01-30	2010-02-05	0	0	2010-03-07	0	0	2010-05-06	0	0	2010-08-04	0	0	2011-02-05	2011-04-20	221
1657	Male	65	14	No	No	No	No	No	No	No	Yes	No	No	No	No	No	No	No	Yes	No	No	No	No	No	No	No	No	No	No	Yes	Yes	No	No	2010-01-23	2010-02-06	0	0	2010-03-08	0	0	2010-05-07	0	0	2010-08-05	0	0	2010-10-06	2010-10-06	139
1658	Female	79	7	No	No	No	No	No	No	No	No	No	No	No	Yes	No	Yes	Yes	No	No	No	No	Yes	No	No	Yes	No	No	Yes	No	Yes	No	No	2010-01-04	2010-01-11	0	0	2010-02-10	0	0	2010-04-11	0	0	2010-07-10	0	0	2011-01-11		326
1659	Female	92	14	No	No	No	No	No	No	No	Yes	No	Yes	No	No	No	No	No	No	No	No	No	No	No	No	No	No	No	Yes	No	Yes	No	Yes	2010-03-25	2010-04-08	0	0	2010-05-08	0	0	2010-07-07	0	0	2010-10-05	0	0	2011-04-08		278
1660	Male	79	3	No	No	No	No	No	No	No	No	No	No	No	No	No	No	No	No	No	No	Yes	No	No	No	No	No	No	Yes	No	Yes	No	No	2010-05-12	2010-05-15	0	0	2010-06-14	1	1	2010-08-13	1	1	2010-11-11	1	1	2011-05-15		332
1661	Female	82	7	No	No	Yes	Yes	No	No	No	Yes	No	No	No	No	No	No	No	No	No	Yes	No	No	No	No	No	No	No	No	No	Yes	Yes	Yes	2010-06-09	2010-06-16	0	0	2010-07-16	0	0	2010-09-14	0	0	2010-12-13	3	2	2011-06-16		409
1662	Male	84	8	No	No	No	No	No	No	No	No	No	No	No	No	No	No	No	No	No	No	No	No	No	No	No	No	No	Yes	Yes	Yes	No	No	2010-11-29	2010-12-07	0	0	2011-01-06	0	0	2011-03-07	0	0	2011-06-05	0	0	2011-12-07		144
1663	Female	84	6	No	No	Yes	No	No	No	No	No	No	No	No	No	No	Yes	Yes	No	No	No	Yes	No	No	No	No	No	No	No	No	Yes	No	No	2010-11-10	2010-11-16	0	0	2010-12-16	1	0	2011-02-14	1	0	2011-05-15	4	1	2011-11-07	2011-11-07	126
1664	Female	97	15	No	No	No	No	No	No	No	No	No	No	No	No	No	No	Yes	No	No	No	No	No	No	No	No	No	No	No	No	No	No	No	2010-11-22	2010-12-07	1	0	2011-01-06	2	0	2011-02-09	2	0	2011-02-09	2	0	2011-02-09	2011-02-09	378
1665	Male	88	5	No	No	No	No	No	No	No	No	No	No	No	No	No	Yes	Yes	Yes	No	No	No	No	No	No	No	No	No	No	No	Yes	No	No	2010-01-04	2010-01-09	0	0	2010-02-08	0	0	2010-04-09	0	0	2010-07-08	0	0	2011-01-09		94
1666	Female	73	12	Yes	No	No	Yes	Yes	No	No	Yes	Yes	Yes	No	No	No	No	No	No	No	No	Yes	No	Yes	Yes	No	No	Yes	Yes	No	Yes	Yes	Yes	2010-08-20	2010-09-01	0	0	2010-10-01	0	0	2010-11-30	0	0	2011-02-28	0	0	2011-09-01		237
1667	Male	80	10	No	No	Yes	No	No	No	No	No	No	No	No	No	No	No	No	No	No	No	No	No	No	No	No	No	No	Yes	No	Yes	No	Yes	2010-06-06	2010-06-16	2	1	2010-07-16	4	1	2010-09-14	4	1	2010-12-13	4	1	2011-06-16		6
1668	Female	95	4	No	No	No	No	No	No	No	No	Yes	No	No	No	No	No	No	No	No	No	No	No	No	No	No	No	No	No	No	No	Yes	No	2010-12-14	2010-12-18	0	0	2011-01-17	0	0	2011-03-18	0	0	2011-06-16	0	0	2011-12-18		234
1669	Male	74	8	No	No	No	No	No	No	No	No	No	No	No	No	No	No	No	No	No	No	No	No	No	No	No	No	No	No	No	Yes	No	Yes	2010-02-01	2010-02-09	0	0	2010-03-11	1	1	2010-04-18	1	1	2010-04-18	1	1	2010-04-18	2010-04-18	498
1670	Female	72	12	No	No	Yes	No	No	Yes	No	No	No	No	No	No	No	No	No	No	No	No	No	No	No	No	No	No	No	No	No	No	No	No	2010-11-29	2010-12-11	0	0	2011-01-10	0	0	2011-03-11	1	1	2011-06-09	1	1	2011-12-11		535
1671	Male	97	12	No	No	No	No	No	No	No	No	No	No	No	No	No	No	No	No	No	No	No	No	No	No	No	No	No	No	No	No	No	Yes	2010-11-11	2010-11-23	0	0	2010-12-23	0	0	2011-02-21	0	0	2011-05-22	0	0	2011-11-23		518
1672	Male	71	9	No	No	No	No	No	No	No	No	No	No	No	No	No	No	No	No	No	No	No	No	No	No	No	No	No	No	No	Yes	Yes	No	2010-12-11	2010-12-20	0	0	2011-01-19	0	0	2011-03-20	0	0	2011-06-18	0	0	2011-12-20		41
1673	Male	67	8	No	No	No	No	No	Yes	No	No	No	Yes	No	No	No	No	No	No	No	No	No	No	No	No	No	No	No	No	No	Yes	No	No	2010-01-12	2010-01-20	0	0	2010-02-19	0	0	2010-04-20	0	0	2010-07-19	0	0	2011-01-20		111
1674	Female	69	2	No	No	No	No	No	No	No	No	No	No	No	No	No	No	No	No	No	No	No	No	No	No	No	No	Yes	No	Yes	No	No	No	2010-11-28	2010-11-30	0	0	2010-12-30	0	0	2011-02-28	0	0	2011-05-29	1	0	2011-11-30		397
1675	Male	82	7	No	No	Yes	No	No	No	No	No	No	No	No	No	Yes	No	No	No	No	No	No	No	No	No	No	No	No	No	No	No	No	No	2010-01-15	2010-01-22	0	0	2010-02-21	0	0	2010-04-22	0	0	2010-07-21	0	0	2011-01-22		343
1676	Female	89	5	No	No	No	No	No	No	Yes	Yes	No	Yes	No	No	No	No	No	No	No	No	No	No	No	No	No	No	No	Yes	No	Yes	No	Yes	2010-12-19	2010-12-24	0	0	2011-01-23	0	0	2011-03-24	1	0	2011-06-22	1	0	2011-12-24		335
1677	Female	63	6	Yes	No	No	No	No	No	No	No	No	No	No	No	No	No	No	No	No	No	No	No	No	No	No	No	Yes	No	No	No	No	No	2010-01-06	2010-01-12	0	0	2010-02-11	0	0	2010-04-12	0	0	2010-07-11	0	0	2011-01-12		419
1678	Female	80	15	No	No	No	No	No	No	No	No	No	No	No	No	No	No	No	No	No	No	No	No	No	No	No	No	No	No	No	No	No	No	2009-12-21	2010-01-05	0	0	2010-02-04	0	0	2010-04-05	0	0	2010-07-04	0	0	2011-01-05		236
1679	Male	97	2	No	No	No	No	No	No	No	No	No	Yes	No	No	No	No	No	No	No	No	No	No	No	No	No	No	No	Yes	Yes	Yes	No	No	2010-12-01	2010-12-03	0	0	2011-01-02	0	0	2011-03-03	0	0	2011-06-01	0	0	2011-12-03		262
1680	Female	94	7	No	No	No	No	No	No	No	Yes	No	No	No	No	No	No	Yes	Yes	No	No	No	No	No	No	No	No	No	No	No	Yes	No	Yes	2010-10-29	2010-11-05	0	0	2010-12-05	0	0	2011-02-03	0	0	2011-05-04	0	0	2011-11-05		168
1681	Male	82	1	No	No	No	No	No	No	No	No	No	No	No	No	No	No	No	No	No	No	No	No	No	No	No	No	No	No	No	Yes	No	Yes	2010-08-30	2010-08-31	0	0	2010-09-30	0	0	2010-11-29	0	0	2011-02-27	0	0	2011-08-31		243
1682	Male	63	5	No	No	Yes	Yes	No	No	Yes	No	No	No	No	No	No	No	No	Yes	No	No	No	No	No	No	No	No	Yes	No	No	No	No	Yes	2010-05-24	2010-05-29	0	0	2010-06-28	0	0	2010-08-27	0	0	2010-11-25	1	0	2011-05-29	2011-12-24	231
1683	Female	82	6	No	No	No	No	No	No	No	No	No	No	No	Yes	No	No	No	No	No	No	No	No	No	No	No	No	No	No	No	Yes	No	No	2010-08-17	2010-08-23	0	0	2010-09-22	0	0	2010-11-21	0	0	2011-02-19	0	0	2011-08-23		414
1684	Female	82	15	No	No	No	No	No	No	No	No	No	No	No	No	No	No	No	No	No	No	No	No	No	No	No	No	No	No	Yes	Yes	Yes	Yes	2010-11-17	2010-12-02	0	0	2011-01-01	0	0	2011-03-02	1	0	2011-05-31	3	0	2011-12-02		256
1685	Female	88	7	No	No	No	Yes	No	Yes	No	Yes	No	Yes	No	No	No	No	No	No	No	No	No	No	No	No	No	No	Yes	Yes	No	Yes	No	Yes	2010-08-13	2010-08-20	1	0	2010-09-19	1	0	2010-11-18	1	0	2011-02-16	1	0	2011-08-20		482
1686	Female	77	5	No	No	No	No	No	Yes	No	No	No	No	No	No	No	No	No	No	No	No	No	No	No	No	No	No	Yes	No	No	Yes	No	Yes	2010-12-24	2010-12-29	2	1	2011-01-28	2	1	2011-03-29	2	1	2011-06-27	2	1	2011-12-29		476
1687	Male	95	14	No	No	No	No	No	No	No	No	No	Yes	No	No	No	No	No	No	No	No	Yes	No	No	No	No	No	No	No	No	Yes	No	Yes	2010-04-12	2010-04-26	0	0	2010-05-10	0	0	2010-05-10	0	0	2010-05-10	0	0	2010-05-10	2010-05-10	191
1688	Female	86	20	No	No	No	No	No	No	No	No	No	No	No	No	No	No	No	No	No	No	No	No	No	No	No	No	No	No	No	Yes	No	No	2010-03-10	2010-03-30	1	0	2010-04-29	1	0	2010-06-11	1	0	2010-06-11	1	0	2010-06-11	2010-06-11	161
1689	Male	78	6	No	No	No	No	Yes	No	No	Yes	No	Yes	No	Yes	No	No	Yes	No	No	Yes	No	No	No	No	No	No	No	No	Yes	Yes	Yes	Yes	2010-03-25	2010-03-31	0	0	2010-04-30	0	0	2010-06-29	0	0	2010-09-27	0	0	2011-03-31		471
1690	Male	88	5	No	No	No	No	No	No	No	No	No	No	No	No	No	No	No	No	No	No	No	No	No	No	No	No	No	No	Yes	Yes	No	Yes	2010-12-06	2010-12-11	0	0	2011-01-10	2	1	2011-03-11	3	1	2011-06-09	3	1	2011-11-21	2011-11-21	312
1691	Male	90	3	No	No	No	No	No	No	No	No	No	No	No	No	No	No	No	No	No	No	Yes	No	No	No	No	No	Yes	No	No	Yes	Yes	No	2010-06-14	2010-06-17	0	0	2010-07-17	0	0	2010-09-15	0	0	2010-12-14	0	0	2011-06-17		232
1692	Male	74	4	Yes	No	No	No	No	No	No	Yes	No	No	No	No	Yes	Yes	Yes	No	No	No	No	No	No	No	No	No	No	Yes	No	Yes	Yes	No	2010-07-22	2010-07-26	0	0	2010-08-25	0	0	2010-10-24	1	0	2011-01-22	3	0	2011-05-07	2011-05-07	263
1693	Female	75	5	No	No	No	No	No	No	No	No	No	No	No	No	No	No	No	Yes	No	No	No	No	No	No	No	No	Yes	No	No	Yes	Yes	Yes	2010-04-22	2010-04-27	0	0	2010-05-27	0	0	2010-07-26	0	0	2010-10-24	0	0	2011-04-27		60
1694	Male	81	4	No	No	No	No	No	No	No	No	No	Yes	No	No	No	No	No	Yes	No	Yes	Yes	No	No	No	No	No	No	Yes	No	Yes	No	Yes	2010-05-10	2010-05-14	0	0	2010-06-13	1	0	2010-08-12	2	1	2010-11-10	4	2	2011-05-14	2011-05-28	68
1695	Male	82	10	No	No	No	Yes	No	No	No	No	No	No	No	No	No	No	Yes	No	No	No	No	No	No	No	No	No	Yes	No	Yes	Yes	No	Yes	2010-06-11	2010-06-21	0	0	2010-07-21	0	0	2010-09-19	0	0	2010-12-18	0	0	2011-06-21		483
1696	Female	90	6	No	No	No	No	No	No	No	No	No	No	No	No	No	No	No	No	No	No	No	No	No	No	No	No	No	Yes	No	Yes	No	Yes	2010-03-25	2010-03-31	0	0	2010-04-30	0	0	2010-06-29	0	0	2010-09-27	0	0	2011-03-31		378
1697	Female	92	6	No	No	No	No	No	No	No	No	No	No	No	No	No	No	No	No	Yes	No	No	No	No	No	No	No	No	No	No	Yes	No	No	2010-02-25	2010-03-03	0	0	2010-04-02	0	0	2010-06-01	0	0	2010-08-30	1	0	2011-03-03		166
1698	Male	77	6	No	No	No	No	No	No	No	No	No	No	No	No	No	No	No	No	No	Yes	No	No	No	No	No	No	No	No	No	Yes	No	No	2010-11-06	2010-11-12	0	0	2010-12-12	0	0	2011-02-10	0	0	2011-05-11	0	0	2011-11-12		271
1699	Female	93	6	No	No	No	No	No	No	No	Yes	No	No	No	No	No	No	No	No	No	Yes	No	Yes	No	No	No	No	No	No	No	Yes	No	Yes	2010-03-09	2010-03-15	0	0	2010-04-14	0	0	2010-06-13	0	0	2010-09-11	0	0	2011-03-15		416
1700	Female	98	10	No	No	No	No	No	No	No	No	No	No	No	No	No	No	No	No	No	No	Yes	No	No	No	No	No	No	No	No	Yes	No	No	2010-10-08	2010-10-18	0	0	2010-10-27	0	0	2010-10-27	0	0	2010-10-27	0	0	2010-10-27	2010-10-27	259
1701	Male	77	13	No	No	No	No	No	No	No	Yes	No	Yes	No	No	Yes	No	Yes	No	No	No	No	No	No	No	No	No	Yes	No	No	Yes	Yes	Yes	2010-12-01	2010-12-14	1	0	2011-01-13	1	0	2011-03-14	1	0	2011-06-12	1	0	2011-12-14		142
1702	Female	93	7	No	No	No	No	No	No	No	No	No	No	No	No	No	No	No	No	No	No	Yes	No	No	No	No	No	No	Yes	No	Yes	Yes	No	2010-09-14	2010-09-21	0	0	2010-10-21	0	0	2010-12-20	0	0	2011-03-20	0	0	2011-09-21		331
1703	Female	84	12	No	No	No	No	No	No	Yes	No	No	No	No	No	No	No	No	No	No	No	No	No	No	No	No	No	No	No	No	Yes	No	Yes	2010-08-20	2010-09-01	0	0	2010-10-01	0	0	2010-11-30	0	0	2011-02-28	0	0	2011-09-01		10
1704	Female	85	10	No	No	No	No	No	No	No	No	No	No	No	No	Yes	No	No	No	No	No	No	No	No	No	No	No	No	No	No	Yes	No	No	2010-05-03	2010-05-13	0	0	2010-06-12	1	0	2010-08-11	1	0	2010-11-09	1	0	2011-05-13		492
1705	Male	81	4	No	No	Yes	No	No	No	No	No	No	Yes	No	No	No	No	No	Yes	No	Yes	Yes	No	No	No	No	No	No	Yes	No	Yes	Yes	Yes	2010-05-31	2010-06-04	0	0	2010-07-04	0	0	2010-09-02	0	0	2010-12-01	0	0	2011-06-04		78
1706	Male	89	2	No	No	No	No	No	No	Yes	No	No	No	No	No	No	No	Yes	No	No	No	No	No	No	No	No	No	No	No	No	Yes	No	No	2010-12-21	2010-12-23	0	0	2011-01-22	0	0	2011-03-23	0	0	2011-06-21	0	0	2011-12-23		450
1707	Female	80	3	No	No	No	No	No	No	No	No	No	No	No	No	No	No	No	No	No	No	No	No	No	No	No	No	No	No	No	No	No	No	2010-07-10	2010-07-13	0	0	2010-08-12	0	0	2010-10-11	0	0	2011-01-09	0	0	2011-07-13		271
1708	Female	82	8	No	No	No	No	No	No	No	Yes	No	No	No	No	No	No	Yes	No	No	No	No	No	No	No	No	No	No	Yes	No	Yes	No	No	2010-05-26	2010-06-03	0	0	2010-07-03	0	0	2010-09-01	0	0	2010-11-30	0	0	2011-06-03		537
1709	Female	89	31	Yes	No	No	Yes	No	No	Yes	Yes	No	No	No	No	No	No	No	No	No	No	Yes	No	No	No	No	No	Yes	No	No	Yes	Yes	Yes	2010-01-15	2010-02-15	0	0	2010-03-17	1	1	2010-05-16	1	1	2010-08-14	1	1	2011-02-15		125
1710	Female	87	4	No	No	No	No	No	No	No	Yes	No	No	No	No	No	No	Yes	Yes	No	No	No	No	No	No	No	No	No	No	No	No	No	No	2010-03-01	2010-03-05	0	0	2010-04-04	0	0	2010-06-03	0	0	2010-09-01	0	0	2011-03-05		339
1711	Male	96	13	No	Yes	No	No	No	No	No	No	No	No	No	No	No	Yes	No	No	No	No	Yes	No	No	No	No	No	No	No	No	Yes	No	No	2010-10-26	2010-11-08	0	0	2010-12-08	0	0	2011-02-01	0	0	2011-02-01	0	0	2011-02-01	2011-02-01	234
1712	Female	85	24	No	No	No	No	No	No	No	Yes	No	No	No	No	No	Yes	Yes	No	Yes	No	No	No	No	No	No	No	No	Yes	No	Yes	No	No	2010-05-14	2010-06-07	1	0	2010-07-07	3	0	2010-09-05	3	0	2010-12-04	3	0	2011-06-07		220
1713	Female	89	7	No	No	No	No	No	No	No	No	No	No	No	No	No	No	Yes	No	No	No	No	No	No	No	No	No	No	Yes	No	Yes	No	Yes	2010-06-29	2010-07-06	1	0	2010-08-05	1	0	2010-10-04	1	0	2011-01-02	2	0	2011-07-06		276
1714	Male	80	7	No	No	Yes	No	No	No	No	Yes	No	No	No	No	No	No	No	No	No	Yes	No	No	No	No	No	No	No	No	Yes	Yes	No	No	2010-01-05	2010-01-12	1	0	2010-02-11	1	0	2010-04-12	1	0	2010-07-11	1	0	2011-01-12		73
1715	Female	90	10	No	No	Yes	No	No	No	No	Yes	No	No	No	No	No	No	No	No	No	No	Yes	No	No	No	No	No	No	Yes	No	Yes	No	Yes	2010-06-07	2010-06-17	0	0	2010-07-17	1	0	2010-09-15	1	0	2010-12-14	3	2	2011-06-17	2011-07-28	39
1716	Female	72	10	No	No	No	No	No	No	No	Yes	No	No	No	No	No	No	No	No	No	No	No	No	No	No	No	No	No	No	No	Yes	No	No	2010-03-23	2010-04-02	1	0	2010-05-02	1	0	2010-05-19	1	0	2010-05-19	1	0	2010-05-19	2010-05-19	370
1717	Female	75	9	No	No	No	No	No	No	No	No	No	No	No	No	No	No	No	No	No	No	No	No	No	No	No	No	No	No	No	Yes	No	No	2010-12-19	2010-12-28	0	0	2011-01-27	1	1	2011-03-28	2	1	2011-06-26	2	1	2011-12-28		253
1718	Female	86	4	No	No	Yes	No	No	No	No	No	No	No	No	No	No	No	No	Yes	No	No	No	No	No	No	No	No	No	No	No	Yes	No	No	2010-10-22	2010-10-26	0	0	2010-11-25	0	0	2011-01-24	0	0	2011-04-24	1	0	2011-09-06	2011-09-06	3
1719	Female	82	5	No	No	No	No	Yes	No	No	No	Yes	Yes	No	No	No	No	No	No	No	No	No	No	No	No	No	No	No	No	No	Yes	Yes	Yes	2010-02-07	2010-02-12	0	0	2010-03-14	0	0	2010-05-13	0	0	2010-08-11	0	0	2011-02-12		398
1720	Male	88	9	No	No	Yes	No	No	No	No	No	Yes	Yes	No	No	No	Yes	Yes	Yes	No	No	Yes	No	No	No	No	No	No	No	No	Yes	Yes	Yes	2010-11-21	2010-11-30	1	0	2010-12-30	1	0	2011-02-03	1	0	2011-02-03	1	0	2011-02-03	2011-02-03	137
1721	Female	89	7	No	No	No	No	No	No	No	No	No	No	No	No	No	No	No	No	No	No	No	No	No	No	No	No	No	No	No	Yes	Yes	No	2010-12-11	2010-12-18	0	0	2011-01-17	0	0	2011-03-18	0	0	2011-06-16	0	0	2011-12-18		46
1722	Female	90	10	No	No	No	No	No	No	No	No	No	No	No	No	No	No	No	No	No	No	No	No	No	No	No	No	No	No	No	No	No	Yes	2010-03-15	2010-03-25	0	0	2010-04-24	1	0	2010-06-14	1	0	2010-06-14	1	0	2010-06-14	2010-06-14	518
1723	Female	91	5	No	No	No	No	No	No	No	No	No	No	No	No	No	No	No	No	No	Yes	No	No	No	No	No	No	No	Yes	Yes	Yes	No	No	2010-12-15	2010-12-20	0	0	2011-01-19	1	0	2011-03-20	1	0	2011-04-05	1	0	2011-04-05	2011-04-05	194
1724	Female	95	8	No	No	No	No	No	No	No	Yes	No	No	No	No	No	No	No	No	No	No	No	No	No	No	No	No	No	No	No	No	No	No	2010-05-26	2010-06-03	0	0	2010-07-03	0	0	2010-09-01	0	0	2010-11-30	0	0	2011-06-03		235
1725	Female	82	6	No	No	No	No	No	No	No	No	No	No	No	No	No	No	No	No	No	No	No	No	No	No	No	No	No	No	No	No	No	No	2010-05-07	2010-05-13	0	0	2010-06-12	0	0	2010-08-11	0	0	2010-11-09	0	0	2011-05-13		34
1726	Male	96	5	No	No	No	No	No	No	No	No	No	No	No	No	No	No	No	No	No	No	Yes	No	No	No	No	No	No	No	No	Yes	No	No	2010-01-24	2010-01-29	0	0	2010-02-24	0	0	2010-02-24	0	0	2010-02-24	0	0	2010-02-24	2010-02-24	545
1727	Male	79	9	No	No	No	Yes	No	No	No	Yes	Yes	Yes	No	No	No	No	No	Yes	Yes	Yes	Yes	No	Yes	No	No	Yes	Yes	No	No	Yes	Yes	Yes	2010-01-04	2010-01-13	0	0	2010-02-12	0	0	2010-04-13	3	2	2010-07-12	6	3	2010-11-07	2010-11-07	452
1728	Female	91	9	No	No	No	No	No	No	No	No	No	No	No	No	No	No	No	Yes	No	No	No	No	No	No	No	No	No	No	No	No	No	No	2010-12-12	2010-12-21	0	0	2011-01-20	0	0	2011-03-21	0	0	2011-06-19	0	0	2011-11-09	2011-11-09	407
1729	Male	95	15	No	No	No	No	No	No	No	No	No	Yes	No	No	No	No	Yes	Yes	Yes	Yes	Yes	No	No	No	No	No	No	Yes	No	Yes	Yes	Yes	2010-07-29	2010-08-13	1	1	2010-09-12	2	2	2010-09-22	2	2	2010-09-22	2	2	2010-09-22	2010-09-22	546
1730	Female	81	24	No	No	No	No	No	No	No	No	No	Yes	No	No	No	No	No	No	No	No	No	No	No	No	No	No	No	No	No	Yes	No	No	2010-05-21	2010-06-14	0	0	2010-07-14	0	0	2010-08-16	0	0	2010-08-16	0	0	2010-08-16	2010-08-16	97
1731	Female	90	9	No	No	No	No	No	No	No	No	No	No	No	No	No	No	No	No	No	No	No	No	No	No	No	No	No	No	No	No	No	No	2009-12-30	2010-01-08	0	0	2010-02-07	0	0	2010-04-08	0	0	2010-07-07	0	0	2011-01-08		395
1732	Female	77	23	No	No	No	No	No	No	No	No	No	No	No	No	No	No	No	No	No	No	No	No	No	No	No	No	No	No	No	Yes	No	Yes	2010-11-11	2010-12-04	0	0	2011-01-03	1	0	2011-01-27	1	0	2011-01-27	1	0	2011-01-27	2011-01-27	249
1733	Female	83	12	No	No	No	No	No	No	No	Yes	No	No	No	No	No	No	No	No	No	Yes	Yes	No	No	No	No	No	No	No	Yes	Yes	No	Yes	2010-01-02	2010-01-14	0	0	2010-02-13	0	0	2010-04-14	0	0	2010-07-13	0	0	2011-01-14		167
1734	Female	90	21	No	No	No	No	No	No	No	No	No	No	No	No	No	No	No	No	No	No	Yes	No	No	No	No	No	No	No	No	Yes	No	Yes	2010-07-23	2010-08-13	1	0	2010-09-02	1	0	2010-09-02	1	0	2010-09-02	1	0	2010-09-02	2010-09-02	253
1735	Female	88	9	No	No	No	No	No	No	No	No	No	No	No	No	No	No	No	No	No	No	No	No	No	No	No	No	No	No	No	Yes	No	Yes	2010-01-26	2010-02-04	0	0	2010-03-06	0	0	2010-05-05	0	0	2010-08-03	0	0	2011-02-04		246
1736	Male	82	7	No	No	No	No	No	No	No	No	No	Yes	No	No	No	Yes	No	No	No	No	Yes	No	No	No	No	No	No	No	No	Yes	Yes	No	2010-12-08	2010-12-15	0	0	2011-01-14	0	0	2011-03-15	0	0	2011-06-13	2	1	2011-12-15	2011-12-17	82
1737	Male	75	12	No	No	No	No	No	No	No	No	No	Yes	No	No	No	No	No	No	No	No	No	No	No	No	No	No	No	No	No	Yes	No	No	2010-03-15	2010-03-27	0	0	2010-04-26	0	0	2010-06-25	0	0	2010-09-23	0	0	2011-03-27		438
1738	Female	74	9	No	No	No	No	No	No	No	No	No	No	No	No	Yes	No	No	No	No	No	No	No	No	No	No	No	Yes	Yes	No	Yes	No	No	2010-11-09	2010-11-18	0	0	2010-12-18	1	0	2011-02-16	1	0	2011-05-17	1	0	2011-11-18		423
1739	Male	77	5	No	No	No	No	No	No	No	No	No	No	No	No	No	No	No	No	No	No	No	No	No	No	No	No	No	No	No	Yes	No	No	2010-02-21	2010-02-26	1	0	2010-03-28	1	0	2010-05-27	1	0	2010-08-25	2	1	2011-02-26		366
1740	Male	73	9	No	No	No	No	No	No	No	No	No	No	No	No	Yes	No	No	No	No	No	No	No	No	No	No	No	No	No	No	No	No	Yes	2010-03-03	2010-03-12	0	0	2010-04-11	0	0	2010-06-10	1	0	2010-09-08	1	0	2011-03-12		293
1741	Male	88	8	No	No	No	No	No	No	No	Yes	No	No	No	No	No	No	No	No	No	No	No	No	No	No	No	No	No	Yes	No	Yes	No	Yes	2010-11-29	2010-12-07	0	0	2011-01-06	1	0	2011-02-26	1	0	2011-02-26	1	0	2011-02-26	2011-02-26	253
1742	Female	81	31	No	No	No	No	No	No	No	No	No	Yes	No	No	No	No	No	No	No	No	Yes	No	No	No	No	No	No	No	Yes	Yes	No	No	2009-12-14	2010-01-14	1	0	2010-02-04	1	0	2010-02-04	1	0	2010-02-04	1	0	2010-02-04	2010-02-04	230
1743	Female	72	4	No	No	No	No	No	No	No	Yes	Yes	No	No	No	No	No	No	No	No	No	No	No	No	No	No	No	No	Yes	No	Yes	No	Yes	2010-07-26	2010-07-30	0	0	2010-08-29	0	0	2010-10-28	0	0	2011-01-26	1	0	2011-07-30		165
1744	Female	92	9	No	No	No	Yes	No	No	No	No	No	No	No	No	No	No	Yes	Yes	No	No	No	Yes	No	No	No	No	Yes	Yes	No	Yes	No	Yes	2010-12-02	2010-12-11	0	0	2011-01-10	2	0	2011-02-26	2	0	2011-02-26	2	0	2011-02-26	2011-02-26	499
1745	Male	72	11	No	No	No	No	No	No	No	No	No	No	No	No	Yes	No	No	No	No	No	No	No	No	No	No	No	No	No	No	Yes	No	No	2010-03-12	2010-03-23	0	0	2010-04-22	1	0	2010-06-21	1	0	2010-09-19	2	0	2011-03-23		90
1746	Male	83	2	No	No	No	No	No	No	No	No	No	No	No	No	No	No	No	No	No	No	No	No	No	No	No	No	No	Yes	No	Yes	No	Yes	2010-05-27	2010-05-29	0	0	2010-06-28	0	0	2010-08-27	0	0	2010-11-25	0	0	2011-05-29		132
1747	Female	68	7	No	No	No	No	No	No	No	No	No	No	No	No	No	No	Yes	No	No	No	No	No	No	No	No	No	No	No	No	Yes	No	Yes	2010-09-17	2010-09-24	0	0	2010-10-24	0	0	2010-12-23	0	0	2011-03-23	0	0	2011-09-24		359
1748	Female	84	10	No	No	No	No	Yes	No	No	Yes	No	No	No	No	No	Yes	Yes	No	No	No	No	No	No	No	Yes	Yes	No	No	No	Yes	No	No	2010-12-03	2010-12-13	0	0	2011-01-12	0	0	2011-03-13	2	1	2011-06-11	4	2	2011-12-13		103
1749	Male	98	7	No	No	No	No	No	No	No	No	No	No	No	No	No	No	No	No	No	No	Yes	No	No	No	No	No	No	No	Yes	Yes	No	Yes	2010-12-03	2010-12-10	0	0	2011-01-09	0	0	2011-03-10	0	0	2011-06-08	3	3	2011-12-10	2011-12-23	435
1750	Male	89	4	No	No	No	No	No	No	No	Yes	No	No	No	No	No	No	No	No	No	No	No	No	No	No	No	No	No	No	No	Yes	No	No	2010-04-29	2010-05-03	0	0	2010-06-02	2	0	2010-08-01	3	0	2010-10-30	5	1	2011-05-01	2011-05-01	412
1751	Female	84	19	No	No	No	No	No	No	No	Yes	No	No	No	No	No	No	Yes	No	No	No	No	No	No	No	No	No	No	Yes	No	Yes	No	No	2010-01-11	2010-01-30	0	0	2010-03-01	1	0	2010-04-30	1	0	2010-07-29	3	1	2011-01-30		171
1752	Female	91	22	No	No	No	No	No	No	Yes	Yes	No	No	No	No	No	No	Yes	Yes	Yes	Yes	No	No	No	No	No	No	No	No	No	Yes	No	Yes	2010-06-15	2010-07-07	0	0	2010-08-06	0	0	2010-10-05	0	0	2011-01-03	2	1	2011-06-06	2011-06-06	345
1753	Female	85	24	No	No	No	No	No	Yes	No	No	No	No	No	No	No	No	No	No	No	No	No	No	No	No	No	No	No	Yes	No	Yes	No	No	2010-05-25	2010-06-18	0	0	2010-07-18	0	0	2010-09-16	0	0	2010-12-15	0	0	2011-06-03		126
1754	Male	85	6	No	No	Yes	No	No	No	Yes	No	No	Yes	Yes	No	No	No	No	No	No	No	No	Yes	No	No	No	No	No	Yes	No	Yes	No	No	2010-04-20	2010-04-26	0	0	2010-05-26	0	0	2010-05-31	0	0	2010-05-31	0	0	2010-05-31	2010-05-31	437
1755	Female	85	5	No	No	No	No	No	No	No	No	No	No	No	No	No	No	No	No	No	No	No	No	No	No	No	No	No	Yes	No	Yes	Yes	No	2010-03-17	2010-03-22	0	0	2010-04-21	0	0	2010-06-20	0	0	2010-09-18	0	0	2011-03-22		320
1756	Male	73	3	No	No	No	No	No	No	No	Yes	No	No	No	No	No	No	Yes	No	Yes	No	No	No	No	No	Yes	Yes	No	No	No	Yes	No	No	2010-01-27	2010-01-30	0	0	2010-03-01	0	0	2010-04-30	0	0	2010-07-29	0	0	2011-01-30		494
1757	Female	77	12	No	No	No	No	No	No	No	Yes	No	No	No	No	No	No	Yes	No	No	No	No	Yes	No	No	No	No	No	No	No	Yes	No	No	2010-04-27	2010-05-09	0	0	2010-05-10	0	0	2010-05-10	0	0	2010-05-10	0	0	2010-05-10	2010-05-10	62
1758	Male	97	7	No	No	No	No	No	No	No	No	No	Yes	No	No	No	No	No	No	No	No	No	No	No	No	No	No	No	No	No	No	No	No	2010-03-23	2010-03-30	0	0	2010-04-29	0	0	2010-06-28	0	0	2010-09-26	0	0	2011-03-30		349
1759	Female	81	12	No	No	No	Yes	No	No	No	No	Yes	No	No	No	No	No	No	No	No	No	No	No	No	No	No	No	Yes	Yes	No	Yes	No	Yes	2010-12-17	2010-12-29	1	0	2011-01-28	1	0	2011-03-29	2	0	2011-06-27	5	0	2011-12-23	2011-12-23	251
1760	Male	79	4	No	No	No	No	No	No	Yes	Yes	No	Yes	No	No	No	No	No	No	Yes	No	Yes	No	No	No	No	No	No	No	No	Yes	No	Yes	2010-09-17	2010-09-21	0	0	2010-10-21	0	0	2010-12-20	0	0	2011-03-20	0	0	2011-09-21		245
1761	Male	87	7	No	No	No	No	No	No	No	No	No	No	No	No	No	No	No	No	No	No	No	No	No	No	No	No	No	No	No	No	No	No	2010-10-21	2010-10-28	0	0	2010-10-31	0	0	2010-10-31	0	0	2010-10-31	0	0	2010-10-31	2010-10-31	175
1762	Male	86	6	No	No	No	No	No	No	No	No	No	No	No	No	No	No	No	No	No	No	No	No	No	No	No	No	No	Yes	Yes	Yes	No	No	2010-07-13	2010-07-19	0	0	2010-08-18	0	0	2010-10-17	0	0	2011-01-15	1	0	2011-01-26	2011-01-26	82
1763	Female	85	14	No	No	No	No	No	No	No	No	No	No	No	No	No	No	No	No	No	No	No	No	No	No	No	No	No	No	No	Yes	No	Yes	2010-02-16	2010-03-02	0	0	2010-04-01	0	0	2010-05-31	1	0	2010-07-07	1	0	2010-07-07	2010-07-07	35
1764	Male	77	15	No	No	No	No	No	No	No	Yes	No	Yes	No	No	No	Yes	No	No	No	Yes	No	No	No	No	No	No	No	Yes	Yes	Yes	No	Yes	2010-02-15	2010-03-02	0	0	2010-04-01	0	0	2010-05-31	0	0	2010-08-29	0	0	2011-03-02		346
1765	Male	81	21	No	No	No	No	No	No	No	Yes	No	Yes	No	No	No	No	No	Yes	No	No	No	No	No	No	No	No	No	Yes	No	Yes	No	Yes	2010-01-28	2010-02-18	1	0	2010-03-20	1	0	2010-03-24	1	0	2010-03-24	1	0	2010-03-24	2010-03-24	344
1766	Female	90	6	No	No	No	No	No	No	No	Yes	No	No	No	No	No	No	Yes	Yes	No	No	No	No	No	No	No	No	No	No	No	No	No	No	2010-10-22	2010-10-28	0	0	2010-11-27	1	0	2011-01-26	2	0	2011-03-15	2	0	2011-03-15	2011-03-15	209
1767	Female	105	9	No	No	No	No	No	No	No	No	No	No	No	No	No	No	No	No	No	No	No	No	No	No	No	No	No	No	No	No	No	No	2010-01-18	2010-01-27	0	0	2010-02-26	0	0	2010-04-27	0	0	2010-07-26	0	0	2011-01-06	2011-01-06	413
1768	Male	82	3	No	No	No	No	No	No	No	No	Yes	Yes	No	No	Yes	Yes	Yes	No	No	No	Yes	No	No	No	No	No	No	No	No	Yes	No	No	2010-11-23	2010-11-26	0	0	2010-12-26	0	0	2011-02-24	0	0	2011-05-25	2	0	2011-10-11	2011-10-11	7
1769	Male	74	7	Yes	No	No	No	No	No	No	No	No	No	No	No	No	No	No	No	No	No	No	No	No	No	No	No	No	No	No	Yes	No	No	2010-01-08	2010-01-15	0	0	2010-02-14	1	0	2010-04-15	2	0	2010-07-14	2	0	2011-01-15		237
1770	Male	79	8	No	No	No	Yes	No	No	No	Yes	No	No	No	No	No	No	No	No	No	No	Yes	No	No	No	No	No	Yes	No	No	Yes	No	No	2010-10-22	2010-10-30	0	0	2010-11-29	0	0	2011-01-28	0	0	2011-04-28	0	0	2011-10-30		66
1771	Male	78	7	Yes	No	No	Yes	No	No	No	Yes	No	Yes	No	No	No	No	No	Yes	No	Yes	Yes	No	No	No	No	No	Yes	No	Yes	Yes	Yes	Yes	2010-10-19	2010-10-26	0	0	2010-11-25	1	1	2010-12-27	1	1	2010-12-27	1	1	2010-12-27	2010-12-27	15
1772	Male	74	3	No	No	No	No	No	No	No	No	No	Yes	No	No	No	No	No	No	No	No	No	No	No	No	No	No	No	No	Yes	Yes	No	Yes	2010-11-02	2010-11-05	0	0	2010-12-05	0	0	2011-02-03	0	0	2011-05-04	0	0	2011-11-05		91
1773	Female	91	6	No	No	No	No	No	No	No	No	No	Yes	No	No	No	No	No	No	No	No	No	No	No	No	No	No	No	No	No	Yes	Yes	Yes	2010-04-21	2010-04-27	1	1	2010-05-27	2	2	2010-07-26	3	3	2010-10-24	4	3	2010-11-15	2010-11-15	176
1774	Female	94	4	No	No	No	No	No	No	No	No	No	No	No	No	No	No	No	No	No	No	Yes	No	No	No	No	No	Yes	No	No	Yes	No	Yes	2010-04-19	2010-04-23	1	0	2010-05-23	1	0	2010-07-22	2	0	2010-10-20	4	0	2011-02-22	2011-02-22	167
1775	Female	80	10	No	No	No	No	No	No	No	No	No	Yes	No	No	Yes	No	No	Yes	No	No	No	No	No	No	No	No	No	No	No	Yes	Yes	Yes	2010-04-30	2010-05-10	0	0	2010-06-09	1	0	2010-08-08	3	1	2010-09-24	3	1	2010-09-24	2010-09-24	164
1776	Male	94	16	No	No	No	No	No	No	No	No	No	Yes	No	Yes	No	No	No	No	No	No	Yes	No	No	No	No	No	No	No	No	Yes	Yes	No	2009-12-21	2010-01-06	0	0	2010-02-05	1	1	2010-04-06	1	1	2010-07-05	1	1	2011-01-06		273
1777	Female	86	8	No	No	No	No	No	No	No	Yes	No	No	No	No	No	No	No	No	No	No	No	No	No	No	No	No	No	Yes	No	Yes	No	No	2010-09-08	2010-09-16	0	0	2010-10-16	1	1	2010-12-15	1	1	2011-03-15	1	1	2011-09-16		34
1778	Male	81	12	Yes	No	No	No	No	No	No	No	No	No	No	Yes	No	No	No	No	No	No	Yes	No	No	No	No	No	No	No	No	Yes	No	No	2010-07-07	2010-07-19	1	0	2010-08-18	1	0	2010-10-17	1	0	2011-01-15	2	0	2011-07-19	2011-09-24	358
1779	Male	82	8	Yes	No	No	No	No	No	No	Yes	No	Yes	No	No	No	No	Yes	No	No	No	No	No	No	Yes	Yes	No	No	No	No	Yes	Yes	Yes	2010-04-22	2010-04-30	0	0	2010-05-30	0	0	2010-07-29	0	0	2010-10-27	0	0	2011-04-30		295
1780	Male	81	4	No	No	No	No	No	No	No	No	No	No	No	No	No	No	No	Yes	No	No	Yes	No	No	No	No	No	No	Yes	No	Yes	Yes	Yes	2010-05-28	2010-06-01	0	0	2010-07-01	0	0	2010-08-30	0	0	2010-11-28	1	0	2011-01-22	2011-01-22	43
1781	Female	75	15	No	No	No	No	No	No	No	No	No	No	No	No	No	No	Yes	Yes	No	No	No	No	No	No	No	No	No	No	No	Yes	Yes	Yes	2010-01-13	2010-01-28	0	0	2010-02-27	0	0	2010-04-28	0	0	2010-07-27	1	0	2011-01-28		424
1782	Female	93	7	No	No	No	No	No	No	No	No	No	No	No	No	No	No	No	No	No	No	No	No	No	No	No	No	No	No	No	Yes	No	No	2010-08-31	2010-09-07	0	0	2010-10-05	0	0	2010-10-05	0	0	2010-10-05	0	0	2010-10-05	2010-10-05	347
1783	Male	79	12	No	No	No	No	No	No	No	No	No	No	No	No	No	Yes	No	No	No	No	No	No	No	No	No	No	Yes	Yes	Yes	Yes	No	No	2010-03-19	2010-03-31	1	0	2010-04-30	1	0	2010-05-18	1	0	2010-05-18	1	0	2010-05-18	2010-05-18	283
1784	Female	88	9	No	No	Yes	No	No	No	No	No	No	Yes	No	No	No	No	No	No	No	No	No	No	No	No	No	No	No	No	No	Yes	No	No	2010-02-28	2010-03-09	0	0	2010-04-08	3	1	2010-06-07	4	1	2010-08-03	4	1	2010-08-03	2010-08-03	480
1785	Male	89	10	No	No	Yes	No	No	No	No	No	No	No	No	No	No	No	No	No	No	No	No	No	No	No	No	No	No	No	No	Yes	No	No	2010-04-23	2010-05-03	0	0	2010-06-02	1	0	2010-07-25	1	0	2010-07-25	1	0	2010-07-25	2010-07-25	63
1786	Male	76	7	No	No	Yes	No	No	No	No	No	No	No	No	No	No	No	No	No	No	No	No	No	No	No	No	No	No	No	No	No	No	No	2010-06-24	2010-07-01	0	0	2010-07-31	0	0	2010-09-29	0	0	2010-12-28	0	0	2011-07-01		96
1787	Female	98	8	No	No	No	No	No	No	No	No	No	No	No	No	No	No	No	No	No	No	Yes	No	No	No	No	No	No	No	No	Yes	No	Yes	2010-09-12	2010-09-20	1	0	2010-10-20	1	0	2010-10-30	1	0	2010-10-30	1	0	2010-10-30	2010-10-30	325
1788	Female	87	7	No	No	No	No	Yes	No	Yes	Yes	No	Yes	No	No	No	No	Yes	No	No	No	No	No	No	No	No	No	No	No	Yes	Yes	No	No	2010-10-01	2010-10-08	0	0	2010-11-07	0	0	2011-01-06	0	0	2011-04-06	0	0	2011-10-08		381
1789	Female	86	6	No	No	No	No	No	No	No	No	No	No	No	No	No	No	No	No	No	No	No	No	No	No	No	No	No	No	Yes	No	No	No	2009-12-30	2010-01-05	0	0	2010-02-04	0	0	2010-04-05	0	0	2010-07-04	1	0	2011-01-05		79
1790	Male	66	16	No	No	No	No	No	No	No	No	No	No	No	No	No	No	No	No	No	No	No	No	No	No	No	No	No	No	No	Yes	No	Yes	2010-11-17	2010-12-03	0	0	2011-01-02	0	0	2011-03-03	1	0	2011-06-01	1	0	2011-12-03		432
1791	Male	90	9	No	No	Yes	No	Yes	No	No	Yes	No	No	No	No	No	No	Yes	No	No	No	No	No	No	No	No	No	No	Yes	No	Yes	Yes	No	2010-09-15	2010-09-24	0	0	2010-10-24	0	0	2010-12-23	0	0	2011-03-23	1	0	2011-09-24	2011-12-03	388
1792	Female	93	10	No	No	No	No	No	No	No	Yes	No	Yes	No	No	No	No	Yes	No	No	No	No	No	No	No	No	No	No	Yes	No	Yes	No	Yes	2010-11-02	2010-11-12	0	0	2010-12-12	1	1	2011-02-10	1	1	2011-05-11	1	1	2011-11-12		223
1793	Female	84	4	No	No	No	No	No	No	No	No	No	No	No	No	No	No	No	No	No	No	No	No	No	No	No	No	No	Yes	No	Yes	No	Yes	2010-05-25	2010-05-29	0	0	2010-06-28	0	0	2010-08-27	0	0	2010-11-25	0	0	2011-05-29		52
1794	Male	71	3	Yes	No	No	No	Yes	No	No	Yes	No	Yes	No	No	No	No	No	Yes	No	No	No	No	Yes	No	No	No	No	No	No	Yes	Yes	Yes	2010-11-05	2010-11-08	0	0	2010-12-08	0	0	2011-02-06	0	0	2011-05-07	1	0	2011-11-08		318
1795	Male	85	9	No	No	No	No	No	No	No	No	No	No	No	No	No	No	No	No	No	No	Yes	No	No	No	No	No	No	No	Yes	Yes	No	No	2010-01-24	2010-02-02	0	0	2010-03-04	0	0	2010-05-03	2	0	2010-08-01	2	0	2010-08-23	2010-08-23	483
1796	Female	89	17	No	No	No	Yes	No	No	No	No	No	No	No	No	No	No	No	No	No	No	No	No	No	No	No	No	No	No	No	Yes	No	No	2010-08-30	2010-09-16	0	0	2010-10-16	0	0	2010-12-15	0	0	2011-03-15	0	0	2011-09-16		59
1797	Male	66	4	No	No	No	No	No	Yes	No	No	No	Yes	No	No	No	No	No	No	No	No	No	No	No	No	No	No	No	No	No	Yes	No	Yes	2010-03-08	2010-03-12	0	0	2010-04-11	0	0	2010-06-10	0	0	2010-09-08	0	0	2011-03-12		492
1798	Female	84	7	No	No	No	No	No	No	No	No	No	No	No	No	No	No	No	No	No	No	No	No	No	No	No	No	No	No	Yes	No	No	No	2010-12-24	2010-12-31	0	0	2011-01-30	0	0	2011-03-31	1	0	2011-06-29	2	0	2011-12-08	2011-12-08	429
1799	Female	87	5	No	No	No	No	No	No	No	No	No	No	No	No	No	No	Yes	No	No	Yes	Yes	No	No	No	No	No	No	Yes	No	Yes	No	Yes	2010-06-18	2010-06-23	0	0	2010-07-23	0	0	2010-09-21	0	0	2010-12-20	0	0	2011-06-23		147
1800	Female	86	9	No	No	No	No	No	No	No	No	No	No	No	No	No	No	No	No	No	No	Yes	No	No	No	No	No	No	No	Yes	Yes	No	Yes	2010-04-07	2010-04-16	0	0	2010-05-16	0	0	2010-07-15	1	0	2010-07-16	1	0	2010-07-16	2010-07-16	395
1801	Male	78	8	No	No	No	No	No	No	Yes	Yes	No	No	No	No	Yes	No	No	No	No	No	No	No	No	No	No	No	No	No	No	Yes	No	Yes	2010-06-27	2010-07-05	0	0	2010-08-04	0	0	2010-10-03	0	0	2011-01-01	0	0	2011-07-05		398
1802	Male	82	10	No	No	No	No	No	No	No	No	No	No	No	No	No	No	Yes	Yes	No	No	No	No	No	No	No	No	No	Yes	No	Yes	No	Yes	2010-05-28	2010-06-07	0	0	2010-07-07	0	0	2010-09-05	1	1	2010-12-04	2	1	2011-06-07		483
1803	Male	86	11	No	No	Yes	No	No	No	No	Yes	No	Yes	No	No	Yes	Yes	Yes	No	No	Yes	No	No	No	No	No	No	No	No	No	Yes	No	No	2010-11-23	2010-12-04	1	0	2011-01-03	3	1	2011-03-04	4	1	2011-06-02	4	1	2011-08-23	2011-08-23	297
1804	Female	87	15	No	No	No	No	No	No	No	No	No	No	No	No	No	No	No	No	Yes	No	No	No	No	No	No	No	Yes	No	No	Yes	No	Yes	2010-03-16	2010-03-31	1	0	2010-04-30	1	0	2010-06-29	2	0	2010-09-27	2	0	2011-03-31	2011-09-10	333
1805	Female	80	18	Yes	No	No	No	No	No	No	No	No	No	No	No	No	No	No	No	No	No	Yes	No	No	No	No	No	No	No	No	No	No	No	2010-11-18	2010-12-06	0	0	2011-01-05	0	0	2011-03-06	0	0	2011-06-04	0	0	2011-12-06		249
1806	Male	74	7	No	No	No	No	No	No	Yes	Yes	No	No	No	No	No	No	No	No	No	No	No	No	No	No	No	No	No	Yes	Yes	Yes	No	Yes	2010-04-17	2010-04-24	0	0	2010-05-24	0	0	2010-07-23	1	0	2010-10-21	2	0	2011-04-24		435
1807	Female	82	6	Yes	No	No	Yes	No	No	No	Yes	No	No	No	No	No	No	Yes	No	No	No	Yes	No	No	No	No	No	Yes	No	No	Yes	No	No	2010-05-26	2010-06-01	0	0	2010-07-01	0	0	2010-08-30	0	0	2010-11-28	0	0	2011-06-01		106
1808	Female	88	5	No	No	No	No	No	No	No	No	No	No	No	No	No	No	No	No	No	No	No	No	No	No	No	No	No	No	No	Yes	No	Yes	2010-07-24	2010-07-29	0	0	2010-08-28	2	1	2010-10-27	4	3	2011-01-25	6	4	2011-04-09	2011-04-09	393
1809	Male	76	22	Yes	No	No	No	No	No	No	Yes	No	No	No	No	No	No	Yes	No	Yes	No	No	No	No	No	No	No	Yes	No	No	Yes	Yes	No	2010-05-14	2010-06-05	0	0	2010-07-05	0	0	2010-09-03	0	0	2010-12-02	1	0	2011-06-05		548
1810	Female	87	11	No	No	No	No	No	No	No	No	No	No	No	No	No	No	No	No	No	No	No	No	No	No	No	No	No	No	No	No	No	No	2010-12-20	2010-12-31	0	0	2011-01-30	2	1	2011-03-31	3	1	2011-06-29	6	1	2011-09-16	2011-09-16	285
1811	Male	85	4	No	No	No	Yes	Yes	No	No	Yes	No	No	No	No	No	No	No	No	No	No	Yes	No	No	No	No	No	Yes	No	No	Yes	Yes	Yes	2010-07-16	2010-07-20	0	0	2010-08-19	0	0	2010-10-18	1	0	2011-01-16	1	0	2011-07-20		376
1812	Female	87	2	No	No	No	No	No	No	No	No	No	No	No	No	No	No	No	No	No	No	No	No	No	No	No	No	No	Yes	No	Yes	No	Yes	2010-06-22	2010-06-24	0	0	2010-07-24	0	0	2010-09-22	0	0	2010-12-21	0	0	2011-06-24		253
1813	Female	87	5	No	No	No	No	No	No	No	No	No	No	No	No	No	No	No	No	No	No	Yes	No	No	No	No	No	No	No	No	Yes	No	Yes	2010-02-17	2010-02-22	0	0	2010-03-24	1	1	2010-05-23	1	1	2010-08-21	3	1	2011-02-22	2011-04-01	49
1814	Female	82	3	Yes	Yes	No	No	No	No	No	No	Yes	Yes	No	No	Yes	No	Yes	No	Yes	Yes	No	No	No	No	No	No	No	No	Yes	Yes	Yes	No	2010-11-10	2010-11-13	1	0	2010-12-13	2	1	2011-02-11	4	2	2011-03-25	4	2	2011-03-25	2011-03-25	24
1815	Male	77	11	Yes	No	No	No	Yes	No	No	Yes	Yes	Yes	No	No	No	No	No	No	Yes	No	Yes	No	No	No	No	No	No	Yes	No	Yes	Yes	Yes	2010-12-16	2010-12-27	0	0	2011-01-26	0	0	2011-03-27	0	0	2011-06-25	0	0	2011-12-27		132
1816	Male	84	25	No	No	No	No	No	No	No	No	No	No	No	No	No	No	No	Yes	No	No	No	No	No	No	No	No	No	No	No	No	No	No	2010-11-22	2010-12-17	1	0	2011-01-16	1	0	2011-03-17	1	0	2011-06-15	1	0	2011-12-01		502
1817	Male	75	6	No	No	No	No	No	No	No	No	No	No	No	No	No	No	No	No	No	No	No	No	No	No	No	No	No	Yes	No	Yes	No	No	2010-05-28	2010-06-03	0	0	2010-07-03	0	0	2010-09-01	0	0	2010-11-30	0	0	2011-06-03		298
1818	Male	88	11	No	No	No	No	No	No	No	No	No	No	No	No	No	No	No	No	No	No	No	No	No	No	No	No	No	Yes	No	Yes	No	Yes	2010-10-07	2010-10-18	0	0	2010-11-17	0	0	2011-01-16	1	0	2011-02-12	1	0	2011-02-12	2011-02-12	286
1819	Female	81	16	No	No	No	No	No	No	No	No	No	No	No	No	No	No	No	No	No	No	No	No	No	No	No	No	No	No	No	Yes	No	No	2010-05-05	2010-05-21	0	0	2010-06-20	0	0	2010-08-19	0	0	2010-11-17	0	0	2011-05-21		303
1820	Male	94	6	No	No	Yes	No	No	No	No	No	No	No	No	No	No	No	No	No	No	No	No	No	No	No	No	No	No	Yes	No	Yes	No	Yes	2010-11-06	2010-11-12	1	1	2010-12-12	1	1	2011-02-10	1	1	2011-05-11	1	1	2011-11-12		153
1821	Female	68	13	No	No	No	No	No	No	Yes	No	No	No	No	No	No	No	No	No	No	No	No	No	No	No	No	No	No	No	No	Yes	No	No	2010-05-14	2010-05-27	0	0	2010-06-26	0	0	2010-08-25	0	0	2010-11-23	1	0	2011-05-27	2011-09-17	382
1822	Male	98	5	No	No	No	No	No	No	No	No	No	No	No	No	No	No	No	No	No	No	No	No	No	No	No	No	No	Yes	No	Yes	No	No	2010-03-10	2010-03-15	0	0	2010-04-14	0	0	2010-06-13	0	0	2010-09-11	0	0	2011-03-15	2011-07-01	332
1823	Male	89	6	No	No	No	Yes	No	No	No	Yes	Yes	No	No	No	No	No	No	Yes	No	Yes	Yes	No	No	No	No	No	No	No	No	Yes	No	Yes	2009-12-29	2010-01-04	1	0	2010-02-03	1	0	2010-04-04	2	0	2010-07-03	3	0	2011-01-04		82
1824	Male	82	12	No	No	No	No	No	No	No	No	No	No	No	No	No	No	Yes	No	No	Yes	No	No	No	No	No	No	No	No	Yes	Yes	No	No	2010-10-15	2010-10-27	0	0	2010-11-26	0	0	2011-01-25	1	1	2011-02-20	1	1	2011-02-20	2011-02-20	252
1825	Female	64	12	No	No	No	No	No	No	No	No	No	No	No	No	No	No	No	No	No	No	Yes	No	No	No	No	No	Yes	No	No	Yes	Yes	Yes	2010-11-26	2010-12-08	0	0	2011-01-07	0	0	2011-03-08	0	0	2011-06-06	0	0	2011-12-08		162
1826	Male	78	4	No	No	No	No	No	No	No	No	No	Yes	No	No	No	No	No	No	No	No	No	No	No	No	No	No	Yes	Yes	No	Yes	Yes	Yes	2010-02-08	2010-02-12	0	0	2010-03-14	0	0	2010-05-13	0	0	2010-08-11	1	0	2011-02-12		433
1827	Female	81	8	No	No	No	No	No	No	No	No	No	No	No	No	No	No	No	No	No	No	No	No	No	No	No	No	Yes	Yes	No	Yes	No	No	2010-11-28	2010-12-06	0	0	2011-01-05	0	0	2011-03-06	0	0	2011-06-04	1	0	2011-12-06		252
1828	Female	91	9	No	No	No	No	No	No	No	No	No	Yes	No	No	No	No	No	No	No	No	No	No	No	No	No	No	No	Yes	No	Yes	No	No	2010-10-07	2010-10-16	0	0	2010-11-15	0	0	2011-01-14	0	0	2011-04-14	0	0	2011-10-16		226
1829	Female	88	34	Yes	No	No	No	No	No	No	No	No	No	No	No	No	No	No	No	No	No	No	No	No	No	No	No	No	No	No	Yes	No	Yes	2010-03-21	2010-04-24	0	0	2010-05-24	0	0	2010-07-23	0	0	2010-10-21	0	0	2011-04-19		261
1830	Female	89	22	No	No	No	No	No	No	No	No	No	No	Yes	No	No	No	Yes	Yes	No	No	No	No	No	No	No	No	No	Yes	No	Yes	No	Yes	2010-08-12	2010-09-03	0	0	2010-10-03	1	0	2010-12-02	1	0	2010-12-17	1	0	2010-12-17	2010-12-17	120
1831	Male	82	8	Yes	No	No	No	No	No	No	No	No	No	No	No	No	Yes	No	No	No	No	No	No	No	No	No	No	No	No	No	Yes	No	No	2010-09-16	2010-09-24	0	0	2010-10-24	0	0	2010-12-23	0	0	2011-03-23	0	0	2011-09-24		476
1832	Male	67	3	No	No	No	No	No	No	No	No	No	Yes	No	No	No	No	No	No	No	No	No	No	No	No	No	No	No	No	Yes	Yes	Yes	Yes	2010-01-10	2010-01-13	0	0	2010-02-12	0	0	2010-04-13	0	0	2010-07-12	1	0	2011-01-13		420
1833	Female	83	6	Yes	No	No	No	No	No	No	No	No	No	No	No	Yes	No	No	No	No	No	Yes	No	No	No	No	No	No	No	No	Yes	No	No	2010-04-13	2010-04-19	0	0	2010-05-19	0	0	2010-07-18	0	0	2010-10-16	1	1	2011-04-19		240
1834	Male	69	5	No	No	No	Yes	No	No	No	Yes	Yes	Yes	No	No	No	No	No	No	Yes	Yes	Yes	No	Yes	No	No	No	Yes	No	Yes	Yes	No	Yes	2010-01-05	2010-01-10	1	1	2010-02-09	2	1	2010-04-10	2	1	2010-07-09	7	4	2011-01-10	2011-12-16	334
1835	Female	85	10	No	No	No	No	No	No	No	No	No	No	No	No	No	No	No	No	No	No	No	No	No	No	No	No	No	No	No	Yes	No	No	2010-05-02	2010-05-12	0	0	2010-06-11	0	0	2010-08-10	0	0	2010-11-08	0	0	2011-05-12		423
1836	Male	82	6	No	No	No	No	No	No	No	No	No	No	No	No	No	No	No	No	No	No	Yes	No	No	No	No	No	No	No	No	Yes	No	No	2010-04-03	2010-04-09	0	0	2010-05-09	0	0	2010-07-08	1	0	2010-10-06	1	0	2011-04-09		299
1837	Female	95	30	No	No	No	No	No	No	No	Yes	No	No	Yes	No	No	No	Yes	No	No	No	No	No	No	No	No	No	No	No	No	Yes	No	No	2010-05-12	2010-06-11	1	0	2010-07-11	1	0	2010-07-26	1	0	2010-07-26	1	0	2010-07-26	2010-07-26	502
1838	Female	78	8	No	No	No	No	No	No	No	No	No	No	No	No	Yes	No	No	No	No	No	No	No	No	No	No	No	No	No	No	Yes	No	No	2010-01-13	2010-01-21	0	0	2010-02-20	0	0	2010-04-21	0	0	2010-07-20	0	0	2011-01-21		173
1839	Female	82	16	No	No	No	No	No	No	No	No	No	No	No	No	No	No	No	No	Yes	No	No	No	No	No	No	No	No	No	No	Yes	Yes	Yes	2010-09-23	2010-10-09	0	0	2010-11-08	0	0	2011-01-07	0	0	2011-04-07	0	0	2011-10-09		466
1840	Female	89	8	No	No	No	Yes	No	No	No	No	Yes	Yes	No	No	No	No	No	No	No	No	No	No	No	No	No	No	No	Yes	No	Yes	No	Yes	2010-02-08	2010-02-16	0	0	2010-03-18	1	0	2010-05-17	2	1	2010-08-15	2	1	2011-02-16		308
1841	Female	91	5	No	No	No	No	No	No	No	No	No	Yes	No	No	No	No	No	No	No	No	No	No	No	No	No	No	No	No	Yes	Yes	Yes	Yes	2010-06-27	2010-07-02	0	0	2010-08-01	1	0	2010-09-30	1	0	2010-12-29	3	2	2011-07-02		216
1842	Female	84	4	No	No	No	No	Yes	No	No	Yes	No	Yes	No	Yes	No	No	Yes	Yes	No	No	No	No	No	No	No	No	No	No	No	Yes	Yes	Yes	2010-02-15	2010-02-19	1	1	2010-03-21	1	1	2010-05-20	1	1	2010-08-18	1	1	2010-12-24	2010-12-24	350
1843	Female	88	5	Yes	No	No	No	No	No	No	No	No	No	No	No	No	Yes	No	No	No	No	No	No	No	No	No	No	Yes	Yes	No	Yes	Yes	Yes	2010-06-24	2010-06-29	0	0	2010-07-29	0	0	2010-09-27	0	0	2010-12-26	2	1	2011-06-29		390
1844	Female	80	9	No	No	No	Yes	No	No	No	No	No	No	No	No	No	No	No	Yes	No	No	No	No	No	No	No	No	Yes	No	No	No	No	No	2010-04-14	2010-04-23	0	0	2010-05-23	1	1	2010-07-22	1	1	2010-10-20	1	1	2011-04-23		444
1845	Female	60	13	No	No	Yes	No	No	No	No	No	No	No	No	No	No	No	No	No	No	No	No	No	No	No	No	No	No	No	No	No	No	No	2010-11-27	2010-12-10	0	0	2011-01-09	0	0	2011-03-10	0	0	2011-06-08	0	0	2011-12-10		316
1846	Male	91	8	No	No	No	No	No	No	No	No	No	No	No	No	No	No	No	No	No	Yes	Yes	No	No	No	No	No	Yes	No	Yes	Yes	No	No	2010-12-16	2010-12-24	0	0	2011-01-23	0	0	2011-03-24	0	0	2011-06-22	1	0	2011-12-24		325
1847	Female	74	6	No	No	No	No	No	No	No	No	No	No	No	No	No	No	No	No	No	No	No	No	No	No	No	No	No	No	No	No	No	No	2010-10-05	2010-10-11	0	0	2010-11-10	0	0	2011-01-09	0	0	2011-04-09	0	0	2011-10-11		470
1848	Male	90	4	No	No	No	No	No	No	No	No	No	No	No	No	No	No	No	No	No	No	No	No	No	No	No	No	No	No	No	Yes	No	Yes	2010-11-25	2010-11-29	0	0	2010-12-29	0	0	2011-02-27	0	0	2011-05-28	0	0	2011-11-29		450
1849	Male	81	10	Yes	No	No	No	No	No	No	No	No	No	No	No	No	No	No	No	No	No	No	No	No	No	No	No	No	No	No	Yes	No	No	2010-10-12	2010-10-22	0	0	2010-11-21	0	0	2011-01-20	0	0	2011-04-20	0	0	2011-10-22		130
1850	Female	84	17	No	No	Yes	No	No	No	No	Yes	No	No	No	No	No	No	No	No	No	No	No	No	No	No	No	No	No	No	No	Yes	No	Yes	2010-01-24	2010-02-10	0	0	2010-03-12	0	0	2010-05-11	0	0	2010-06-08	0	0	2010-06-08	2010-06-08	191
1851	Female	86	13	No	No	Yes	No	No	No	No	No	No	No	No	No	No	No	No	No	No	No	No	No	No	No	No	No	No	No	No	Yes	No	No	2010-07-15	2010-07-28	0	0	2010-08-27	1	0	2010-10-26	1	0	2010-11-10	1	0	2010-11-10	2010-11-10	98
1852	Female	85	18	No	No	No	No	No	No	No	No	No	No	No	No	No	No	No	No	No	No	No	No	No	No	No	No	No	No	Yes	Yes	No	Yes	2010-05-06	2010-05-24	0	0	2010-06-23	1	1	2010-08-22	1	1	2010-11-20	1	1	2011-05-24		518
1853	Male	86	16	No	No	No	No	No	No	No	No	No	No	No	No	No	No	No	No	No	No	Yes	No	No	No	No	No	Yes	No	No	No	No	No	2010-03-01	2010-03-17	0	0	2010-04-16	1	0	2010-05-18	1	0	2010-05-18	1	0	2010-05-18	2010-05-18	370
1854	Male	72	6	No	No	No	Yes	No	No	No	Yes	No	No	No	No	No	No	Yes	Yes	No	No	No	No	No	No	No	No	Yes	No	No	Yes	No	No	2010-10-19	2010-10-25	0	0	2010-11-24	0	0	2011-01-23	0	0	2011-04-23	0	0	2011-10-25		224
1855	Female	66	11	No	No	No	No	No	No	No	No	No	No	No	No	No	No	No	No	No	No	No	No	No	No	No	No	No	No	No	No	No	Yes	2010-01-05	2010-01-16	0	0	2010-02-15	0	0	2010-04-16	1	0	2010-07-15	1	0	2011-01-16		368
1856	Male	63	10	Yes	No	No	No	No	No	No	No	No	No	No	No	Yes	No	No	No	No	No	Yes	No	No	No	No	No	No	No	No	No	No	No	2010-04-24	2010-05-04	0	0	2010-06-03	0	0	2010-08-02	0	0	2010-10-31	0	0	2011-05-04		51
1857	Male	69	23	No	No	No	No	No	No	No	No	No	No	No	No	No	No	No	No	No	No	Yes	No	No	No	No	No	Yes	Yes	No	No	No	Yes	2010-02-10	2010-03-05	0	0	2010-04-04	0	0	2010-06-03	0	0	2010-09-01	1	0	2011-03-05		432
1858	Female	92	6	No	No	No	No	No	No	No	No	No	No	No	No	No	No	No	No	No	No	No	No	No	No	No	No	No	No	No	No	No	No	2010-10-23	2010-10-29	0	0	2010-11-03	0	0	2010-11-03	0	0	2010-11-03	0	0	2010-11-03	2010-11-03	547
1859	Female	85	13	No	No	No	No	No	No	No	No	No	No	No	No	No	No	No	No	No	No	No	No	No	No	No	No	No	No	No	Yes	No	Yes	2010-11-03	2010-11-16	0	0	2010-12-16	0	0	2011-02-14	0	0	2011-05-15	1	0	2011-11-16		257
1860	Female	89	23	No	No	No	No	No	No	No	No	No	No	No	No	No	No	No	No	No	No	No	No	No	No	No	No	No	Yes	No	Yes	No	Yes	2010-08-03	2010-08-26	0	0	2010-09-25	0	0	2010-11-24	1	0	2011-02-22	3	0	2011-04-18	2011-04-18	40
1861	Male	88	33	No	Yes	No	No	No	No	No	No	No	Yes	No	No	Yes	No	No	No	No	No	No	No	No	No	No	No	No	No	No	No	No	No	2010-04-15	2010-05-18	0	0	2010-06-17	1	0	2010-08-16	1	0	2010-11-14	3	0	2011-01-01	2011-01-01	352
1862	Female	84	4	No	No	No	No	No	No	No	No	No	No	No	No	No	No	No	No	No	No	No	No	No	No	No	No	No	Yes	No	No	No	No	2010-12-19	2010-12-23	0	0	2011-01-22	0	0	2011-03-23	0	0	2011-06-21	0	0	2011-12-23		208
1863	Female	85	18	No	No	Yes	No	No	No	No	No	No	No	No	No	No	No	No	No	No	Yes	No	No	No	No	No	No	No	No	No	No	No	No	2010-05-27	2010-06-14	0	0	2010-07-14	1	0	2010-09-12	2	1	2010-11-11	2	1	2010-11-11	2010-11-11	204
1864	Male	87	4	No	No	No	No	No	No	No	Yes	No	No	No	No	No	No	Yes	Yes	Yes	No	Yes	No	No	No	No	No	No	Yes	No	Yes	No	No	2010-03-18	2010-03-22	0	0	2010-04-21	0	0	2010-06-20	0	0	2010-09-18	1	1	2011-03-22		182
1865	Female	67	11	No	No	No	No	No	No	No	No	No	No	No	No	No	No	No	No	No	No	No	No	No	No	No	No	No	No	No	No	No	No	2010-10-07	2010-10-18	0	0	2010-11-17	0	0	2011-01-16	0	0	2011-04-16	0	0	2011-10-18		491
1866	Male	85	18	No	No	No	No	No	No	No	No	No	Yes	No	No	No	No	Yes	No	No	No	No	No	No	No	No	No	No	Yes	No	Yes	No	No	2010-04-10	2010-04-28	0	0	2010-05-04	0	0	2010-05-04	0	0	2010-05-04	0	0	2010-05-04	2010-05-04	336
1867	Female	74	5	No	No	No	No	No	No	No	No	No	No	No	No	No	No	No	No	No	No	No	No	No	No	No	No	No	No	No	Yes	No	No	2010-09-03	2010-09-08	0	0	2010-10-08	0	0	2010-12-07	0	0	2011-03-07	0	0	2011-09-08		446
1868	Male	74	5	No	No	No	No	No	No	No	No	No	Yes	No	No	No	No	No	No	No	No	Yes	No	No	No	No	No	Yes	Yes	No	Yes	Yes	Yes	2010-05-13	2010-05-18	1	1	2010-06-17	1	1	2010-08-16	2	2	2010-11-14	3	2	2010-12-12	2010-12-12	469
1869	Female	68	1	No	No	No	No	No	No	No	No	No	No	No	No	No	No	No	No	No	No	No	No	No	No	No	No	No	No	Yes	Yes	Yes	No	2010-07-15	2010-07-16	0	0	2010-08-15	0	0	2010-10-14	0	0	2011-01-12	0	0	2011-07-16		437
1870	Female	76	16	No	No	No	Yes	No	No	No	No	Yes	Yes	No	No	No	No	No	Yes	No	No	Yes	No	No	No	No	No	Yes	Yes	No	Yes	No	No	2010-06-30	2010-07-16	0	0	2010-08-15	0	0	2010-10-14	0	0	2011-01-12	0	0	2011-07-16		372
1871	Female	95	3	No	No	No	No	No	No	No	No	No	Yes	No	No	No	No	No	No	No	No	No	No	No	No	No	No	No	Yes	No	No	No	No	2010-11-29	2010-12-02	0	0	2011-01-01	0	0	2011-03-02	0	0	2011-03-08	0	0	2011-03-08	2011-03-08	500
1872	Male	66	3	No	No	No	No	No	No	No	No	No	No	No	No	No	No	No	No	No	No	No	No	No	No	No	No	No	No	No	No	No	No	2010-05-07	2010-05-10	0	0	2010-06-09	0	0	2010-08-08	0	0	2010-11-06	0	0	2011-05-10		245
1873	Female	61	11	No	No	No	No	No	No	No	No	No	No	No	No	No	No	No	No	No	No	No	No	No	No	No	No	Yes	Yes	No	Yes	No	No	2010-08-02	2010-08-13	0	0	2010-09-12	0	0	2010-11-11	1	1	2011-02-09	1	1	2011-08-13		144
[truncated: 9 more columns]

## Sheet: Codebook
Variable name	Variable label
id_pt	Patient ID
gender_pt	Patient gender
age_pt	Patient age
los	Length of stay
card_discharge	Discharge from cardiology dpt
intensive_care	Intensive care provision
p1	Malignant tumors
p2	Diabetes
p3	Disorders of lipoid metabolism
p4	Obesity
p5	Hematologic diseases
p6	Hypertensive disease
p7	Old AMI
p8	Other forms of ischemic heart disease
p9	Ill-defined descriptions of heart disease
p10	Rheumatic heart disease
p11	Cardiomyopathies
p13	Other cardiac diseases
p14	Conduction disorders and cardiac dysrhythmias
p15	Cerebrovascular diseases
p16	Vascular diseases
p18	COPD
p20	Chronic nephropathies
p21	Chronic diseases of liver, pancreas, intestine
p23	Old bypass
p24	Old PTCA
p26	Other surgery of the heart
p27	Other surgery of great vessels
f1	Antidiabetic drugs
f2	Drugs for cardiac therapy
f3	Drugs for obstructive airway diseases
f4	Antihypertensive drugs
f5	Statins
f6	Antiplatelet drugs
dt_admission	Admission date
dt_discharge	Discharge date
n_reric30	Readmissions within 30 days
n_reric30_hf	Readmissions for HF within 30 days
dt_end_fup30	End of follow-up date (30 days)
n_reric90	Readmissions within 90 days
n_reric90_hf	Readmissions for HF within 90 days
dt_end_fup90	End of follow-up date (90 days)
n_reric180	Readmissions within 180 days
n_reric180_hf	Readmissions for HF within 180 days
dt_end_fup180	End of follow-up date (180 days)
n_reric365	Readmissions within 365 days
n_reric365_hf	Readmissions for HF within 365 days
dt_end_fup365	End of follow-up date (365 days)
death_dt	Death date
id_gp	GP ID
gender_gp	GP gender
age_gp	GP age
org_arrangement	GP organizational arrangement
n_patients	Patients in the roster
ambulatory_area	Ambulatory location
id_ncp	PCU ID
n_gps	Number of GPs
nurses_hours	Nurses' weekly working hours
hf_pathway	Diagnostic/therapeutic pathway for HF
